# Supplementary material for: Identification and annotation of conserved promoters and macrophage-expressed genes in the pig genome
Source: BMC Genomics. 2015 Nov 18;16:970. doi: 10.1186/s12864-015-2111-2 (PMC4652390; doi:10.1186/s12864-015-2111-2)
Supplement: Additional file 2: Table S2. — Table S2A – Locations of FANTOM5 human promoters mapped to the pig genome. Table contains the following columns (left to right): FANTOM5 human promoter ID, Ensembl gene ID associated with the FANTOM5 human promoter, mapping locations to the pig genome (Sscrofa10.2), the nearest pig Ensembl ID to the mapped promoter (strand-specific) and the number of pig CAGE CTSS and/or RNA-Seq signal (assembled transcripts from pooled macrophage libraries) located within a 20 Kb window from the 3’-end of the mapped promoter. Table S2B – Locations of FANTOM5 human promoters mapped to the mouse genome. Table contains the following columns (left to right): FANTOM5 human promoter ID, Ensembl gene ID associated with the FANTOM5 human promoter, mapping locations to the mouse genome (mm9), the nearest mouse Ensembl ID to the mapped promoter (strand-specific). (ZIP 5853 kb) [file 12864_2015_2111_MOESM2_ESM.zip]

Archive with 2 entries (2 files):
- Supplementary_Table_S2B.csv
- Supplementary_Table_S2A.csv
