# Supplementary material for: Identification and annotation of conserved promoters and macrophage-expressed genes in the pig genome
Source: BMC Genomics. 2015 Nov 18;16:970. doi: 10.1186/s12864-015-2111-2 (PMC4652390; doi:10.1186/s12864-015-2111-2)
Supplement: Additional file 3: Table S1. — GO enrichment analysis for the human genes with FANTOM5 human TSS unmapped to the pig genome. Table shows the list of GO terms enriched for two sets of human genes: (i) for which at least one FANTOM5 human TSS was not mapped to the pig genome (class referred to as genes_tss) and (ii) for which all the associated FANTOM5 human TSS were not mapped to the pig genome (class referred to as genes_none). GO enrichment analysis was performed against a background set consisting of all the human genes with a known associated FANTOM5 human TSS using GOrilla [54]. The columns from left to right indicate: GO terms ID; description of the GO term; P-value; FDR adjusted q-value (i.e. P-value corrected for multiple testing using the Benjamini and Hochberg’s method); Enrichment; total number of genes (N); total number of genes associated with a specific GO term (B); number of genes in the target set (n); number of genes in the intersection (b). Enrichment is defined as (b/n)/(B/N) [54]. The last column (Genes) displays the list of associated genes that appear in the optimal top of the list – each gene name is shown with its gene symbol followed by a short description of the gene. (XLS 1049 kb) [file 12864_2015_2111_MOESM3_ESM.xls]

## Sheet: genes_none
GO Term	Description	P-value	FDR q-value	Enrichment	N	B	n	b	Genes
GO:0034645	cellular macromolecule biosynthetic process	2.24e-07	0.00259	1.24	15364	2346	2211	419	[ZNF341 - zinc finger protein 341, ZNF702P - zinc finger protein 702, pseudogene, ZNF442 - zinc finger protein 442, CIRH1A - cirrhosis, autosomal recessive 1a (cirhin), ZNF528 - zinc finger protein 528, ASCC3 - activating signal cointegrator 1 complex subunit 3, ZNF587 - zinc finger protein 587, ZNF233 - zinc finger protein 233, ZNF556 - zinc finger protein 556, DEPDC1 - dep domain containing 1, …
GO:0034654	nucleobase-containing compound biosynthetic process	2.76e-07	0.0016	1.24	15364	2274	2211	407	[ZNF341 - zinc finger protein 341, ZNF702P - zinc finger protein 702, pseudogene, ZNF442 - zinc finger protein 442, LDHC - lactate dehydrogenase c, CIRH1A - cirrhosis, autosomal recessive 1a (cirhin), ZNF528 - zinc finger protein 528, ASCC3 - activating signal cointegrator 1 complex subunit 3, ZNF587 - zinc finger protein 587, ZNF233 - zinc finger protein 233, ZNF556 - zinc finger protein 556, DE…
GO:0032774	RNA biosynthetic process	4.49e-07	0.00174	1.25	15364	2081	2211	375	[ZNF341 - zinc finger protein 341, ATXN3L - ataxin 3-like, ZNF702P - zinc finger protein 702, pseudogene, ZNF542 - zinc finger protein 542, BRD7 - bromodomain containing 7, ZNF442 - zinc finger protein 442, TRIM28 - tripartite motif containing 28, PAPOLB - poly(a) polymerase beta (testis specific), ZNF560 - zinc finger protein 560, CIRH1A - cirrhosis, autosomal recessive 1a (cirhin), SAP30 - sin3…
GO:0044271	cellular nitrogen compound biosynthetic process	7.68e-07	0.00223	1.23	15364	2384	2211	421	[ZNF341 - zinc finger protein 341, ZNF702P - zinc finger protein 702, pseudogene, ZNF442 - zinc finger protein 442, LDHC - lactate dehydrogenase c, CIRH1A - cirrhosis, autosomal recessive 1a (cirhin), ZNF528 - zinc finger protein 528, ASCC3 - activating signal cointegrator 1 complex subunit 3, ZNF587 - zinc finger protein 587, ZNF233 - zinc finger protein 233, ZNF556 - zinc finger protein 556, DD…
GO:0019438	aromatic compound biosynthetic process	9.32e-07	0.00216	1.23	15364	2337	2211	413	[ZNF341 - zinc finger protein 341, ZNF702P - zinc finger protein 702, pseudogene, ZNF442 - zinc finger protein 442, LDHC - lactate dehydrogenase c, CIRH1A - cirrhosis, autosomal recessive 1a (cirhin), ZNF528 - zinc finger protein 528, ASCC3 - activating signal cointegrator 1 complex subunit 3, ZNF587 - zinc finger protein 587, ZNF233 - zinc finger protein 233, ZNF556 - zinc finger protein 556, DE…
GO:0006351	transcription, DNA-templated	1.02e-06	0.00197	1.26	15364	1914	2211	346	[ZNF341 - zinc finger protein 341, ATXN3L - ataxin 3-like, ZNF702P - zinc finger protein 702, pseudogene, BRD7 - bromodomain containing 7, ZNF542 - zinc finger protein 542, ZNF442 - zinc finger protein 442, ZNF560 - zinc finger protein 560, CIRH1A - cirrhosis, autosomal recessive 1a (cirhin), SAP30 - sin3a-associated protein, 30kda, ZNF528 - zinc finger protein 528, ZNF563 - zinc finger protein 5…
GO:0018130	heterocycle biosynthetic process	1.13e-06	0.00187	1.23	15364	2341	2211	413	[ZNF341 - zinc finger protein 341, ZNF702P - zinc finger protein 702, pseudogene, ZNF442 - zinc finger protein 442, LDHC - lactate dehydrogenase c, CIRH1A - cirrhosis, autosomal recessive 1a (cirhin), ZNF528 - zinc finger protein 528, ASCC3 - activating signal cointegrator 1 complex subunit 3, ZNF587 - zinc finger protein 587, ZNF233 - zinc finger protein 233, ZNF556 - zinc finger protein 556, DE…
GO:0009059	macromolecule biosynthetic process	1.17e-06	0.0017	1.21	15364	2534	2211	443	[ZNF341 - zinc finger protein 341, ZNF702P - zinc finger protein 702, pseudogene, ZNF442 - zinc finger protein 442, CIRH1A - cirrhosis, autosomal recessive 1a (cirhin), ZNF528 - zinc finger protein 528, ASCC3 - activating signal cointegrator 1 complex subunit 3, ZNF587 - zinc finger protein 587, ZNF233 - zinc finger protein 233, ZNF556 - zinc finger protein 556, DEPDC1 - dep domain containing 1, …
GO:1901362	organic cyclic compound biosynthetic process	1.22e-06	0.00157	1.22	15364	2445	2211	429	[ZNF341 - zinc finger protein 341, ZNF702P - zinc finger protein 702, pseudogene, ZNF442 - zinc finger protein 442, LDHC - lactate dehydrogenase c, CIRH1A - cirrhosis, autosomal recessive 1a (cirhin), ZNF528 - zinc finger protein 528, ASCC3 - activating signal cointegrator 1 complex subunit 3, ZNF587 - zinc finger protein 587, ZNF233 - zinc finger protein 233, ZNF556 - zinc finger protein 556, DE…
GO:0090304	nucleic acid metabolic process	3.62e-06	0.0042	1.18	15364	3105	2211	527	[ZNF341 - zinc finger protein 341, PMS2P3 - postmeiotic segregation increased 2 pseudogene 3, ZNF702P - zinc finger protein 702, pseudogene, ZNF442 - zinc finger protein 442, ESRP2 - epithelial splicing regulatory protein 2, CIRH1A - cirrhosis, autosomal recessive 1a (cirhin), SPO11 - spo11 meiotic protein covalently bound to dsb, ZNF528 - zinc finger protein 528, ASCC3 - activating signal cointe…
GO:0010528	regulation of transposition	8.83e-06	0.00931	6.95	15364	6	2211	6	[APOBEC3G - apolipoprotein b mrna editing enzyme, catalytic polypeptide-like 3g, APOBEC3C - apolipoprotein b mrna editing enzyme, catalytic polypeptide-like 3c, APOBEC3H - apolipoprotein b mrna editing enzyme, catalytic polypeptide-like 3h, APOBEC3B - apolipoprotein b mrna editing enzyme, catalytic polypeptide-like 3b, APOBEC3F - apolipoprotein b mrna editing enzyme, catalytic polypeptide-like 3f…
GO:0010529	negative regulation of transposition	8.83e-06	0.00854	6.95	15364	6	2211	6	[APOBEC3C - apolipoprotein b mrna editing enzyme, catalytic polypeptide-like 3c, APOBEC3G - apolipoprotein b mrna editing enzyme, catalytic polypeptide-like 3g, APOBEC3H - apolipoprotein b mrna editing enzyme, catalytic polypeptide-like 3h, APOBEC3B - apolipoprotein b mrna editing enzyme, catalytic polypeptide-like 3b, APOBEC3D - apolipoprotein b mrna editing enzyme, catalytic polypeptide-like 3d…
GO:0009058	biosynthetic process	2.63e-05	0.0234	1.15	15364	3408	2211	565	[ZNF341 - zinc finger protein 341, SDHAF1 - succinate dehydrogenase complex assembly factor 1, GOT1L1 - glutamic-oxaloacetic transaminase 1-like 1, ZNF702P - zinc finger protein 702, pseudogene, ZNF442 - zinc finger protein 442, LDHC - lactate dehydrogenase c, CIRH1A - cirrhosis, autosomal recessive 1a (cirhin), LEP - leptin, ZNF528 - zinc finger protein 528, ASCC3 - activating signal cointegrato…
GO:0006139	nucleobase-containing compound metabolic process	3.26e-05	0.027	1.15	15364	3540	2211	584	[ZNF341 - zinc finger protein 341, PMS2P3 - postmeiotic segregation increased 2 pseudogene 3, ENTPD4 - ectonucleoside triphosphate diphosphohydrolase 4, ZNF702P - zinc finger protein 702, pseudogene, ZNF442 - zinc finger protein 442, ABCA2 - atp-binding cassette, sub-family a (abc1), member 2, ESRP2 - epithelial splicing regulatory protein 2, LDHC - lactate dehydrogenase c, CIRH1A - cirrhosis, au…
GO:1901576	organic substance biosynthetic process	4.07e-05	0.0315	1.15	15364	3348	2211	554	[ZNF341 - zinc finger protein 341, ZNF702P - zinc finger protein 702, pseudogene, ZNF442 - zinc finger protein 442, LDHC - lactate dehydrogenase c, CIRH1A - cirrhosis, autosomal recessive 1a (cirhin), LEP - leptin, ZNF528 - zinc finger protein 528, ASCC3 - activating signal cointegrator 1 complex subunit 3, ZNF587 - zinc finger protein 587, ZNF233 - zinc finger protein 233, ZNF556 - zinc finger p…
GO:0016070	RNA metabolic process	5.18e-05	0.0375	1.17	15364	2678	2211	451	[ZNF341 - zinc finger protein 341, ZNF702P - zinc finger protein 702, pseudogene, ZNF442 - zinc finger protein 442, ESRP2 - epithelial splicing regulatory protein 2, CIRH1A - cirrhosis, autosomal recessive 1a (cirhin), ZNF528 - zinc finger protein 528, ASCC3 - activating signal cointegrator 1 complex subunit 3, ZNF587 - zinc finger protein 587, TXNL4A - thioredoxin-like 4a, ZNF233 - zinc finger p…
GO:0044249	cellular biosynthetic process	5.33e-05	0.0364	1.15	15364	3237	2211	536	[ZNF341 - zinc finger protein 341, ZNF702P - zinc finger protein 702, pseudogene, ZNF442 - zinc finger protein 442, LDHC - lactate dehydrogenase c, CIRH1A - cirrhosis, autosomal recessive 1a (cirhin), LEP - leptin, ZNF528 - zinc finger protein 528, ASCC3 - activating signal cointegrator 1 complex subunit 3, ZNF587 - zinc finger protein 587, ZNF233 - zinc finger protein 233, ZNF556 - zinc finger p…
GO:0046483	heterocycle metabolic process	0.000167	0.107	1.13	15364	3704	2211	601	[ZNF341 - zinc finger protein 341, PMS2P3 - postmeiotic segregation increased 2 pseudogene 3, ENTPD4 - ectonucleoside triphosphate diphosphohydrolase 4, ZNF702P - zinc finger protein 702, pseudogene, ZNF442 - zinc finger protein 442, ABCA2 - atp-binding cassette, sub-family a (abc1), member 2, ESRP2 - epithelial splicing regulatory protein 2, LDHC - lactate dehydrogenase c, CIRH1A - cirrhosis, au…
GO:0051607	defense response to virus	0.000181	0.111	1.92	15364	112	2211	31	[IFITM1 - interferon induced transmembrane protein 1, IFIT2 - interferon-induced protein with tetratricopeptide repeats 2, DDX41 - dead (asp-glu-ala-asp) box polypeptide 41, APOBEC3B - apolipoprotein b mrna editing enzyme, catalytic polypeptide-like 3b, APOBEC3D - apolipoprotein b mrna editing enzyme, catalytic polypeptide-like 3d, DDX60 - dead (asp-glu-ala-asp) box polypeptide 60, IFNL1 - interf…
GO:0034641	cellular nitrogen compound metabolic process	0.00029	0.168	1.12	15364	3890	2211	626	[ZNF341 - zinc finger protein 341, PMS2P3 - postmeiotic segregation increased 2 pseudogene 3, ENTPD4 - ectonucleoside triphosphate diphosphohydrolase 4, ZNF702P - zinc finger protein 702, pseudogene, ZNF442 - zinc finger protein 442, ABCA2 - atp-binding cassette, sub-family a (abc1), member 2, ESRP2 - epithelial splicing regulatory protein 2, LDHC - lactate dehydrogenase c, CIRH1A - cirrhosis, au…
GO:0006725	cellular aromatic compound metabolic process	0.000323	0.178	1.12	15364	3713	2211	599	[ZNF341 - zinc finger protein 341, PMS2P3 - postmeiotic segregation increased 2 pseudogene 3, ENTPD4 - ectonucleoside triphosphate diphosphohydrolase 4, ZNF702P - zinc finger protein 702, pseudogene, ZNF442 - zinc finger protein 442, ABCA2 - atp-binding cassette, sub-family a (abc1), member 2, ESRP2 - epithelial splicing regulatory protein 2, LDHC - lactate dehydrogenase c, CIRH1A - cirrhosis, au…
GO:0001906	cell killing	0.000365	0.193	2.88	15364	29	2211	12	[MICA - mhc class i polypeptide-related sequence a, DEFA5 - defensin, alpha 5, paneth cell-specific, RAET1L - retinoic acid early transcript 1l, DEFA6 - defensin, alpha 6, paneth cell-specific, ULBP2 - ul16 binding protein 2, CLEC2A - c-type lectin domain family 2, member a, ULBP1 - ul16 binding protein 1, DEFA4 - defensin, alpha 4, corticostatin, ULBP3 - ul16 binding protein 3, DEFA1B - defensin…
GO:1901360	organic cyclic compound metabolic process	0.000373	0.188	1.12	15364	3919	2211	629	[ZNF341 - zinc finger protein 341, PMS2P3 - postmeiotic segregation increased 2 pseudogene 3, ENTPD4 - ectonucleoside triphosphate diphosphohydrolase 4, ZNF702P - zinc finger protein 702, pseudogene, ZNF442 - zinc finger protein 442, ABCA2 - atp-binding cassette, sub-family a (abc1), member 2, ESRP2 - epithelial splicing regulatory protein 2, LDHC - lactate dehydrogenase c, CIRH1A - cirrhosis, au…
GO:0070383	DNA cytosine deamination	0.000428	0.207	6.95	15364	4	2211	4	[APOBEC3G - apolipoprotein b mrna editing enzyme, catalytic polypeptide-like 3g, APOBEC3H - apolipoprotein b mrna editing enzyme, catalytic polypeptide-like 3h, APOBEC3D - apolipoprotein b mrna editing enzyme, catalytic polypeptide-like 3d, APOBEC3F - apolipoprotein b mrna editing enzyme, catalytic polypeptide-like 3f]
GO:0006355	regulation of transcription, DNA-dependent	0.000492	0.228	1.15	15364	2599	2211	429	[ZNF341 - zinc finger protein 341, PMS2P3 - postmeiotic segregation increased 2 pseudogene 3, ZNF702P - zinc finger protein 702, pseudogene, ZNF442 - zinc finger protein 442, ABCA2 - atp-binding cassette, sub-family a (abc1), member 2, CARD11 - caspase recruitment domain family, member 11, CIRH1A - cirrhosis, autosomal recessive 1a (cirhin), LEP - leptin, ZNF528 - zinc finger protein 528, ASCC3 -…
GO:2001141	regulation of RNA biosynthetic process	0.000685	0.306	1.14	15364	2616	2211	430	[ZNF341 - zinc finger protein 341, PMS2P3 - postmeiotic segregation increased 2 pseudogene 3, ZNF702P - zinc finger protein 702, pseudogene, ZNF442 - zinc finger protein 442, ABCA2 - atp-binding cassette, sub-family a (abc1), member 2, CARD11 - caspase recruitment domain family, member 11, CIRH1A - cirrhosis, autosomal recessive 1a (cirhin), LEP - leptin, ZNF528 - zinc finger protein 528, ASCC3 -…
GO:0051252	regulation of RNA metabolic process	0.000921	0.396	1.14	15364	2685	2211	439	[ZNF341 - zinc finger protein 341, PMS2P3 - postmeiotic segregation increased 2 pseudogene 3, ZNF702P - zinc finger protein 702, pseudogene, ZNF442 - zinc finger protein 442, ABCA2 - atp-binding cassette, sub-family a (abc1), member 2, CARD11 - caspase recruitment domain family, member 11, ESRP2 - epithelial splicing regulatory protein 2, CIRH1A - cirrhosis, autosomal recessive 1a (cirhin), LEP -…
http://cbl-gorilla.cs.technion.ac.il/

## Sheet: genes_tss
GO Term	Description	P-value	FDR q-value	Enrichment	N	B	n	b	Genes
GO:0002252	immune effector process	2.14e-06	0.0248	1.37	15381	287	5459	140	[MICB - mhc class i polypeptide-related sequence b, IFITM1 - interferon induced transmembrane protein 1, DHX58 - dexh (asp-glu-x-his) box polypeptide 58, APOBEC3B - apolipoprotein b mrna editing enzyme, catalytic polypeptide-like 3b, LGALS8 - lectin, galactoside-binding, soluble, 8, DDX60 - dead (asp-glu-ala-asp) box polypeptide 60, TICAM1 - toll-like receptor adaptor molecule 1, APOBEC3C - apoli…
GO:2000112	regulation of cellular macromolecule biosynthetic process	3.25e-05	0.188	1.09	15381	2854	5459	1106	[PMS2P3 - postmeiotic segregation increased 2 pseudogene 3, ELL - elongation factor rna polymerase ii, ZNF702P - zinc finger protein 702, pseudogene, DACH2 - dachshund homolog 2 (drosophila), ZNF442 - zinc finger protein 442, ABCA2 - atp-binding cassette, sub-family a (abc1), member 2, ABL1 - c-abl oncogene 1, non-receptor tyrosine kinase, ZNF793 - zinc finger protein 793, CNOT11 - ccr4-not trans…
lasia i, KAT8 - k(lysine) acetyltransferase 8, ZNF644 - zinc finger protein 644, DAPK1 - death-associated protein kinase 1, MAPK12 - mitogen-activated protein kinase 12, DAB2 - dab, mitogen-responsive phosphoprotein, homolog 2 (drosophila), ZNF486 - zinc finger protein 486, SATB1 - satb homeobox 1, TBL1Y - transducin (beta)-like 1, y-linked, MBD3 - methyl-cpg binding domain protein 3, ZNF799 - zi…
GO:0006355	regulation of transcription, DNA-dependent	6.39e-05	0.247	1.09	15381	2603	5459	1010	[PMS2P3 - postmeiotic segregation increased 2 pseudogene 3, ELL - elongation factor rna polymerase ii, ZNF702P - zinc finger protein 702, pseudogene, DACH2 - dachshund homolog 2 (drosophila), ZNF442 - zinc finger protein 442, ABCA2 - atp-binding cassette, sub-family a (abc1), member 2, ABL1 - c-abl oncogene 1, non-receptor tyrosine kinase, ZNF793 - zinc finger protein 793, CNOT11 - ccr4-not trans…
, TRPS1 - trichorhinophalangeal syndrome i, ZNF560 - zinc finger protein 560, ZNF784 - zinc finger protein 784, HABP4 - hyaluronan binding protein 4, TBK1 - tank-binding kinase 1, ZNF563 - zinc finger protein 563, ENO1 - enolase 1, (alpha), SETD8 - set domain containing (lysine methyltransferase) 8, VOPP1 - vesicular, overexpressed in cancer, prosurvival protein 1, ZNF480 - zinc finger protein 48…
GO:0031326	regulation of cellular biosynthetic process	0.000101	0.294	1.08	15381	3052	5459	1172	[PMS2P3 - postmeiotic segregation increased 2 pseudogene 3, ELL - elongation factor rna polymerase ii, ZNF702P - zinc finger protein 702, pseudogene, DACH2 - dachshund homolog 2 (drosophila), ZNF442 - zinc finger protein 442, ABCA2 - atp-binding cassette, sub-family a (abc1), member 2, ABL1 - c-abl oncogene 1, non-receptor tyrosine kinase, ZNF793 - zinc finger protein 793, CNOT11 - ccr4-not trans…
scription factor 2, ZNF568 - zinc finger protein 568, ZNF773 - zinc finger protein 773, BACE2 - beta-site app-cleaving enzyme 2, TRAPPC2 - trafficking protein particle complex 2, KANK2 - kn motif and ankyrin repeat domains 2, ZNF280B - zinc finger protein 280b, ZNF30 - zinc finger protein 30, DDX1 - dead (asp-glu-ala-asp) box helicase 1, INPP5K - inositol polyphosphate-5-phosphatase k, SMEK2 - sm…
GO:0016266	O-glycan processing	0.000113	0.263	1.73	15381	52	5459	32	[ST6GALNAC2 - st6 (alpha-n-acetyl-neuraminyl-2,3-beta-galactosyl-1,3)-n-acetylgalactosaminide alpha-2,6-sialyltransferase 2, MUC12 - mucin 12, cell surface associated, MUC5B - mucin 5b, oligomeric mucus/gel-forming, B3GNT6 - udp-glcnac:betagal beta-1,3-n-acetylglucosaminyltransferase 6 (core 3 synthase), GALNT8 - udp-n-acetyl-alpha-d-galactosamine:polypeptide n-acetylgalactosaminyltransferase 8 (…
GO:2001141	regulation of RNA biosynthetic process	0.000114	0.22	1.09	15381	2620	5459	1013	[PMS2P3 - postmeiotic segregation increased 2 pseudogene 3, ELL - elongation factor rna polymerase ii, ZNF702P - zinc finger protein 702, pseudogene, DACH2 - dachshund homolog 2 (drosophila), ZNF442 - zinc finger protein 442, ABCA2 - atp-binding cassette, sub-family a (abc1), member 2, ABL1 - c-abl oncogene 1, non-receptor tyrosine kinase, ZNF793 - zinc finger protein 793, CNOT11 - ccr4-not trans…
ein (srf accessory protein 2), TRIM28 - tripartite motif containing 28, EPAS1 - endothelial pas domain protein 1, SSU72 - ssu72 rna polymerase ii ctd phosphatase homolog (s. cerevisiae), TRPS1 - trichorhinophalangeal syndrome i, ZNF560 - zinc finger protein 560, ZNF784 - zinc finger protein 784, HABP4 - hyaluronan binding protein 4, TBK1 - tank-binding kinase 1, ZNF563 - zinc finger protein 563, …
GO:0009074	aromatic amino acid family catabolic process	0.000137	0.227	2.22	15381	19	5459	15	[IDO2 - indoleamine 2,3-dioxygenase 2, AADAT - aminoadipate aminotransferase, QDPR - quinoid dihydropteridine reductase, HPD - 4-hydroxyphenylpyruvate dioxygenase, HGD - homogentisate 1,2-dioxygenase, TDO2 - tryptophan 2,3-dioxygenase, KYNU - kynureninase, FAH - fumarylacetoacetate hydrolase (fumarylacetoacetase), IDO1 - indoleamine 2,3-dioxygenase 1, CCBL2 - cysteine conjugate-beta lyase 2, PAH …
GO:0051252	regulation of RNA metabolic process	0.000143	0.207	1.09	15381	2689	5459	1037	[PMS2P3 - postmeiotic segregation increased 2 pseudogene 3, ELL - elongation factor rna polymerase ii, ZNF702P - zinc finger protein 702, pseudogene, DACH2 - dachshund homolog 2 (drosophila), ZNF442 - zinc finger protein 442, ABCA2 - atp-binding cassette, sub-family a (abc1), member 2, ESRP2 - epithelial splicing regulatory protein 2, ABL1 - c-abl oncogene 1, non-receptor tyrosine kinase, ZNF793 …
6 - zinc finger protein 736, SMAD1 - smad family member 1, GMEB2 - glucocorticoid modulatory element binding protein 2, DNM2 - dynamin 2, LIMD1 - lim domains containing 1, HDAC7 - histone deacetylase 7, KLF16 - kruppel-like factor 16, DNMT3A - dna (cytosine-5-)-methyltransferase 3 alpha, ZNF429 - zinc finger protein 429, TAF3 - taf3 rna polymerase ii, tata box binding protein (tbp)-associated fac…
GO:0010556	regulation of macromolecule biosynthetic process	0.000145	0.187	1.08	15381	2924	5459	1123	[PMS2P3 - postmeiotic segregation increased 2 pseudogene 3, ELL - elongation factor rna polymerase ii, ZNF702P - zinc finger protein 702, pseudogene, DACH2 - dachshund homolog 2 (drosophila), ZNF442 - zinc finger protein 442, ABCA2 - atp-binding cassette, sub-family a (abc1), member 2, ABL1 - c-abl oncogene 1, non-receptor tyrosine kinase, ZNF793 - zinc finger protein 793, CNOT11 - ccr4-not trans…
URKB - aurora kinase b, MDM4 - mdm4 p53 binding protein homolog (mouse), MDM2 - mdm2 oncogene, e3 ubiquitin protein ligase, CHD5 - chromodomain helicase dna binding protein 5, AHRR - aryl-hydrocarbon receptor repressor, MEF2A - myocyte enhancer factor 2a, ARID1B - at rich interactive domain 1b (swi1-like), PRICKLE1 - prickle homolog 1 (drosophila), MEF2C - myocyte enhancer factor 2c, MEF2D - myoc…
GO:0009889	regulation of biosynthetic process	0.000182	0.211	1.08	15381	3081	5459	1179	[ELL - elongation factor rna polymerase ii, PMS2P3 - postmeiotic segregation increased 2 pseudogene 3, ZNF702P - zinc finger protein 702, pseudogene, DACH2 - dachshund homolog 2 (drosophila), ZNF442 - zinc finger protein 442, ABCA2 - atp-binding cassette, sub-family a (abc1), member 2, ABL1 - c-abl oncogene 1, non-receptor tyrosine kinase, ZNF793 - zinc finger protein 793, CNOT11 - ccr4-not trans…
embrane-bound inhibitor, ZNF514 - zinc finger protein 514, CER1 - cerberus 1, dan family bmp antagonist, ZBTB45 - zinc finger and btb domain containing 45, SREBF1 - sterol regulatory element binding transcription factor 1, SREBF2 - sterol regulatory element binding transcription factor 2, ZNF568 - zinc finger protein 568, ZNF773 - zinc finger protein 773, BACE2 - beta-site app-cleaving enzyme 2, …
GO:0001906	cell killing	0.000249	0.262	1.94	15381	29	5459	20	[MICB - mhc class i polypeptide-related sequence b, MICA - mhc class i polypeptide-related sequence a, CTSH - cathepsin h, ULBP2 - ul16 binding protein 2, ULBP1 - ul16 binding protein 1, GNLY - granulysin, CAMP - cathelicidin antimicrobial peptide, SLAMF7 - slam family member 7, ULBP3 - ul16 binding protein 3, RAET1G - retinoic acid early transcript 1g, DCD - dermcidin, LYST - lysosomal trafficki…
GO:0051607	defense response to virus	0.000287	0.277	1.46	15381	112	5459	58	[IFITM1 - interferon induced transmembrane protein 1, IFIT2 - interferon-induced protein with tetratricopeptide repeats 2, DHX58 - dexh (asp-glu-x-his) box polypeptide 58, IFIT3 - interferon-induced protein with tetratricopeptide repeats 3, APOBEC3B - apolipoprotein b mrna editing enzyme, catalytic polypeptide-like 3b, IFI16 - interferon, gamma-inducible protein 16, APOBEC3D - apolipoprotein b mr…
GO:0002228	natural killer cell mediated immunity	0.000552	0.492	2.25	15381	15	5459	12	[MICB - mhc class i polypeptide-related sequence b, MICA - mhc class i polypeptide-related sequence a, LYST - lysosomal trafficking regulator, RAET1L - retinoic acid early transcript 1l, ULBP2 - ul16 binding protein 2, PRDX1 - peroxiredoxin 1, CLEC2A - c-type lectin domain family 2, member a, ULBP1 - ul16 binding protein 1, RAET1E - retinoic acid early transcript 1e, SLAMF7 - slam family member 7…
GO:0042267	natural killer cell mediated cytotoxicity	0.000552	0.457	2.25	15381	15	5459	12	[MICB - mhc class i polypeptide-related sequence b, MICA - mhc class i polypeptide-related sequence a, LYST - lysosomal trafficking regulator, RAET1L - retinoic acid early transcript 1l, ULBP2 - ul16 binding protein 2, PRDX1 - peroxiredoxin 1, CLEC2A - c-type lectin domain family 2, member a, ULBP1 - ul16 binding protein 1, RAET1E - retinoic acid early transcript 1e, SLAMF7 - slam family member 7…
GO:0001909	leukocyte mediated cytotoxicity	0.000683	0.528	2.15	15381	17	5459	13	[MICA - mhc class i polypeptide-related sequence a, MICB - mhc class i polypeptide-related sequence b, CTSH - cathepsin h, ULBP2 - ul16 binding protein 2, ULBP1 - ul16 binding protein 1, SLAMF7 - slam family member 7, ULBP3 - ul16 binding protein 3, RAET1G - retinoic acid early transcript 1g, LYST - lysosomal trafficking regulator, RAET1L - retinoic acid early transcript 1l, PRDX1 - peroxiredoxin…
GO:0019219	regulation of nucleobase-containing compound metabolic process	0.000706	0.512	1.07	15381	3122	5459	1185	[ELL - elongation factor rna polymerase ii, ARAP2 - arfgap with rhogap domain, ankyrin repeat and ph domain 2, PMS2P3 - postmeiotic segregation increased 2 pseudogene 3, AGAP2 - arfgap with gtpase domain, ankyrin repeat and ph domain 2, ZNF702P - zinc finger protein 702, pseudogene, DACH2 - dachshund homolog 2 (drosophila), ZNF442 - zinc finger protein 442, ABCA2 - atp-binding cassette, sub-famil…
F1 - sterol regulatory element binding transcription factor 1, SREBF2 - sterol regulatory element binding transcription factor 2, ZNF568 - zinc finger protein 568, ZNF773 - zinc finger protein 773, RNF169 - ring finger protein 169, TRAPPC2 - trafficking protein particle complex 2, KANK2 - kn motif and ankyrin repeat domains 2, ZNF280B - zinc finger protein 280b, RTEL1 - regulator of telomere elon…
GO:0048003	antigen processing and presentation of lipid antigen via MHC class Ib	0.000708	0.483	2.82	15381	7	5459	7	[CD1A - cd1a molecule, CD1E - cd1e molecule, AP3D1 - adaptor-related protein complex 3, delta 1 subunit, CD1D - cd1d molecule, CD1C - cd1c molecule, CD1B - cd1b molecule, AP3B1 - adaptor-related protein complex 3, beta 1 subunit]
GO:0048007	antigen processing and presentation, exogenous lipid antigen via MHC class Ib	0.000708	0.456	2.82	15381	7	5459	7	[CD1A - cd1a molecule, CD1E - cd1e molecule, CD1D - cd1d molecule, AP3D1 - adaptor-related protein complex 3, delta 1 subunit, CD1C - cd1c molecule, CD1B - cd1b molecule, AP3B1 - adaptor-related protein complex 3, beta 1 subunit]
GO:0046173	polyol biosynthetic process	0.000786	0.48	2.08	15381	19	5459	14	[ISYNA1 - inositol-3-phosphate synthase 1, GBA - glucosidase, beta, acid, PTAFR - platelet-activating factor receptor, SPTLC2 - serine palmitoyltransferase, long chain base subunit 2, CYP3A4 - cytochrome p450, family 3, subfamily a, polypeptide 4, CYP27B1 - cytochrome p450, family 27, subfamily b, polypeptide 1, FGF2 - fibroblast growth factor 2 (basic), ACER3 - alkaline ceramidase 3, SCP2 - ster…
GO:0080090	regulation of primary metabolic process	0.000845	0.49	1.06	15381	4008	5459	1505	[ELL - elongation factor rna polymerase ii, PMS2P3 - postmeiotic segregation increased 2 pseudogene 3, ARAP2 - arfgap with rhogap domain, ankyrin repeat and ph domain 2, AGAP2 - arfgap with gtpase domain, ankyrin repeat and ph domain 2, ZNF702P - zinc finger protein 702, pseudogene, ITLN1 - intelectin 1 (galactofuranose binding), AADAC - arylacetamide deacetylase, DACH2 - dachshund homolog 2 (dro…
4, EGLN1 - egl-9 family hypoxia-inducible factor 1, STK36 - serine/threonine kinase 36, FRS2 - fibroblast growth factor receptor substrate 2, SALL3 - sal-like 3 (drosophila), UGT1A8 - udp glucuronosyltransferase 1 family, polypeptide a8, AGO2 - argonaute risc catalytic component 2, UGT1A7 - udp glucuronosyltransferase 1 family, polypeptide a7, PLA2G6 - phospholipase a2, group vi (cytosolic, calci…
c, ZNF623 - zinc finger protein 623, C19orf80 - chromosome 19 open reading frame 80, INO80E - ino80 complex subunit e, TBX6 - t-box 6, TBL1X - transducin (beta)-like 1x-linked, RPS27L - ribosomal protein s27-like, NPR3 - natriuretic peptide receptor c/guanylate cyclase c (atrionatriuretic peptide receptor c), ZEB2 - zinc finger e-box binding homeobox 2, TBCD - tubulin folding cofactor d, NPR1 - n…
GO:0010468	regulation of gene expression	0.000913	0.504	1.07	15381	3061	5459	1161	[PMS2P3 - postmeiotic segregation increased 2 pseudogene 3, ELL - elongation factor rna polymerase ii, ZNF702P - zinc finger protein 702, pseudogene, DACH2 - dachshund homolog 2 (drosophila), ZNF442 - zinc finger protein 442, ABCA2 - atp-binding cassette, sub-family a (abc1), member 2, ESRP2 - epithelial splicing regulatory protein 2, ABL1 - c-abl oncogene 1, non-receptor tyrosine kinase, ZNF793 …
-lineage leukemia (trithorax homolog, drosophila); translocated to, 6, AFF1 - af4/fmr2 family, member 1, ZNF716 - zinc finger protein 716, NELFB - negative elongation factor complex member b, ZNF468 - zinc finger protein 468, ZNF160 - zinc finger protein 160, ZNF616 - zinc finger protein 616, GCM2 - glial cells missing homolog 2 (drosophila), ZNF766 - zinc finger protein 766, CNOT10 - ccr4-not tr…
GO:0009072	aromatic amino acid family metabolic process	0.000943	0.497	1.92	15381	25	5459	17	[IDO2 - indoleamine 2,3-dioxygenase 2, AADAT - aminoadipate aminotransferase, TH - tyrosine hydroxylase, QDPR - quinoid dihydropteridine reductase, HPD - 4-hydroxyphenylpyruvate dioxygenase, HGD - homogentisate 1,2-dioxygenase, TDO2 - tryptophan 2,3-dioxygenase, KYNU - kynureninase, FAH - fumarylacetoacetate hydrolase (fumarylacetoacetase), IDO1 - indoleamine 2,3-dioxygenase 1, CCBL2 - cysteine c…
GO:0034340	response to type I interferon	0.000946	0.477	1.63	15381	50	5459	29	[IFITM1 - interferon induced transmembrane protein 1, IFIT2 - interferon-induced protein with tetratricopeptide repeats 2, IFIT3 - interferon-induced protein with tetratricopeptide repeats 3, USP18 - ubiquitin specific peptidase 18, HLA-F - major histocompatibility complex, class i, f, IFI27 - interferon, alpha-inducible protein 27, OASL - 2'-5'-oligoadenylate synthetase-like, HLA-E - major histo…
GO:0002456	T cell mediated immunity	0.000958	0.463	2.35	15381	12	5459	10	[MICA - mhc class i polypeptide-related sequence a, MICB - mhc class i polypeptide-related sequence b, SLC11A1 - solute carrier family 11 (proton-coupled divalent metal ion transporter), member 1, CTSH - cathepsin h, LYST - lysosomal trafficking regulator, GATA3 - gata binding protein 3, DLG1 - discs, large homolog 1 (drosophila), RAET1E - retinoic acid early transcript 1e, BTN3A3 - butyrophilin,…
GO:0006631	fatty acid metabolic process	0.000978	0.454	1.27	15381	248	5459	112	[C9orf3 - chromosome 9 open reading frame 3, HSD17B4 - hydroxysteroid (17-beta) dehydrogenase 4, SCD5 - stearoyl-coa desaturase 5, AKR1C2 - aldo-keto reductase family 1, member c2, CD74 - cd74 molecule, major histocompatibility complex, class ii invariant chain, ACACA - acetyl-coa carboxylase alpha, ACOT2 - acyl-coa thioesterase 2, ECI1 - enoyl-coa delta isomerase 1, ACADL - acyl-coa dehydrogenas…
http://cbl-gorilla.cs.technion.ac.il/
