# Supplementary material for: Identification and annotation of conserved promoters and macrophage-expressed genes in the pig genome
Source: BMC Genomics. 2015 Nov 18;16:970. doi: 10.1186/s12864-015-2111-2 (PMC4652390; doi:10.1186/s12864-015-2111-2)
Supplement: Additional file 4: Table S3. — Table S3A: Locations of FANTOM5 mouse promoters mapped to the pig genome. Table contains the following columns (left to right): FANTOM5 mouse promoter ID, Ensembl gene ID associated with the FANTOM5 mouse promoter, mapping locations to the pig genome (Sscrofa10.2), the nearest pig Ensembl ID to the mapped promoter (strand-specific) and the number of pig CAGE CTSS and/or RNA-Seq signal (assembled transcripts from pooled macrophage libraries) located within a 20 Kb window from the 3’-end of the mapped promoter. Table S3B: Locations of FANTOM5 mouse promoters mapped to the human genome. Table contains the following columns (left to right): FANTOM5 mouse promoter ID, Ensembl gene ID associated with the FANTOM5 mouse promoter, mapping locations to the human genome (hg19), the nearest human Ensembl ID to the mapped promoter (strand-specific). (ZIP 2981 kb) [file 12864_2015_2111_MOESM4_ESM.zip › Supplementary_Table_S3B.csv]

F5mm9 osc ID	F5mm9 Ensembl ID	Mapped-2-human locations	Nearest human Ensembl ID
chr2:74549968..74549996	+	ENSMUSG00000079277	2_177001108_177001407_+	ENSG00000128652
chr3:87947271..87947370	+	-	1_156468871_156469196_-	ENSG00000116604
chr12:103057153..103057162	-	ENSMUSG00000021186	14_92413717_92414020_-	ENSG00000140092
chr5:104542607..104542618	-	ENSMUSG00000029309	4_88450310_88450830_-	ENSG00000152583
chr8:32202065..32202107	+	ENSMUSG00000039661	8_33455191_33455698_-	ENSG00000133878
chr6:70024596..70024615	-	-	2_89184820_89185153_+	ENSG00000211598
chr6:108778599..108778610	+	ENSMUSG00000030104	3_5229216_5229460_+	ENSG00000134109
chr11:11590085..11590106	+	ENSMUSG00000018654	7_50348015_50348301_+	ENSG00000185811
chr8:93837428..93837456	+	ENSMUSG00000055932	16_53737675_53738169_+	ENSG00000140718
chr6:31168421..31168440	-	-	7_130792750_130793257_-	ENSG00000231721
chr14:9150110..9150118	-	ENSMUSG00000021750	3_58572579_58572701_-	ENSG00000168309
chr9:75531799..75531853	-	ENSMUSG00000032181	15_51973556_51973733_+	ENSG00000104112
chrX:130496311..130496314	-	-	X_99956444_99956972_-	ENSG00000102362
chr7:53039253..53039314	+	ENSMUSG00000062044	chr19_49016753_49016909_-	.
chr11:86887622..86887633	-	ENSMUSG00000061666	chr17_57297655_57297914_+	.
chr15:88694630..88694638	+	-	22_50355925_50355961_+	ENSG00000198355
chr11:68347707..68347740	+	-	17_8731403_8731510_-	ENSG00000174083
chr12:74685221..74685232	+	-	14_61787485_61787962_+	ENSG00000027075
chr16:29533318..29533320	+	-	1_173710788_173710830_+	ENSG00000076321
chr3:146433511..146433530	-	ENSMUSG00000005034	1_84629637_84630164_+	ENSG00000142875
chr2:25324643..25324713	-	ENSMUSG00000015090	9_139873435_139873542_+	ENSG00000107317
chr3:14481382..14481392	+	-	8_87241809_87242288_-	ENSG00000164893
chr7:141416837..141416853	-	ENSMUSG00000054555	chr10_128076925_128077397_-	.
chr5:124121005..124121043	-	-	12_122884296_122884771_-	ENSG00000130779
chr8:46744226..46744252	+	ENSMUSG00000031626	4_186696335_186696798_-	ENSG00000154556
chr13:55932624..55932641	-	ENSMUSG00000021506	5_134370183_134370293_-	ENSG00000069011
chr9:65524324..65524363	+	-	15_64995347_64995572_-	ENSG00000259526
chr7:71432614..71432635	+	ENSMUSG00000030522	15_31283656_31283892_-	ENSG00000166912
chr17:7152632..7152698	-	ENSMUSG00000023806	chr6_159421120_159421227_-	.
chr7:26257039..26257042	-	-	19_42085645_42085859_+	ENSG00000007129
chrX:54449563..54449588	+	-	X_135717133_135717668_+	ENSG00000233093
chr16:56928202..56928240	-	-	3_100147987_100148473_+	ENSG00000206535
chr1:195336318..195336327	-	-	1_209601887_209602334_+	ENSG00000230937
chr6:134780234..134780288	+	ENSMUSG00000032652	12_12764614_12765022_+	ENSG00000111269
chr5:137057553..137057558	-	-	7_101447830_101448271_+	ENSG00000257923
chr15:85501949..85501963	+	-	22_46467503_46467878_+	ENSG00000197182
chr6:125292797..125292837	+	-	12_6458303_6458676_-	ENSG00000111319
chr14:99693968..99693987	+	-	13_73628875_73629252_+	ENSG00000102554
chr7:52151447..52151471	+	ENSMUSG00000011658	19_50316563_50316947_-	ENSG00000010361
chr19:4231989..4232000	+	ENSMUSG00000024854	11_67120868_67121368_-	ENSG00000256514
chr10:87323569..87323575	+	ENSMUSG00000020053	12_102872711_102873185_-	ENSG00000017427
chr9:112137131..112137148	-	ENSMUSG00000032503	3_35681101_35681414_+	ENSG00000172995
chr19:37281926..37281988	-	ENSMUSG00000039652	10_94050755_94051006_-	ENSG00000107864
chr1:158649077..158649104	-	ENSMUSG00000033557	chr1_178994759_178995037_+	.
chr3:118133217..118133286	+	-	1_98515052_98515549_-	ENSG00000225206
chr15:89259991..89260010	+	-	22_51020975_51021221_+	ENSG00000205559
chr12:35399174..35399193	-	-	7_18329659_18330205_+	ENSG00000048052
chr9:42912623..42912628	-	-	11_120208221_120208613_+	ENSG00000196914
chr6:38059548..38059574	-	ENSMUSG00000038600	7_138483016_138483089_-	ENSG00000105929
chr15:25870772..25870779	+	ENSMUSG00000022270	5_16508835_16509271_-	ENSG00000154153
chr7:13420322..13420401	+	ENSMUSG00000058638	19_58694720_58694745_+	ENSG00000171606
chr2:91035197..91035237	-	ENSMUSG00000002108	11_47278951_47279350_+	ENSG00000025434
chr15:76528445..76528455	-	-	8_145730708_145730865_-	ENSG00000255182
chr9:108959538..108959555	+	-	3_48510221_48510364_-	ENSG00000164054
chr5:31014222..31014278	+	ENSMUSG00000029168	2_27070614_27071098_+	ENSG00000157851
chr5:133019006..133019029	-	ENSMUSG00000029673	7_69063395_69063521_+	ENSG00000158321
chr1:175266170..175266179	-	-	1_159171341_159171833_+	ENSG00000162706
chr6:97202717..97202731	-	ENSMUSG00000044086	3_69171687_69172090_-	ENSG00000163380
chr15:97808333..97808351	-	-	12_48369186_48369664_-	ENSG00000139219
chr17:48548498..48548503	+	-	6_41041556_41041599_-	ENSG00000124596
chr1:31006986..31006999	-	ENSMUSG00000026064|ENSMUSG00000026064	6_64281449_64281674_+	ENSG00000112245
chr11:95867186..95867266	-	ENSMUSG00000013415	17_47074520_47074898_+	ENSG00000159217
chr7:29940616..29940635	-	ENSMUSG00000030590	19_38894006_38894468_+	ENSG00000130244
chr13:100192152..100192164	-	-	5_71504262_71504719_+	ENSG00000131711
chr11:4118258..4118282	+	ENSMUSG00000020424	22_30685434_30685553_-	ENSG00000248751
chrX:161418242..161418287	-	ENSMUSG00000061778	X_14891512_14891586_+	ENSG00000130150
chr15:31255070..31255091	-	-	5_10618325_10618443_+	ENSG00000164236
chr6:128438123..128438135	-	-	12_9385089_9385179_-	ENSG00000256069
chr19:8913788..8913836	+	ENSMUSG00000071657	11_62474952_62475446_-	ENSG00000234857
chr19:43856829..43856840	+	ENSMUSG00000025194	10_101542614_101542645_+	ENSG00000023839
chr11:99250286..99250297	+	-	17_38978065_38978424_+	ENSG00000167920
chr3:75878461..75878519	+	ENSMUSG00000034098	chr4_163085089_163085460_-	.
chr4:115817215..115817231	-	ENSMUSG00000028701	chr1_46668758_46669071_+	.
chr3:17226363..17226378	-	-	8_64888291_64888611_-	ENSG00000253554
chr6:112409666..112409697	+	ENSMUSG00000062694	chr3_8775060_8775543_+	.
chr18:40425461..40425468	+	-	5_143594520_143594951_+	ENSG00000183775
chr12:113368990..113368996	+	-	14_104583241_104583504_+	ENSG00000207568
chr10:79798666..79798684	+	-	19_1497482_1497840_+	ENSG00000115255
chr2:157854423..157854465	+	ENSMUSG00000027651	20_36661742_36662257_+	ENSG00000101413
chr16:95680666..95680705	-	-	21_39870018_39870523_-	ENSG00000157554
chr1:72895653..72895660	+	ENSMUSG00000039323	2_217525232_217525376_+	ENSG00000115457
chr7:86198122..86198151	+	ENSMUSG00000030607	chr15_89346278_89346775_+	.
chr2:9274095..9274107	+	-	10_8636296_8636771_-	ENSG00000212505
chr7:149657743..149657815	+	ENSMUSG00000018819	11_1885775_1885932_+	ENSG00000130592
chr4:119331236..119331251	-	-	1_42618952_42619250_+	ENSG00000044012
chrX:97821936..97821950	-	ENSMUSG00000015668	X_69510343_69510672_-	ENSG00000120509
chr2:30700881..30700916	+	ENSMUSG00000039476	9_132428143_132428175_+	ENSG00000167157
chr14:27707785..27707790	+	ENSMUSG00000021898	chr3_57326742_57327057_-	.
chr11:87029962..87029983	+	-	17_57078936_57079117_-	ENSG00000108395
chr5:136386450..136386468	-	-	7_75958478_75958881_-	ENSG00000170027
chrX:54465221..54465232	+	ENSMUSG00000031132	chrX_135729916_135730400_+	.
chr2:154039828..154039854	+	-	20_31890700_31890900_+	ENSG00000125999
chr2:172376528..172376543	+	ENSMUSG00000028640	20_55205424_55205812_+	ENSG00000087510
chr15:34372964..34372982	-	ENSMUSG00000058600|ENSMUSG00000062582|ENSMUSG00000058600|ENSMUSG00000062582|ENSMUSG00000058600|ENSMUSG00000062582	8_99057665_99057836_-	ENSG00000156482
chr2:84679565..84679581	+	ENSMUSG00000027075	chr11_57283162_57283582_-	.
chr4:147412878..147412925	-	ENSMUSG00000029016	chr1_11866023_11866308_+	.
chr4:129190676..129190688	+	ENSMUSG00000047945	chr1_32801930_32802288_-	.
chr9:63225621..63225636	-	ENSMUSG00000058444	15_67834938_67835030_+	ENSG00000137764
chr2:61642558..61642595	+	ENSMUSG00000035033	chr2_162272341_162272706_+	.
chr5:44063568..44063594	+	ENSMUSG00000039765	4_15480703_15480949_+	ENSG00000048342
chr17:30734819..30734830	-	-	6_38650559_38650671_-	ENSG00000124767
chr18:61714962..61714999	+	ENSMUSG00000024576	5_148930835_148931323_-	ENSG00000113712
chr17:91394891..91394934	-	-	2_51153103_51153596_-	ENSG00000179915
chr2:74550178..74550214	+	ENSMUSG00000079277	2_177001126_177001655_+	ENSG00000128652
chr2:27037730..27037752	+	-	9_136522655_136523025_+	ENSG00000123454
chr5:145844760..145844784	+	ENSMUSG00000029621	chr7_98923165_98923619_+	.
chr8:86098576..86098606	-	-	19_14673055_14673104_+	ENSG00000099797
chr13:27440741..27440750	+	-	6_22294769_22295169_-	ENSG00000172179
chr13:20564963..20564978	+	ENSMUSG00000041112	7_37025618_37026044_-	ENSG00000155849
chr1:89024171..89024176	+	-	2_233323325_233323738_+	ENSG00000163295
chr11:50191259..50191281	+	ENSMUSG00000007850	5_179050595_179051046_-	ENSG00000169045
chr8:72417878..72417883	-	-	19_19638814_19638945_+	ENSG00000258674
chr16:8830130..8830151	+	ENSMUSG00000022507	16_9185401_9185473_+	ENSG00000182831
chr2:60719328..60719343	-	ENSMUSG00000026970	2_161264137_161264446_-	ENSG00000153250
chr1:135934040..135934061	+	ENSMUSG00000041559	1_203320271_203320686_-	ENSG00000122176
chr3:93247540..93247545	+	-	1_152085232_152085633_-	ENSG00000159450
chr2:84490917..84490928	-	ENSMUSG00000034101	11_57528826_57529349_+	ENSG00000198561
chr1:39957874..39957919	+	ENSMUSG00000026074	2_102313896_102313935_+	ENSG00000071054
chr1:161198648..161198652	+	-	1_176104040_176104212_-	ENSG00000143207
chr13:49704468..49704482	+	ENSMUSG00000021390	9_95165669_95166180_-	ENSG00000106809
chr7:96666609..96666618	-	-	11_86510808_86510834_+	ENSG00000150687
chr11:67051354..67051366	+	ENSMUSG00000057003	17_10372762_10373224_-	ENSG00000264424
chr15:82984691..82984754	-	-	22_43015483_43015919_-	ENSG00000100243
chr7:20284394..20284412	-	ENSMUSG00000002985	chr19_45408834_45409105_+	.
chrX:9829460..9829483	+	ENSMUSG00000031173	chrX_38211472_38211894_+	.
chr19:3972437..3972468	+	ENSMUSG00000075296	21_43045767_43045793_+	ENSG00000227702
chr8:87366579..87366635	+	-	19_13054699_13055084_-	ENSG00000267458
chr15:57723867..57723878	-	ENSMUSG00000022365	8_124054284_124054775_-	ENSG00000136986
chr7:51271652..51271675	+	-	19_51379795_51380266_+	ENSG00000167751
chr7:31212477..31212491	+	-	19_36380815_36381393_-	ENSG00000167604
chr16:46010325..46010336	-	ENSMUSG00000087141	chr3_111393379_111393624_+	.
chr16:48818831..48818846	-	-	3_108474348_108474753_+	ENSG00000198919
chrX:34650252..34650341	-	ENSMUSG00000036572	chrX_118986862_118987243_-	.
chr8:125944765..125944779	+	-	16_90001068_90001503_+	ENSG00000258947
chr7:4610249..4610278	+	-	19_55769797_55769849_+	ENSG00000160469
chr7:141690614..141690622	-	-	10_128358796_128359257_-	ENSG00000154493
chr2:28477422..28477433	-	ENSMUSG00000026815	9_135853954_135854238_+	ENSG00000165702
chr11:74992294..74992332	-	ENSMUSG00000038268	chr17_1944964_1945428_+	.
chr8:96536437..96536454	-	ENSMUSG00000031751	16_56459226_56459332_-	ENSG00000159461
chr10:126679854..126679865	-	-	12_57963265_57963421_+	ENSG00000155980
chr19:12870388..12870401	+	-	11_58346086_58346537_-	ENSG00000110031
chr18:34879923..34879965	-	ENSMUSG00000024366	5_137610115_137610297_-	ENSG00000146013
chr7:86611053..86611126	-	ENSMUSG00000039176	15_89878034_89878150_-	ENSG00000140521
chr16:43236088..43236099	+	ENSMUSG00000022708	3_114477740_114478256_-	ENSG00000181722
chr2:74550015..74550057	+	ENSMUSG00000079277	2_177001108_177001465_+	ENSG00000128652
chr5:104183813..104183817	+	-	4_87929034_87929133_+	ENSG00000172493
chr5:31175439..31175473	+	-	2_27259582_27260076_+	ENSG00000119777
chr2:130972552..130972566	-	-	20_3734704_3734881_-	ENSG00000101220
chr2:70401430..70401490	+	ENSMUSG00000070880	2_171674268_171674729_+	ENSG00000128683
chr14:80421016..80421024	+	-	13_53623813_53624297_+	ENSG00000102837
chr5:108153094..108153129	-	-	1_92949336_92949416_-	ENSG00000162676
chr6:125640633..125640642	+	ENSMUSG00000038115	12_6054423_6054820_-	ENSG00000047617
chr12:110842125..110842130	+	-	14_101360924_101361257_+	ENSG00000258399
chr11:94813790..94813812	+	-	17_48261897_48262404_-	ENSG00000108821
chr7:51785013..51785030	-	-	19_50925610_50925817_+	ENSG00000142539
chr7:103360166..103360190	+	ENSMUSG00000048078	11_79150243_79150599_-	ENSG00000149256
chr4:88084804..88084837	-	ENSMUSG00000028497	chr9_21031548_21031876_-	.
chr3:95087131..95087144	+	ENSMUSG00000038712	1_150979090_150979556_-	ENSG00000143409
chr10:92587134..92587156	-	-	12_96839417_96839910_+	ENSG00000263364
chr1:168339904..168339980	-	ENSMUSG00000040596	1_166808703_166808746_+	ENSG00000143157
chr19:5098460..5098559	-	ENSMUSG00000024873	11_66045657_66045734_+	ENSG00000174871
chr4:135528463..135528482	-	ENSMUSG00000028670	1_24117336_24117787_+	ENSG00000011009
chr10:80993268..80993292	-	-	19_3121038_3121181_+	ENSG00000088256
chr5:150438906..150438914	-	ENSMUSG00000029657	13_31736035_31736540_-	ENSG00000120694
chr15:30102325..30102355	+	ENSMUSG00000022240	chr5_11904418_11904699_-	.
chr10:101144256..101144296	+	ENSMUSG00000019888	12_87232655_87233136_-	ENSG00000258185
chrX:133893233..133893244	+	-	X_103690657_103691166_+	ENSG00000189108
chr2:155455102..155455121	+	-	20_33584830_33585241_+	ENSG00000078814
chr10:88996336..88996380	-	ENSMUSG00000047638	12_100867401_100867720_+	ENSG00000012504
chr13:12384039..12384073	-	-	1_236902336_236902815_+	ENSG00000077522
chr1:83273681..83273720	-	-	2_228882511_228883010_-	ENSG00000153820
chr11:74982639..74982653	-	-	17_1958089_1958492_+	ENSG00000177374
chr7:110962255..110962269	-	-	11_5248017_5248472_-	ENSG00000244734
chr6:93863532..93863556	-	ENSMUSG00000045095	3_65583621_65584069_-	ENSG00000151276
chr13:107626375..107626403	-	ENSMUSG00000042590	5_61874317_61874773_+	ENSG00000086200
chr9:48288593..48288607	-	-	11_114309907_114310402_+	ENSG00000255663
chr17:67592414..67592417	-	-	18_59072090_59072195_+	ENSG00000101542
chr6:50331651..50331654	-	-	7_24950681_24950861_-	ENSG00000070882
chr3:63697749..63697777	-	-	3_155455607_155455851_-	ENSG00000114805
chr15:80541671..80541695	+	ENSMUSG00000047888	22_40440373_40440817_+	ENSG00000100354
chr17:85025798..85025852	+	ENSMUSG00000024253	2_44001064_44001285_+	ENSG00000138036
chr8:109848831..109848836	+	-	16_69660185_69660689_+	ENSG00000102908
chrX:78339873..78339886	+	-	X_34648424_34648944_-	ENSG00000147027
chr5:107003699..107003717	-	ENSMUSG00000049606	1_91317324_91317533_-	ENSG00000233593
chr18:61071411..61071433	+	ENSMUSG00000036412	5_149682388_149682443_-	ENSG00000183876
chr2:101916578..101916594	-	-	11_36092477_36092594_+	ENSG00000179241
chr2:76679273..76679284	-	ENSMUSG00000051747	2_179536940_179537212_-	ENSG00000155657
chr7:29167995..29168010	-	-	19_39892150_39892197_+	ENSG00000063322
chr7:26444420..26444428	+	-	19_41903069_41903446_-	ENSG00000077348
chr2:152240554..152240570	-	ENSMUSG00000074682	20_278159_278277_+	ENSG00000247315
chr4:48058047..48058062	+	ENSMUSG00000028341	9_102583803_102584266_+	ENSG00000119508
chr8:94325847..94325869	-	ENSMUSG00000031734	chr16_54320613_54321000_-	.
chr7:94641881..94641948	-	ENSMUSG00000004651	11_88910552_88910784_+	ENSG00000077498
chr2:120435236..120435260	-	ENSMUSG00000027286	chr15_42841031_42841515_-	.
chr9:21903715..21903731	+	ENSMUSG00000001349	chr19_11649310_11649631_+	.
chr4:53644378..53644392	+	ENSMUSG00000054752	9_108210305_108210336_+	ENSG00000106701
chr8:4217179..4217252	-	ENSMUSG00000064125	19_7939164_7939659_-	ENSG00000183248
chr13:100217301..100217348	-	-	5_71475227_71475736_+	ENSG00000131711
chr1:173957400..173957444	-	ENSMUSG00000026556	chr1_160369963_160370472_+	.
chr18:46684731..46684740	-	-	5_114879527_114879942_-	ENSG00000145780
chr19:8913765..8913776	+	ENSMUSG00000071657	11_62475000_62475465_-	ENSG00000234857
chr18:10030015..10030144	-	ENSMUSG00000047879	18_158472_158569_+	ENSG00000101557
chr5:114358674..114358683	-	ENSMUSG00000004530	12_109125165_109125634_-	ENSG00000110880
chr7:135039092..135039161	-	ENSMUSG00000030804	chr16_31106219_31106344_-	.
chr8:13159208..13159215	+	ENSMUSG00000031447	chr13_113951245_113951614_+	.
chr19:5423800..5423821	-	ENSMUSG00000024914	11_65687481_65687989_+	ENSG00000175550
chr11:43415053..43415069	-	ENSMUSG00000020405	5_159656216_159656616_+	ENSG00000170231
chr18:61071609..61071627	+	ENSMUSG00000036412	5_149682199_149682652_-	ENSG00000183876
chr16:25011287..25011291	+	-	3_188618266_188618717_+	ENSG00000145012
chr13:118009391..118009444	+	ENSMUSG00000021728	5_49737126_49737627_-	ENSG00000170571
chr7:133590450..133590487	-	-	16_28914286_28914765_+	ENSG00000196296
chr19:8737779..8737804	-	-	11_62689389_62689884_+	ENSG00000257002
chr4:140533301..140533334	+	-	1_17349100_17349253_-	ENSG00000117118
chr10:31165749..31165773	-	ENSMUSG00000000296	6_125474891_125474933_+	ENSG00000111907
chr9:102910809..102910827	+	ENSMUSG00000032548	3_133748722_133748869_-	ENSG00000174640
chr5:20836508..20836521	-	ENSMUSG00000064280	7_76870998_76871162_+	ENSG00000135205
chr10:88214038..88214042	-	-	12_101773129_101773345_+	ENSG00000120800
chr16:45094119..45094134	+	ENSMUSG00000022665	3_112359815_112360027_-	ENSG00000091986
chr8:72566917..72566961	+	ENSMUSG00000011306	19_19431214_19431667_-	ENSG00000105705
chr7:130565024..130565035	+	ENSMUSG00000030763	16_25180371_25180509_+	ENSG00000205629
chr1:136173181..136173183	+	-	1_203068984_203069255_-	ENSG00000122180
chr6:26716902..26716908	-	-	7_125641591_125641905_-	ENSG00000179603
chr1:165709725..165709762	+	ENSMUSG00000026585	1_170043752_170044022_-	ENSG00000075945
chr18:59223343..59223354	+	-	5_129084845_129085180_+	ENSG00000186367
chr18:56591748..56591769	+	ENSMUSG00000001700	5_125758908_125759186_+	ENSG00000155324
chr8:87502021..87502042	-	-	19_12902493_12902997_+	ENSG00000171223
chr4:41464334..41464356	-	ENSMUSG00000028441	chr9_34397731_34398206_-	.
chr1:156731650..156731660	-	-	1_181286611_181286742_+	ENSG00000179452
chr12:86353971..86354011	+	-	14_75245117_75245384_+	ENSG00000119596
chr6:41492044..41492078	+	-	HG7_142556185_142556597_+	.
chrX:104451405..104451426	+	ENSMUSG00000073008	X_78400134_78400269_+	ENSG00000147138
chr18:36885989..36886003	-	-	5_140012396_140012897_-	ENSG00000170458
chr15:98638371..98638387	-	ENSMUSG00000059213	chr12_49393104_49393573_-	.
chr2:120518729..120518745	+	-	15_42973552_42974049_+	ENSG00000159433
chr18:77303811..77303858	-	-	18_44497398_44497450_+	ENSG00000167216
chr15:101676091..101676102	-	-	12_53068702_53069072_-	ENSG00000167768
chr9:30978128..30978144	-	-	11_129991477_129991620_+	ENSG00000084234
chr7:3391127..3391203	+	-	19_54462445_54462538_+	ENSG00000142408
chr7:31339942..31339958	+	-	19_36246192_36246525_-	ENSG00000004776
chr5:140289162..140289174	-	ENSMUSG00000036687	7_1595044_1595127_-	ENSG00000164855
chr8:129112547..129112555	-	-	1_234740267_234740453_-	ENSG00000168264
chr12:118896549..118896560	+	-	7_22259712_22260151_-	ENSG00000136237
chr1:71683853..71683864	-	-	2_216283953_216284229_-	ENSG00000115414
chr15:99869178..99869239	+	ENSMUSG00000023026	12_50898609_50899005_+	ENSG00000066084
chr16:55838743..55838754	-	ENSMUSG00000035356	chr3_101546525_101546936_+	.
chr9:108984886..108984928	-	ENSMUSG00000091537|ENSMUSG00000091537	chr3_48481286_48481728_+	.
chr17:89025870..89025888	+	ENSMUSG00000033855	2_48795035_48795191_+	ENSG00000068781
chr1:24742703..24742728	+	-	6_70500167_70500287_-	ENSG00000168216
chr2:56967537..56967573	+	-	2_157189039_157189433_+	ENSG00000238481
chr10:18038439..18038531	+	-	6_139014245_139014683_-	ENSG00000135540
chr4:126429355..126429362	-	-	1_36024260_36024582_+	ENSG00000020129
chr13:3803460..3803485	-	ENSMUSG00000063130	10_5566868_5567125_+	ENSG00000178363
chr7:128126010..128126028	+	ENSMUSG00000030877	16_22385683_22386219_+	ENSG00000260790
chr19:6982156..6982188	-	-	11_64088067_64088229_+	ENSG00000126432
chr16:95123899..95123902	-	-	21_39163137_39163356_-	ENSG00000157542
chr2:120237221..120237226	+	ENSMUSG00000062646	15_42570643_42570806_+	ENSG00000214013
chr2:30270938..30270949	-	ENSMUSG00000026853	9_131872773_131873070_-	ENSG00000095321
chr13:32875826..32875844	-	ENSMUSG00000044951	chr6_2751105_2751355_-	.
chr7:126666991..126667005	-	ENSMUSG00000030968	chr16_20415960_20416324_-	.
chr1:156731607..156731615	-	-	1_181286611_181286742_+	ENSG00000179452
chr18:50438018..50438021	+	ENSMUSG00000035420	chr5_118964942_118965328_+	.
chr7:86937946..86937959	-	-	15_90293938_90294390_-	ENSG00000166823
chr11:94189460..94189490	+	ENSMUSG00000020864	chr17_48785186_48785493_-	.
chr14:29317864..29317875	+	ENSMUSG00000021994	3_55522482_55522817_-	ENSG00000114251
chr2:106533565..106533582	+	ENSMUSG00000016386	11_30607894_30608364_-	ENSG00000066382
chr10:5277582..5277626	+	ENSMUSG00000019769	6_152489276_152489587_-	ENSG00000131018
chr16:38362250..38362264	+	ENSMUSG00000022803	3_119379685_119380188_-	ENSG00000138495
chr1:88331179..88331231	+	-	2_232469466_232469705_+	ENSG00000177673
chr13:51741105..51741116	+	-	9_91926158_91926274_+	ENSG00000123975
chr3:34542037..34542042	+	-	3_181422142_181422491_+	ENSG00000242808
chr12:77744806..77744822	-	-	14_65283314_65283814_-	ENSG00000070182
chr2:156688653..156688700	-	-	20_35233879_35234337_-	ENSG00000259716
chr3:20161494..20161503	-	-	3_148563202_148563349_+	ENSG00000153002
chr14:55305109..55305120	-	ENSMUSG00000022185	14_23563893_23564392_-	ENSG00000100813
chr16:8831189..8831203	+	-	16_9186194_9186659_+	ENSG00000182831
chr17:63232332..63232385	-	-	5_107008098_107008567_-	ENSG00000184349
chr1:174136815..174136886	-	ENSMUSG00000013698	1_160175230_160175299_+	ENSG00000265381
chr16:3907710..3907717	-	ENSMUSG00000005983	16_3545374_3545739_-	ENSG00000215131
chr11:35357986..35357997	+	ENSMUSG00000056427	5_168271789_168272308_-	ENSG00000184347
chr1:155512796..155512809	+	ENSMUSG00000042671	1_182640984_182641406_-	ENSG00000135824
chr6:83486393..83486428	-	ENSMUSG00000059430	2_74119597_74120021_+	ENSG00000163017
chr10:12353875..12353921	-	-	6_144878240_144878405_+	ENSG00000152818
chr11:23976906..23976924	+	-	2_60781810_60782308_-	ENSG00000119866
chr2:27021019..27021035	+	ENSMUSG00000000889	chr9_136501149_136501573_+	.
chr1:171677765..171677780	-	ENSMUSG00000038530	1_163038751_163039249_+	ENSG00000117152
chr1:165924997..165925035	+	ENSMUSG00000041396	chr1_169764132_169764363_-	.
chr2:76244586..76244637	+	ENSMUSG00000042359	2_179059124_179059231_+	ENSG00000079156
chr6:48938113..48938122	+	-	7_150554204_150554471_+	ENSG00000002726
chr7:52690305..52690343	+	ENSMUSG00000003865	19_49496366_49496879_-	ENSG00000104812
chr9:106355684..106355744	+	ENSMUSG00000023495	chr3_52002327_52002475_-	.
chr12:34059349..34059353	+	-	7_105246558_105246903_-	ENSG00000146776
chr4:116078713..116078725	-	ENSMUSG00000003810	1_46329649_46330134_+	ENSG00000086015
chr18:3337399..3337422	-	ENSMUSG00000063889	10_35415751_35416178_+	ENSG00000095794
chr11:54723437..54723448	+	-	5_150407573_150407874_+	ENSG00000211445
chr5:115598064..115598083	-	-	12_121133827_121134298_+	ENSG00000110917
chr13:20277285..20277296	+	ENSMUSG00000041112	7_37382209_37382630_-	ENSG00000155849
chr3:87710835..87710855	+	ENSMUSG00000004897	1_156721028_156721329_-	ENSG00000143321
chr3:89222177..89222208	-	ENSMUSG00000028044	1_154946756_154947258_+	ENSG00000173207
chr9:122260718..122260728	-	-	3_43732224_43732646_-	ENSG00000160746
chr15:91991774..91991797	+	ENSMUSG00000055022	12_41221402_41221893_+	ENSG00000018236
chr1:188529859..188529878	-	ENSMUSG00000039239	chr1_218518491_218518762_+	.
chr7:75372995..75373008	+	-	15_99501947_99502156_+	ENSG00000140443
chr7:30023497..30023526	+	ENSMUSG00000030588	19_38806503_38806655_-	ENSG00000167645
chr2:131178732..131178758	+	-	20_3996221_3996309_+	ENSG00000226608
chr3:14886815..14886859	+	-	8_86376131_86376369_+	ENSG00000104267
chr13:118760390..118760404	+	-	5_45267235_45267499_-	ENSG00000164588
chr3:149108315..149108333	-	-	1_81771530_81772036_+	ENSG00000117114
chr12:77810984..77811013	-	ENSMUSG00000021061	chr14_65346502_65347036_-	.
chr17:70878494..70878502	+	-	18_3867908_3868342_-	ENSG00000170579
chr6:48997901..48997913	+	-	7_23299981_23300345_+	ENSG00000136235
chr5:108297993..108298009	-	ENSMUSG00000011831	1_93250647_93250738_-	ENSG00000067208
chr17:57418517..57418546	+	ENSMUSG00000034116	19_6772685_6772718_+	ENSG00000141968
chr1:170361730..170361769	-	ENSMUSG00000052534	1_164528597_164528821_+	ENSG00000185630
chr1:184447499..184447530	-	ENSMUSG00000026509	1_223900028_223900421_+	ENSG00000162909
chr17:70318657..70318666	+	ENSMUSG00000003279	chr18_4455255_4455753_-	.
chr1:72920963..72920982	-	ENSMUSG00000026185	2_217559691_217560180_-	ENSG00000115461
chr11:42234787..42234823	+	ENSMUSG00000007653	5_160973584_160974019_-	ENSG00000145864
chr18:64499706..64499721	+	ENSMUSG00000045991	18_55102423_55102712_+	ENSG00000119547
chr2:91077267..91077302	+	-	11_47236481_47236767_-	ENSG00000256897
chr11:54720634..54720662	+	-	5_150404895_150405016_+	ENSG00000211445
chr7:97052088..97052143	-	ENSMUSG00000039391	chr11_86085767_86085874_+	.
chr12:87762625..87762637	+	ENSMUSG00000021255	14_76842253_76842611_+	ENSG00000119715
chr1:57035356..57035368	-	-	2_200329555_200329795_-	ENSG00000119042
chr9:63864838..63864856	-	ENSMUSG00000036867	15_66999713_67000122_+	ENSG00000137834
chr17:45729402..45729421	-	ENSMUSG00000023942	6_44194525_44194862_+	ENSG00000112759
chr1:66460068..66460079	+	-	2_210558046_210558547_+	ENSG00000078018
chr6:91215924..91215931	+	ENSMUSG00000064080	3_13670358_13670741_+	ENSG00000163520
chr5:4023304..4023318	+	-	7_91686438_91686935_+	ENSG00000127914
chr11:94799266..94799369	+	-	17_48277517_48277543_-	ENSG00000108821
chr2:136606863..136606900	+	-	20_10286678_10286934_+	ENSG00000132639
chr2:136581807..136581878	+	-	20_10255838_10256244_+	ENSG00000132639
chr3:127111932..127111961	-	ENSMUSG00000032826	chr4_113738942_113739324_+	.
chr1:14294675..14294690	-	ENSMUSG00000025932	8_72268777_72269268_-	ENSG00000104313
chr11:77332068..77332078	+	ENSMUSG00000000686	17_27889750_27890139_-	ENSG00000168792
chr14:63099970..63099980	-	-	13_51685228_51685754_-	ENSG00000226792
chr15:78707679..78707694	+	ENSMUSG00000033128	22_38004422_38004664_+	ENSG00000100083
chr10:127617285..127617310	-	ENSMUSG00000040043	chr12_56913913_56914195_+	.
chr5:143666129..143666149	+	-	7_5567633_5568125_+	ENSG00000228974
chr14:101876657..101876669	-	-	13_75900851_75901266_-	ENSG00000136111
chr4:73436897..73436957	-	ENSMUSG00000043003	9_85677699_85677880_-	ENSG00000165105
chr11:103101182..103101189	-	ENSMUSG00000020941	17_43364659_43364762_-	ENSG00000006062
chr1:41800574..41800586	+	-	2_104490466_104490948_+	ENSG00000256637
chr9:35477209..35477263	+	ENSMUSG00000074452	chr11_125648615_125648785_-	.
chr2:29108442..29108469	-	-	9_135036736_135037215_+	ENSG00000196358
chr7:28943007..28943015	+	-	19_40362735_40363234_-	ENSG00000090920
chr6:134741345..134741357	-	ENSMUSG00000030203	12_12713929_12714370_-	ENSG00000111266
chr9:122260881..122260889	+	ENSMUSG00000032540	3_43732224_43732552_+	ENSG00000011198
chr17:45705982..45706021	-	-	6_44219468_44219904_+	ENSG00000096384
chrX:154136917..154136945	+	ENSMUSG00000041476	chrX_21776271_21776788_-	.
chr15:84686473..84686487	-	ENSMUSG00000016624	chr22_45405781_45406078_-	.
chr4:48056512..48056524	+	-	9_102582362_102582764_+	ENSG00000119508
chr10:79811177..79811203	-	ENSMUSG00000043822	19_1512958_1513337_-	ENSG00000185761
chr7:31694205..31694258	-	-	19_35790377_35790616_+	ENSG00000105695
chr13:93124898..93124980	-	ENSMUSG00000014850	5_79950206_79950376_+	ENSG00000113318
chr11:53113357..53113374	+	-	5_132388499_132388585_-	ENSG00000155329
chr17:56279737..56279750	-	ENSMUSG00000001227	19_4581765_4581803_-	ENSG00000167680
chr11:116485523..116485541	-	ENSMUSG00000020806	17_74497521_74497553_-	ENSG00000129667
chr19:8831388..8831403	-	-	11_62572752_62573163_+	ENSG00000185475
chr10:74523568..74523593	+	ENSMUSG00000009681	22_23522593_23522749_+	ENSG00000186716
chr2:84555420..84555432	-	ENSMUSG00000034075	11_57435003_57435491_+	ENSG00000156599
chr3:90097275..90097302	+	ENSMUSG00000042390	1_153895432_153895656_-	ENSG00000143614
chr1:25886492..25886496	-	ENSMUSG00000033569	6_69345779_69345806_+	ENSG00000135298
chr4:149987918..149987938	+	-	1_8422729_8422951_-	ENSG00000142599
chr9:57492961..57492987	-	ENSMUSG00000032312	15_75074552_75074813_+	ENSG00000103653
chr12:110031156..110031198	+	ENSMUSG00000021264	14_100704956_100705269_+	ENSG00000100811
chr18:82753633..82753676	-	-	18_74691820_74692370_+	ENSG00000266844
chr16:20621282..20621302	-	ENSMUSG00000051146	chr3_183979152_183979520_-	.
chr3:97571839..97571947	-	ENSMUSG00000038170	HG1287_149638444_149638933_+	.
chr5:24236453..24236473	-	ENSMUSG00000055235	7_151107103_151107357_-	ENSG00000187260
chr8:34955369..34955383	-	-	8_30352999_30353404_+	ENSG00000157110
chr4:116300526..116300561	-	ENSMUSG00000028693	chr1_46049072_46049407_+	.
chr1:137748776..137748810	+	-	1_201328147_201328491_-	ENSG00000118194
chr8:11556469..11556491	+	ENSMUSG00000045969	13_111365676_111366149_+	ENSG00000153487
chr18:60773184..60773212	-	-	5_150017260_150017480_+	ENSG00000171992
chrX:130496213..130496216	-	-	X_99956354_99956794_-	ENSG00000102362
chr9:71958627..71958638	-	-	15_57212022_57212199_+	ENSG00000140262
chr14:75346750..75346793	+	-	13_47128546_47128891_-	ENSG00000231817
chr9:54442891..54442906	+	ENSMUSG00000032279	15_78452391_78452459_+	ENSG00000166411
chr3:104764652..104764663	-	ENSMUSG00000027840	1_113051274_113051641_+	ENSG00000134245
chr3:151668462..151668472	-	-	1_78755241_78755627_+	ENSG00000237413
chr16:39026301..39026308	+	-	3_118620619_118620682_-	ENSG00000144847
chr14:70951997..70952037	+	ENSMUSG00000022096	chr8_21990800_21991299_-	.
chr7:134234853..134234862	+	ENSMUSG00000045165	chr16_29757296_29757566_-	.
chr8:72498266..72498306	-	ENSMUSG00000036180	19_19516413_19516586_+	ENSG00000167491
chr2:22924933..22924944	+	ENSMUSG00000026781	10_27529349_27529877_-	ENSG00000107897
chr3:68808425..68808467	-	ENSMUSG00000027778	3_160116917_160117360_-	ENSG00000068885
chr11:59104248..59104260	-	ENSMUSG00000009900	chr1_228194434_228194816_+	.
chr11:62972318..62972333	+	-	17_15133736_15134224_-	ENSG00000109099
chr11:64991591..64991598	-	-	17_12667133_12667236_+	ENSG00000141052
chr16:14202194..14202203	-	-	16_15810977_15811236_-	ENSG00000133392
chr12:57630487..57630498	-	-	14_36982992_36983395_-	ENSG00000229415
chr18:60971835..60971915	+	-	5_149782119_149782192_-	ENSG00000019582
chr16:76022544..76022560	-	ENSMUSG00000022876	21_16031070_16031548_-	ENSG00000243440
chr1:162177746..162177768	-	-	1_174938009_174938456_+	ENSG00000152061
chr4:102787067..102787080	+	ENSMUSG00000028522	1_67390609_67390796_+	ENSG00000198160
chr19:10651929..10651951	+	ENSMUSG00000034445	chr11_61129817_61129904_-	.
chr19:53215119..53215135	+	ENSMUSG00000025026	10_111765406_111765731_+	ENSG00000148700
chr7:6661458..6661480	-	-	19_57326202_57326559_-	ENSG00000198300
chr3:146314255..146314262	-	ENSMUSG00000090202	1_84809843_84810319_+	ENSG00000203943
chr7:148136181..148136190	-	ENSMUSG00000025489	11_299483_299512_-	ENSG00000206013
chr12:38607393..38607465	+	ENSMUSG00000036095	7_14942255_14942756_-	ENSG00000136267
chr1:152303358..152303382	-	-	1_186275416_186275640_+	ENSG00000116690
chr4:141381520..141381549	-	-	1_15783569_15783687_+	ENSG00000142615
chr2:151805833..151805866	-	ENSMUSG00000027459	chr20_814258_814429_+	.
chr12:99975758..99975777	-	ENSMUSG00000021009	chr14_89021311_89021686_-	.
chr10:85586219..85586227	+	-	22_32979279_32979327_+	ENSG00000236054
chr2:20658933..20658948	+	ENSMUSG00000036617	10_24755133_24755514_+	ENSG00000120549
chr9:110435005..110435104	+	ENSMUSG00000044791	3_47205585_47205713_-	ENSG00000181555
chr8:8617553..8617558	-	-	13_107142114_107142614_-	ENSG00000125266
chr9:21905651..21905666	+	-	19_11651596_11652054_+	ENSG00000130176
chr11:120645497..120645523	-	ENSMUSG00000025158	17_80009680_80009843_-	ENSG00000169733
chr4:33051742..33051793	+	-	15_69745161_69745259_+	ENSG00000137818
chr4:56686850..56686861	-	-	X_20383438_20383466_+	ENSG00000252978
chr6:14851377..14851396	+	ENSMUSG00000029563	chr7_113725957_113726397_+	.
chr10:67001998..67002011	+	-	10_64574608_64575039_-	ENSG00000122877
chr5:52862773..52862828	-	-	4_24914614_24914694_-	ENSG00000181982
chr10:19654098..19654123	+	ENSMUSG00000071369	chr6_137113559_137114020_-	.
chr15:80402899..80402910	+	ENSMUSG00000042351	chr22_40296890_40297165_+	.
chr19:26697891..26697908	+	-	9_2032078_2032568_+	ENSG00000080503
chr11:68781681..68781688	+	ENSMUSG00000018740	chr17_8198568_8198887_-	.
chr2:105509100..105509107	+	ENSMUSG00000027168	chr11_31839410_31839741_-	.
chr7:149763903..149763917	-	-	11_2019084_2019319_-	ENSG00000130600
chr18:40416601..40416605	+	-	5_143584636_143584993_+	ENSG00000183775
chr12:72932051..72932165	+	ENSMUSG00000034574	chr14_59654992_59655465_+	.
chr7:126620325..126620333	-	-	16_20359799_20360293_-	ENSG00000169344
chrX:50280152..50280179	+	-	X_133522717_133523014_+	ENSG00000156531
chr2:76588203..76588212	-	-	2_179438026_179438525_-	ENSG00000155657
chr6:30755066..30755080	+	-	HG1308_130204600_130204842_+	.
chr2:166821647..166821658	-	ENSMUSG00000039536	20_47804857_47804918_-	ENSG00000124214
chr6:125215576..125215603	+	-	12_6536055_6536384_-	ENSG00000215039
chr6:3437371..3437419	-	-	7_92848787_92849268_-	ENSG00000188175
chr10:27336611..27336620	-	ENSMUSG00000019899	chr6_129203951_129204443_+	.
chr16:34921486..34921491	+	ENSMUSG00000022836	3_75378739_75379151_-	ENSG00000228868
chr15:81853123..81853156	+	ENSMUSG00000022471	22_42032114_42032378_+	ENSG00000196419
chr19:5798057..5798069	-	-	11_65271037_65271514_+	ENSG00000251562
chr5:65884029..65884107	-	ENSMUSG00000037822	4_39640442_39640930_-	ENSG00000163683
chr7:4722225..4722238	-	-	19_55873902_55874365_-	ENSG00000180043
chr12:109417420..109417435	-	ENSMUSG00000056770	14_99947272_99947555_-	ENSG00000183576
chrX:9793563..9793608	-	ENSMUSG00000031174	chrX_38186734_38186891_-	.
chr5:88747598..88747615	+	-	4_71264633_71265124_+	ENSG00000171199
chr11:75228608..75228620	-	ENSMUSG00000000753	17_1674836_1675278_+	ENSG00000132386
chr3:21852105..21852114	+	-	3_177063426_177063785_-	ENSG00000226782
chr9:78329531..78329558	-	ENSMUSG00000037742	6_74230718_74231106_-	ENSG00000156508
chr14:34736516..34736539	+	ENSMUSG00000021943	HG1211_47795320_47795626_+	.
chr19:22522732..22522737	+	ENSMUSG00000052387	9_73736210_73736709_-	ENSG00000083067
chr11:6174821..6174832	-	ENSMUSG00000004394	7_44621696_44621863_-	ENSG00000158604
chr19:28754622..28754633	-	ENSMUSG00000052942	9_4299910_4300170_-	ENSG00000107249
chr14:121296061..121296073	+	-	13_98605485_98605995_+	ENSG00000065150
chr9:107577520..107577527	-	-	3_50232835_50233225_+	ENSG00000114349
chr19:4192120..4192125	+	ENSMUSG00000040385	11_67169248_67169331_-	ENSG00000172531
chr11:92959719..92959751	+	ENSMUSG00000056158	17_50236856_50237367_-	ENSG00000154975
chr13:37870307..37870337	+	ENSMUSG00000039087	6_7051768_7052269_+	ENSG00000124782
chr4:131859082..131859095	-	-	14_90358138_90358368_+	ENSG00000230997
chr7:147954990..147955001	+	-	10_135345015_135345187_+	ENSG00000130649
chr12:84765855..84765862	-	-	14_73290151_73290199_-	ENSG00000205683
chr18:35931365..35931395	+	ENSMUSG00000091896|ENSMUSG00000037096	5_138940729_138941219_+	ENSG00000131508
chr2:155211626..155211652	+	-	20_33296779_33297169_+	ENSG00000078804
chr12:88729198..88729239	-	ENSMUSG00000021036	chr14_78083017_78083453_-	.
chr2:103962952..103962970	+	ENSMUSG00000032671	chr11_33722248_33722463_-	.
chr3:151928722..151928746	-	-	1_78354160_78354280_+	ENSG00000162614
chr1:99873861..99873875	-	ENSMUSG00000026335	5_102201271_102201596_+	ENSG00000145730
chr11:79894410..79894421	-	ENSMUSG00000017561	17_29151570_29151818_-	ENSG00000176390
chr11:70470433..70470445	+	ENSMUSG00000060600	17_4854016_4854131_+	ENSG00000108515
chr14:68398474..68398498	-	-	8_25232046_25232121_+	ENSG00000147459
chr9:96292733..96292735	+	-	3_141573587_141573828_-	ENSG00000228398
chr6:125271427..125271438	+	ENSMUSG00000030340	12_6484511_6484956_-	ENSG00000111319
chr7:16531133..16531157	-	ENSMUSG00000041560	19_48248701_48249094_+	ENSG00000105373
chr3:51200425..51200448	-	ENSMUSG00000037161	4_140201225_140201736_-	ENSG00000109390
chrX:87990308..87990324	-	-	3_72977995_72978376_+	ENSG00000172986
chr1:182926224..182926235	-	-	1_226026317_226026533_+	ENSG00000143819
chr5:86947587..86947602	-	ENSMUSG00000079451	4_68908250_68908516_-	ENSG00000198092
chr7:71432563..71432601	+	ENSMUSG00000030522	15_31283697_31283892_-	ENSG00000166912
chr14:65569101..65569144	+	ENSMUSG00000021975	8_28747366_28747876_-	ENSG00000104299
chr5:90898553..90898569	-	-	4_74280734_74281025_-	ENSG00000249976
chr18:76219161..76219176	+	ENSMUSG00000044646	18_45663379_45663895_-	ENSG00000184828
chr19:29658540..29658567	+	-	9_5752988_5753186_+	ENSG00000107036
chr3:33977959..33977974	-	-	3_180704724_180704854_-	ENSG00000205981
chr2:156138164..156138217	+	ENSMUSG00000038085	20_34541794_34542024_+	ENSG00000025293
chr18:34407339..34407358	+	ENSMUSG00000005871	5_112073180_112073655_+	ENSG00000134982
chr4:42087578..42087603	+	-	9_34838430_34838899_-	ENSG00000257198
chr9:57400088..57400096	-	ENSMUSG00000032306	15_75182668_75182959_+	ENSG00000178802
chr6:82602850..82602875	-	ENSMUSG00000030042	2_75185667_75185873_+	ENSG00000115350
chr8:131237137..131237166	+	-	10_33217055_33217457_-	ENSG00000150093
chr5:123631646..123631669	-	-	12_122295354_122295765_-	ENSG00000158104
chrX:54477087..54477097	-	-	X_135741800_135742035_-	ENSG00000129675
chr1:154664571..154664575	+	-	1_183546633_183546790_-	ENSG00000116701
chr5:143105680..143105717	+	ENSMUSG00000029578	7_5229703_5230132_+	ENSG00000157954
chr15:4019311..4019318	+	-	5_41829512_41830024_-	ENSG00000083720
chr14:122864178..122864180	+	-	13_100623107_100623402_+	ENSG00000043355
chr15:101540079..101540094	-	-	12_52910856_52911154_-	ENSG00000186081
chr4:128916409..128916438	-	ENSMUSG00000050390	1_33219260_33219701_+	ENSG00000162522
chr1:121401174..121401229	-	ENSMUSG00000004451	2_121010445_121010502_+	ENSG00000144118
chr11:62602947..62602980	-	ENSMUSG00000047342	chr17_15602551_15603099_+|chr17_18585511_18586059_-	.|.
chr18:35722088..35722144	+	-	5_138629298_138629775_+	ENSG00000015479
chr13:29043389..29043410	+	-	6_21596317_21596685_-	ENSG00000231754
chr4:40800925..40800939	-	ENSMUSG00000028413	9_33167162_33167244_-	ENSG00000086062
chr7:28326103..28326131	+	-	19_40873670_40873886_-	ENSG00000160396
chr6:138369900..138369926	-	ENSMUSG00000030226	12_16757867_16758303_-	ENSG00000048540
chr7:135555791..135555838	-	-	10_121296110_121296151_-	ENSG00000148908
chr2:118541203..118541214	-	-	15_40587146_40587677_-	ENSG00000137841
chr11:23975700..23975702	-	-	2_60782707_60783219_+	ENSG00000233953
chr9:64808699..64808728	+	ENSMUSG00000034263	15_65903499_65903688_-	ENSG00000138614
chr5:143732248..143732271	+	-	7_5643135_5643651_+	ENSG00000075618
chr14:60097701..60097760	+	ENSMUSG00000021981	13_49975485_49975990_-	ENSG00000102547
chr3:83843797..83843827	-	-	4_154387487_154387750_+	ENSG00000121210
chr4:129488152..129488163	-	-	1_32409925_32410185_+	ENSG00000228634
chr9:109834278..109834302	+	ENSMUSG00000032479	3_48130333_48130816_-	ENSG00000047849
chr17:28669116..28669146	+	-	6_35705724_35705951_+	ENSG00000157343
chr12:66066743..66066762	+	ENSMUSG00000035614	chr14_45431010_45431512_+	.
chr11:42969150..42969206	+	ENSMUSG00000055415	5_160112327_160112745_-	ENSG00000118322
chr11:60590743..60590786	-	ENSMUSG00000002814	17_18218601_18218638_-	ENSG00000177302
chr10:93352449..93352472	-	-	12_95867819_95868033_+	ENSG00000111142
chr4:62276305..62276320	+	-	9_116258040_116258144_+	ENSG00000138835
chr1:136669840..136669845	-	-	1_202536731_202537212_+	ENSG00000077157
chr14:24251717..24251731	+	-	10_78767814_78768295_+	ENSG00000236467
chr5:37345292..37345297	+	-	4_6323236_6323328_-	ENSG00000074211
chr16:17759780..17759792	+	ENSMUSG00000022750	22_20849977_20850084_-	ENSG00000099910
chr10:126958180..126958190	-	-	12_57624226_57624669_+	ENSG00000182199
chr18:78014527..78014544	+	-	18_43675005_43675139_-	ENSG00000152234
chr2:10018744..10018758	-	-	10_7786737_7786983_+	ENSG00000151655
chr16:38712955..38712973	-	ENSMUSG00000022799	chr3_119013023_119013320_+	.
chr15:77759659..77759680	+	-	22_36877571_36877749_+	ENSG00000229971
chr15:96471050..96471054	-	-	12_46660558_46660939_-	ENSG00000111371
chr14:55555076..55555140	+	ENSMUSG00000040759	chr14_23845622_23846118_+	.
chr2:52531603..52531618	-	ENSMUSG00000017412	chr2_152955497_152955703_-	.
chr2:63022611..63022623	-	ENSMUSG00000059742	chr2_163695420_163695923_-	.
chr15:98662906..98662911	-	-	12_49413656_49413910_-	ENSG00000167548
chr12:79327336..79327347	+	ENSMUSG00000047454	14_66974502_66974918_+	ENSG00000171723
chrX:136369277..136369283	-	-	X_106198376_106198869_-	ENSG00000133131
chr12:105583672..105583681	+	-	14_95089910_95090160_+	ENSG00000196136
chr6:48937886..48937895	+	-	7_150553975_150554471_+	ENSG00000002726
chr8:47576322..47576349	+	ENSMUSG00000018796	4_185726773_185727191_-	ENSG00000151726
chr2:91097480..91097528	+	ENSMUSG00000027257	11_47207326_47207487_-	ENSG00000165912
chr2:71367712..71367725	-	-	2_172949986_172950473_-	ENSG00000115844
chr2:69584076..69584096	+	-	2_170489628_170489768_+	ENSG00000138398
chr3:141832275..141832293	-	ENSMUSG00000052430	4_95678899_95678995_+	ENSG00000138696
chr3:135271325..135271343	-	ENSMUSG00000028163	4_103514297_103514611_+	ENSG00000109320
chr14:79880971..79880992	+	ENSMUSG00000036461	chr13_41635500_41635678_-	.
chr16:32914180..32914224	+	ENSMUSG00000022801	chr3_197517923_197518198_+	.
chr10:92400752..92400763	-	-	12_97078309_97078825_+	ENSG00000270032
chr6:91222095..91222107	+	-	3_13679247_13679562_+	ENSG00000163520
chr4:144119440..144119466	+	-	1_12726654_12726746_+	ENSG00000204518
chr19:29038382..29038459	+	ENSMUSG00000040105	chr9_4661882_4662395_+	.
chr3:98095038..98095049	+	-	1_120306916_120307323_-	ENSG00000134240
chr4:44537899..44537902	-	-	9_36833450_36833957_-	ENSG00000196092
chr14:21553539..21553583	-	ENSMUSG00000039308	10_75571299_75571596_-	ENSG00000166507
chr14:66599741..66599750	-	-	8_27455784_27456170_+	ENSG00000234770
chr3:146432919..146432983	-	ENSMUSG00000005034	1_84630229_84630739_+	ENSG00000142875
chr6:115885136..115885146	+	-	3_129251081_129251207_+	ENSG00000163914
chr9:110019883..110019949	-	ENSMUSG00000032480	3_47844319_47844751_+	ENSG00000132153
chr14:56384793..56384836	+	ENSMUSG00000046908	14_24783793_24784156_+	ENSG00000213903
chr5:33361536..33361552	+	ENSMUSG00000018965	22_32340591_32340649_+	ENSG00000128245
chr9:13425421..13425435	+	-	11_95825596_95826087_-	ENSG00000184384
chr5:53450413..53450428	+	-	4_25665821_25665957_+	ENSG00000157765
chr6:92041399..92041417	+	ENSMUSG00000005893	chr3_14988845_14989164_+	.
chr11:53577322..53577358	+	-	5_131831899_131832173_-	ENSG00000125347
chr1:195068540..195068562	-	ENSMUSG00000016194	1_209877973_209878292_+	ENSG00000117594
chr2:127347094..127347111	-	ENSMUSG00000079056	chr2_95962886_95963151_+	.
chr18:55116397..55116408	-	-	5_124047378_124047472_-	ENSG00000168916
chrX:101866353..101866373	-	ENSMUSG00000033906	chrX_74743249_74743489_-	.
chr4:133309830..133309841	-	ENSMUSG00000007880	1_27022511_27022657_+	ENSG00000117713
chr7:134164952..134164961	+	-	16_29823259_29823384_-	ENSG00000261962
chr9:67688170..67688179	+	ENSMUSG00000035284	15_62352534_62352713_-	ENSG00000129003
chr9:14419243..14419252	-	ENSMUSG00000013076	11_94501249_94501758_+	ENSG00000166025
chr17:47278081..47278103	+	ENSMUSG00000064043	chr6_42419690_42420068_-	.
chr3:34537266..34537293	+	-	3_181416991_181417494_+	ENSG00000242808
chr7:19930985..19931000	+	-	19_45926501_45927039_-	ENSG00000012061
chr2:69507955..69507970	+	ENSMUSG00000075307	chr2_170365604_170366090_+	.
chr14:106296527..106296575	-	ENSMUSG00000022114	chr13_80915367_80915857_-	.
chr5:148769305..148769313	-	-	13_29394857_29395223_-	ENSG00000233588
chr5:115722892..115722912	-	ENSMUSG00000041740	12_120972073_120972260_+	ENSG00000022840
chr15:82075118..82075145	-	ENSMUSG00000068101	22_42343009_42343194_-	ENSG00000100162
chr1:14300279..14300299	-	ENSMUSG00000025932	chr8_72274403_72274875_-	.
chr14:54845126..54845135	+	-	14_23022450_23022839_+	ENSG00000229164
chr11:69222930..69222947	-	-	17_7747125_7747624_+	ENSG00000132510
chr2:28415373..28415382	-	-	9_135941902_135942105_+	ENSG00000170835
chr18:68428281..68428286	-	-	18_13666337_13666758_-	ENSG00000177150
chr10:21716729..21716742	+	-	6_134493404_134493931_-	ENSG00000118515
chr11:96160537..96160566	+	-	17_46675343_46675812_-	ENSG00000120093
chr4:86520318..86520342	+	ENSMUSG00000038007	9_19408835_19409123_+	ENSG00000177076
chr3:107015780..107015795	-	-	1_111032760_111032897_+	ENSG00000240194
chr18:69796543..69796564	+	-	18_52942810_52943201_-	ENSG00000196628
chr4:123594469..123594561	-	-	1_39325236_39325363_+	ENSG00000228436
chr6:113640487..113640495	-	-	3_10280399_10280550_-	ENSG00000157017
chr14:48406009..48406013	+	-	14_56206785_56207262_+	ENSG00000258784
chr11:30671815..30671818	+	ENSMUSG00000040850	chr2_54198028_54198219_-	.
chr17:87223095..87223117	+	-	2_46602686_46602991_+	ENSG00000116016
chr12:120476656..120476685	-	ENSMUSG00000025321	7_20370671_20371109_+	ENSG00000105855
chr14:31751254..31751276	-	-	3_52815930_52816061_+	ENSG00000055957
chr2:3979150..3979180	+	-	10_14320669_14320828_-	ENSG00000151474
chr16:37868905..37868931	+	-	3_120067633_120067933_-	ENSG00000163428
chr9:115347723..115347724	-	-	4_144271194_144271293_-	ENSG00000228981
chr17:84580073..84580090	-	-	2_43445750_43446032_-	ENSG00000115970
chr10:94786706..94786748	-	ENSMUSG00000045867	12_94071073_94071215_+	ENSG00000169372
chr2:84490647..84490701	-	ENSMUSG00000034101	11_57529123_57529350_+	ENSG00000198561
chr18:69679569..69679578	+	-	18_53070692_53071186_-	ENSG00000196628
chr19:46379116..46379130	-	-	10_104154066_104154471_-	ENSG00000059915
chr12:79958336..79958339	-	-	14_67819662_67819776_-	ENSG00000100554
chr12:110797581..110797592	+	-	14_101312563_101313004_+	ENSG00000214548
chr19:53269016..53269034	+	-	10_111836584_111837017_+	ENSG00000148700
chr15:75740181..75740196	+	-	8_144679967_144680021_+	ENSG00000179886
chr16:45724884..45724895	-	ENSMUSG00000022658	chr3_111717405_111717612_+	.
chr4:151712826..151712871	+	ENSMUSG00000005045	chr1_6240179_6240679_-	.
chr18:35989494..35989505	+	ENSMUSG00000046668	5_139027653_139027792_+	ENSG00000171604
chr1:162239289..162239309	-	ENSMUSG00000026721	1_174844287_174844750_+	ENSG00000152061
chr11:22186808..22186821	-	ENSMUSG00000042302	2_62932703_62933139_+	ENSG00000115504
chr4:45333245..45333255	+	-	9_37784667_37784927_+	ENSG00000165275
chr1:55144947..55144961	-	ENSMUSG00000025980	2_198364745_198365226_-	ENSG00000144381
chr2:52530261..52530264	-	-	2_152953700_152954198_-	ENSG00000182389
chr15:90774048..90774072	-	-	12_39705212_39705375_-	ENSG00000139116
chr14:76245103..76245114	+	ENSMUSG00000060126	13_45915250_45915558_-	ENSG00000133112
chr9:100543970..100543983	+	ENSMUSG00000037286	3_136471175_136471666_-	ENSG00000118007
chr16:4559777..4559825	-	ENSMUSG00000005718	chr16_4322977_4323349_-	.
chr7:72948928..72948936	+	-	15_102068531_102068672_-	ENSG00000140479
chr1:71678679..71678719	-	-	2_216279553_216280066_-	ENSG00000115414
chr7:82755525..82755558	+	ENSMUSG00000066406	15_86123979_86124496_+	ENSG00000170776
chr11:102342088..102342102	-	-	17_42477426_42477905_-	ENSG00000186566
chr6:116666755..116666788	-	ENSMUSG00000048108	chr10_45406506_45406749_+	.
chr19:40451405..40451425	-	-	10_97174438_97174882_-	ENSG00000095637
chr19:7131221..7131263	+	ENSMUSG00000036278	11_63933621_63933649_-	ENSG00000133315
chr19:42126773..42126774	+	ENSMUSG00000090369	chr10_99349088_99349551_+	.
chr17:56565077..56565147	-	-	19_5222984_5223314_-	ENSG00000105426
chr6:14851287..14851342	+	ENSMUSG00000029563	chr7_113725888_113726330_+	.
chr7:82731110..82731121	+	-	15_86086980_86087175_+	ENSG00000170776
chr4:33335698..33335727	-	ENSMUSG00000040128	chr6_89790211_89790324_+	.
chr16:94791323..94791376	+	ENSMUSG00000022897	21_38738838_38739219_+	ENSG00000157540
chr12:74882426..74882449	-	-	14_62022207_62022284_-	ENSG00000250548
chr16:43363152..43363186	+	ENSMUSG00000022708	3_114343930_114344060_-	ENSG00000181722
chr13:76408763..76408767	-	-	5_94728433_94728647_+	ENSG00000153347
chr6:78378478..78378491	+	-	2_79312241_79312744_-	ENSG00000172023
chr6:99143032..99143035	-	-	3_71280302_71280344_-	ENSG00000114861
chr4:98789176..98789188	-	-	1_63156071_63156504_-	ENSG00000116641
chr15:42508513..42508524	-	ENSMUSG00000022309	chr8_108510197_108510740_-	.
chr13:96214782..96214796	-	ENSMUSG00000021680	5_76248521_76248906_+	ENSG00000145708
chr5:113498772..113498784	-	ENSMUSG00000042240	chr22_25615273_25615590_+	.
chrX:96331285..96331289	-	-	X_68048578_68049083_-	ENSG00000234463
chr5:98460114..98460129	+	-	4_80993850_80994084_+	ENSG00000236530
chr9:8900490..8900502	+	ENSMUSG00000031870	11_100999780_100999944_-	ENSG00000082175
chr1:138362913..138362955	+	-	1_200589827_200589958_-	ENSG00000118193
chr15:57526394..57526404	+	ENSMUSG00000071757|ENSMUSG00000093496	8_123793713_123793931_+	ENSG00000178764
chr3:8509477..8509550	+	ENSMUSG00000027500	8_80522960_80523445_+	ENSG00000104435
chr11:72609530..72609576	-	ENSMUSG00000057778	17_4046023_4046370_+	ENSG00000167740
chr8:87502871..87502886	+	-	19_12902036_12902438_-	ENSG00000095066
chr15:44578120..44578143	-	-	8_110655414_110655734_-	ENSG00000147642
chr19:21152364..21152370	-	-	9_75172652_75172689_+	ENSG00000165091
chr15:73578795..73578814	+	ENSMUSG00000059895	8_142427899_142427989_+	ENSG00000184489
chr4:135561153..135561157	-	-	1_24086040_24086530_+	ENSG00000011007
chr9:69989291..69989366	-	ENSMUSG00000032224	15_59729863_59730328_+	ENSG00000157470
chr17:46247931..46247971	+	ENSMUSG00000023967	6_43655427_43655643_-	ENSG00000096080
chr5:64231473..64231484	+	-	4_37487931_37488287_+	ENSG00000154274
chr7:18931147..18931163	-	-	19_42085703_42085992_+	ENSG00000007129
chr14:9142248..9142259	-	ENSMUSG00000021750	3_58563178_58563508_-	ENSG00000168309
chr6:144158153..144158167	-	ENSMUSG00000041540	12_24102760_24102976_-	ENSG00000134532
chr17:45823082..45823134	-	ENSMUSG00000036026	6_44094954_44095439_+	ENSG00000137216
chr10:79758675..79758748	+	ENSMUSG00000020135	chr19_1446224_1446357_+	.
chr8:94878479..94878503	-	-	16_54961236_54961736_-	ENSG00000245694
chr5:20561698..20561779	-	ENSMUSG00000028771	chr7_77166302_77166693_+	.
chr4:19935641..19935648	+	-	8_63998423_63998790_-	ENSG00000137561
chr4:6381380..6381391	-	ENSMUSG00000028245	8_59572338_59572451_-	ENSG00000035681
chr13:54398153..54398169	+	-	5_175223350_175223825_+	ENSG00000145920
chr7:31311181..31311201	-	-	19_36275819_36276264_+	ENSG00000004777
chr11:102308961..102308991	-	ENSMUSG00000034685	chr17_42441144_42441335_-	.
chr18:65185562..65185611	+	ENSMUSG00000024589	18_55864760_55864959_+	ENSG00000049759
chr16:24681855..24681871	+	-	3_188242352_188242577_+	ENSG00000145012
chr17:66234242..66234277	-	ENSMUSG00000024096	18_9475033_9475540_+	ENSG00000017797
chr4:147818842..147818848	-	ENSMUSG00000047719	chr1_11333185_11333334_+	.
chr12:41750683..41750721	+	ENSMUSG00000056899	7_111202515_111202589_-	ENSG00000184903
chr18:60908262..60908348	-	ENSMUSG00000054008	chr5_149864958_149865451_+	.
chr19:36484209..36484247	+	ENSMUSG00000024805	10_92980351_92980524_+	ENSG00000180628
chr9:113865800..113865805	+	-	3_33453102_33453208_-	ENSG00000153560
chr2:156753783..156753820	-	-	20_35281291_35281675_-	ENSG00000101079
chr10:39332993..39333055	+	ENSMUSG00000019842	6_111927043_111927433_-	ENSG00000056972
chr2:76627555..76627569	-	-	2_179476995_179477327_-	ENSG00000155657
chr1:58449963..58449991	+	ENSMUSG00000051223	2_201676273_201676732_+	ENSG00000082153
chr6:138371051..138371064	-	ENSMUSG00000030226	12_16758994_16759457_-	ENSG00000048540
chr4:44769425..44769473	+	ENSMUSG00000035649	9_37120138_37120605_+	ENSG00000147905
chr2:26463672..26463683	-	-	9_139585381_139585535_-	ENSG00000169692
chr2:129870267..129870276	+	-	20_2315654_2315894_+	ENSG00000125780
chr1:137745955..137746001	-	-	1_201332224_201332581_+	ENSG00000081277
chr17:6987095..6987111	-	ENSMUSG00000052397	6_159239979_159240022_-	ENSG00000092820
chr13:75844932..75844958	+	ENSMUSG00000001542	5_95297473_95297922_-	ENSG00000118985
chr9:108480925..108480987	-	ENSMUSG00000066357	3_49044418_49044933_+	ENSG00000178467
chr8:126484091..126484111	-	-	1_229662952_229663147_-	ENSG00000135776
chr1:138362960..138362982	+	-	1_200589827_200589958_-	ENSG00000118193
chr7:52973428..52973481	+	ENSMUSG00000059070	19_49122351_49122802_-	ENSG00000063177
chr15:101004527..101004579	+	ENSMUSG00000000532	chr12_52345198_52345552_+	.
chr10:116719318..116719336	-	ENSMUSG00000069516	12_69741964_69742260_+	ENSG00000090382
chr6:24054140..24054156	-	-	7_122769470_122769618_-	ENSG00000081800
chr14:99445625..99445648	+	ENSMUSG00000022070	13_73301805_73302082_+	ENSG00000136122
chr7:25861880..25861951	-	-	19_42580269_42580344_-	ENSG00000268525
chr15:103085802..103085817	-	ENSMUSG00000058794	12_54694705_54695200_-	ENSG00000123405
chr11:50019551..50019557	-	ENSMUSG00000015837	5_179251980_179252245_+	ENSG00000161011
chr7:119822892..119822901	+	ENSMUSG00000055320	chr11_12695776_12696060_+	.
chr5:124164902..124164909	+	-	12_122974937_122975358_+	ENSG00000184445
chr3:136333550..136333566	+	ENSMUSG00000028161	4_102268175_102268472_-	ENSG00000138814
chr7:51361022..51361029	-	-	19_51323114_51323632_+	ENSG00000180279
chr17:26005614..26005619	-	-	16_691920_692049_+	ENSG00000172366
chr7:13620802..13620815	-	-	19_59067212_59067699_-	ENSG00000130725
chr5:72655836..72655845	-	-	4_47560182_47560299_-	ENSG00000248254
chr15:103085660..103085681	-	ENSMUSG00000058794	12_54694564_54695079_-	ENSG00000123405
chr4:155159131..155159148	-	-	1_1361676_1362044_+	ENSG00000205116
chr3:136333384..136333390	+	ENSMUSG00000028161	4_102268349_102268472_-	ENSG00000138814
chr14:55608204..55608213	-	-	14_23899001_23899248_-	ENSG00000092054
chr11:69794629..69794716	+	ENSMUSG00000018559	17_7155020_7155351_-	ENSG00000262302
chr17:51962853..51962855	-	-	3_18477080_18477555_-	ENSG00000131374
chr16:59638950..59639017	-	ENSMUSG00000022722	3_97483279_97483696_+	ENSG00000113966
chr15:55737620..55737657	-	ENSMUSG00000060429	8_121823488_121823955_-	ENSG00000172164
chr8:126417496..126417528	-	-	1_229568724_229568888_-	ENSG00000143632
chr6:39675447..39675477	-	ENSMUSG00000002413	chr7_140624640_140625153_-	.
chr2:93027731..93027798	+	ENSMUSG00000068735	11_44972408_44972865_-	ENSG00000175274
chr14:70476975..70476997	+	ENSMUSG00000033730	chr8_22550716_22551127_-	.
chr2:90420720..90420731	-	ENSMUSG00000025314	chr11_48001783_48002214_+	.
chr5:35384188..35384244	+	ENSMUSG00000029102	4_3443638_3443683_+	ENSG00000109758
chr3:52001982..52001995	-	-	4_141175989_141176323_-	ENSG00000252300
chrX:3846730..3846751	+	-	5_111823173_111823531_+	ENSG00000251014
chr12:75397845..75397848	+	-	14_62595693_62595948_+	ENSG00000186369
chr11:118255297..118255335	-	-	17_76968559_76968856_-	ENSG00000108679
chr19:47097990..47098003	+	-	10_105047881_105048377_+	ENSG00000148798
chrX:39421599..39421624	+	ENSMUSG00000025860	X_122993741_122994170_+	ENSG00000101966
chr7:28860223..28860234	+	-	19_40430390_40430655_-	ENSG00000090920
chr17:17511510..17511558	+	ENSMUSG00000023846	5_96518826_96519186_-	ENSG00000058729
chr5:122685409..122685425	+	-	12_111096771_111096906_-	ENSG00000122986
chr11:103548074..103548084	-	-	17_45008934_45009267_+	ENSG00000262633
chr8:107058468..107058524	-	ENSMUSG00000031878	16_66864739_66864966_-	ENSG00000159593
chr17:17539890..17539905	+	ENSMUSG00000047786	chr5_96478477_96478698_-	.
chr11:116394383..116394437	-	-	17_74380654_74380849_-	ENSG00000161542
chr1:130487744..130487760	-	-	2_136874446_136874765_-	ENSG00000121966
chr4:6916782..6916791	-	-	8_60030660_60031130_-	ENSG00000198846
chr5:89457048..89457059	+	ENSMUSG00000060961	4_72204372_72204906_+	ENSG00000080493
chr9:37352725..37352735	+	-	11_124616400_124616680_-	ENSG00000255045
chr1:39958584..39958587	+	-	2_102314783_102315263_+	ENSG00000071054
chr14:104243463..104243484	-	ENSMUSG00000022122	13_78493712_78493842_-	ENSG00000136160
chr7:31230481..31230513	-	ENSMUSG00000006651	19_36359145_36359615_+	ENSG00000105290
chr13:100204419..100204430	-	-	5_71490525_71491019_+	ENSG00000131711
chr4:97778166..97778171	+	-	1_61920943_61921303_+	ENSG00000162599
chr8:11211573..11211577	-	-	13_110819366_110819705_-	ENSG00000187498
chr5:76792812..76792816	-	ENSMUSG00000029236	4_56502483_56502519_-	ENSG00000109255
chr17:74898643..74898646	+	-	2_32530555_32530991_+	ENSG00000119820
chr12:4484016..4484074	-	ENSMUSG00000020647	chr2_24713832_24714219_+	.
chr9:123022324..123022331	-	ENSMUSG00000025786	chr3_45017582_45017889_-	.
chr17:31241052..31241061	+	-	21_43702359_43702534_+	ENSG00000160179
chr17:21600416..21600421	-	-	19_53572171_53572448_+	ENSG00000268964
chr6:67505624..67505629	+	-	2_89890249_89890653_+	ENSG00000251039
chr8:20020374..20020392	-	-	20_1447479_1447822_-	ENSG00000258950
chr7:52316998..52317017	-	ENSMUSG00000007837	19_50084284_50084620_+	ENSG00000126460
chr2:19831424..19831456	+	ENSMUSG00000036617	chr10_23983267_23983752_+	.
chr5:87105335..87105345	-	ENSMUSG00000035861	4_69083564_69084034_-	ENSG00000226894
chr3:107017164..107017195	-	-	1_111031075_111031266_+	ENSG00000240194
chr17:27108920..27108923	+	-	6_33420626_33421118_+	ENSG00000197283
chr11:17100262..17100269	+	-	2_68406004_68406515_-	ENSG00000221823
chr11:70499637..70499655	-	-	17_4889154_4889667_-	ENSG00000108509
chr4:44723559..44723593	-	ENSMUSG00000014030	chr9_37034098_37034571_-	.
chr7:149686165..149686238	+	-	11_1942329_1942609_+	ENSG00000130595
chr11:77886144..77886160	+	-	17_27189003_27189121_-	ENSG00000264066
chr6:36693404..36693419	-	-	7_136938201_136938457_-	ENSG00000105894
chr17:26389800..26389820	-	-	16_279101_279512_+	ENSG00000206168
chr13:55423289..55423335	-	ENSMUSG00000034789	5_176730711_176731130_-	ENSG00000213347
chr5:128112608..128112641	+	ENSMUSG00000049971	12_129338134_129338200_+	ENSG00000151948
chr13:100286621..100286632	-	ENSMUSG00000052727	chr5_71402730_71403161_+	.
chr3:89908050..89908065	+	ENSMUSG00000027939	chr1_154127505_154127700_-	.
chr16:57352884..57352895	+	ENSMUSG00000043336	3_99833561_99833791_-	ENSG00000168386
chr2:27741904..27741915	+	ENSMUSG00000026837	chr9_137533191_137533689_+	.
chr6:48997996..48998006	-	-	7_23300241_23300373_-	ENSG00000136231
chr5:114596684..114596724	+	ENSMUSG00000042010	chr12_109554121_109554483_+	.
chr5:143667272..143667304	-	-	7_5569133_5569582_-	ENSG00000075624
chr5:77239037..77239082	+	ENSMUSG00000036377	4_57112543_57112789_+	ENSG00000109265
chr12:91976532..91976536	+	-	14_80677220_80677725_+	ENSG00000258766
chr3:50241985..50241998	-	-	4_139156831_139156865_-	ENSG00000151012
chr17:24346322..24346361	-	ENSMUSG00000079662	chr16_2520889_2521400_+	.
chr3:62310892..62310949	-	ENSMUSG00000027770	chr3_154042187_154042380_-	.
chr8:81551868..81551877	+	ENSMUSG00000071064	chr4_146860166_146860645_-	.
chr2:32462499..32462577	+	ENSMUSG00000026811	9_130661825_130661999_-	ENSG00000160408
chr4:21775563..21775602	-	-	6_99872480_99872887_+	ENSG00000228506
chr1:177555683..177555707	-	ENSMUSG00000026526	chr1_241682965_241683421_-	.
chr4:32855306..32855320	+	-	6_90360425_90360568_-	ENSG00000112159
chr3:89802165..89802173	-	-	1_154245164_154245617_+	ENSG00000143575
chr2:164603057..164603083	+	-	20_44452594_44452799_+	ENSG00000175063
chr2:112201901..112201909	+	-	15_34524399_34524434_-	ENSG00000140199
chr1:159436908..159436942	+	ENSMUSG00000026589	chr1_177953339_177953686_-	.
chr9:119890763..119890773	+	-	3_39192446_39192837_+	ENSG00000168026
chr19:5098251..5098275	-	ENSMUSG00000024873	11_66045918_66046013_+	ENSG00000174871
chr7:29551295..29551342	+	ENSMUSG00000015149	chr19_39390694_39391002_-	.
chr5:103640255..103640264	-	ENSMUSG00000046709	4_87281060_87281388_-	ENSG00000109339
chr2:109872544..109872585	-	-	11_27371821_27371928_+	ENSG00000254862
chr15:81230225..81230262	-	ENSMUSG00000022403	8_134419943_134420130_+	ENSG00000225259
chr4:131767956..131767974	-	ENSMUSG00000040025	1_29063139_29063606_+	ENSG00000198492
chr18:61147400..61147439	+	-	5_149599229_149599707_-	ENSG00000070808
chr10:3363575..3363598	+	-	6_154571187_154571594_-	ENSG00000074706
chr15:79364631..79364639	-	-	22_38886400_38886873_-	ENSG00000100201
chr11:70051107..70051135	-	ENSMUSG00000020831	17_6917947_6918275_+	ENSG00000258315
chr10:126760797..126760837	+	ENSMUSG00000040345	12_57871519_57871883_-	ENSG00000123329
chr16:23074791..23074825	+	-	3_186450195_186450470_+	ENSG00000113889
chr8:73419612..73419618	-	-	19_17972900_17973068_+	ENSG00000105640
chr19:45516304..45516343	-	-	10_103206768_103207225_-	ENSG00000239091
chrX:91368504..91368516	-	ENSMUSG00000079509	X_24167544_24167908_+	ENSG00000005889
chr12:79850014..79850028	+	ENSMUSG00000021112	14_67707838_67708278_+	ENSG00000072415
chr5:121185018..121185063	+	-	12_113445609_113445832_-	ENSG00000257452
chr3:141645170..141645185	-	ENSMUSG00000052430	4_95916592_95917081_+	ENSG00000138696
chr9:13631390..13631416	-	ENSMUSG00000031922	11_95523392_95523909_+	ENSG00000166037
chr18:75527810..75527843	+	-	18_46477475_46477940_-	ENSG00000101665
chr17:64428248..64428268	+	-	5_108435945_108436246_+	ENSG00000151422
chr17:74738503..74738558	+	-	2_32288699_32288951_+	ENSG00000021574
chr5:92821756..92821769	+	ENSMUSG00000034842	4_77002885_77003344_+	ENSG00000156219
chr1:61685516..61685529	+	ENSMUSG00000052062	chr2_205409910_205410424_+	.
chr4:49645006..49645011	+	ENSMUSG00000028309	9_104296027_104296258_+	ENSG00000155827
chr5:150438808..150438828	-	ENSMUSG00000029657	13_31735985_31736269_-	ENSG00000120694
chr7:99818427..99818453	-	ENSMUSG00000041328	chr11_82867761_82868131_+	.
chr9:40263359..40263362	-	ENSMUSG00000040111	11_123301044_123301493_+	ENSG00000254667
chr5:114773355..114773367	+	-	12_109838873_109839084_+	ENSG00000174527
chr4:48064239..48064244	+	ENSMUSG00000028341	9_102590032_102590546_+	ENSG00000119508
chr5:125780779..125780797	+	-	12_125298740_125298927_+	ENSG00000252008
chr6:49164160..49164178	-	-	7_23509550_23509747_-	ENSG00000136231
chr6:34695734..34695749	+	ENSMUSG00000029761	7_134617666_134617957_+	ENSG00000122786
chr5:122683421..122683445	+	-	12_111099148_111099706_-	ENSG00000122986
chr2:29821578..29821590	+	-	9_131314852_131315107_+	ENSG00000197694
chr2:129434696..129434708	+	-	20_1678265_1678507_-	ENSG00000223750
chr11:52096732..52096741	-	ENSMUSG00000000782	chr5_133450248_133450503_+	.
chr1:45389004..45389029	+	-	2_189859057_189859570_+	ENSG00000168542
chr15:97806343..97806352	-	-	12_48366963_48367419_-	ENSG00000139219
chr4:148178559..148178603	+	ENSMUSG00000028977	chr1_10856608_10857093_-	.
chr11:30671745..30671792	+	ENSMUSG00000040850	chr2_54198068_54198219_-	.
chr3:121234509..121234518	+	-	1_95286584_95287020_-	ENSG00000224081
chr1:120524563..120524591	+	ENSMUSG00000026380	2_122042633_122042827_-	ENSG00000115112
chr3:103083772..103083796	+	-	1_115053611_115053712_-	ENSG00000197323
chr7:66484323..66484337	+	ENSMUSG00000025326	chr15_25684038_25684379_-	.
chr2:153067233..153067236	-	ENSMUSG00000051413	20_30795690_30796012_-	ENSG00000126003
chr16:89206103..89206107	+	ENSMUSG00000091039|ENSMUSG00000091039	21_31914106_31914237_-	ENSG00000186925
chr5:125774432..125774450	-	-	12_125292295_125292497_-	ENSG00000073060
chr11:4166670..4166676	+	ENSMUSG00000034394	chr22_30642741_30642989_-	.
chr16:32271616..32271630	+	ENSMUSG00000046345	chr3_196242142_196242485_-	.
chr19:30249885..30249896	-	ENSMUSG00000024827	9_6645708_6645784_-	ENSG00000178445
chr5:125342647..125342663	-	ENSMUSG00000037979	12_124457501_124457550_-	ENSG00000119242
chr11:61301545..61301573	+	-	17_19287711_19288133_-	ENSG00000166482
chr11:54776375..54776376	-	ENSMUSG00000020400	5_150466692_150467060_-	ENSG00000145901
chr9:54509691..54509719	-	ENSMUSG00000032281	15_78526969_78527442_-	ENSG00000103740
chr8:70729942..70729959	-	-	8_19085142_19085300_-	ENSG00000253557
chr2:105515438..105515457	-	-	11_31832613_31833092_+	ENSG00000049449
chr3:86352529..86352542	-	ENSMUSG00000057777	chr4_151502752_151503173_+	.
chr5:101275297..101275312	+	ENSMUSG00000029314	4_84456892_84457284_+	ENSG00000138678
chr4:118967319..118967330	-	ENSMUSG00000028639	1_43147817_43147899_+	ENSG00000065978
chr17:71824700..71824711	-	ENSMUSG00000024054	18_2655871_2655901_+	ENSG00000101596
chr4:97444297..97444323	+	ENSMUSG00000028565	1_61547677_61547864_+	ENSG00000162599
chr7:66532284..66532294	+	-	15_25615709_25616207_-	ENSG00000114062
chr11:119777617..119777651	+	ENSMUSG00000025371	17_78969447_78969593_+	ENSG00000176108
chr2:127033980..127034009	-	ENSMUSG00000044145	2_96971118_96971338_+	ENSG00000198885
chr16:36935062..36935099	+	ENSMUSG00000022831	chr3_121379700_121379914_-	.
chr9:50885169..50885205	-	ENSMUSG00000060594	11_111411349_111411433_+	ENSG00000204381
chr9:48956232..48956246	-	-	11_113513255_113513477_+	ENSG00000256091
chr2:34819233..34819242	+	-	9_123694240_123694343_+	ENSG00000226752
chr11:110935246..110935250	+	-	17_68173046_68173200_+	ENSG00000123700
chr3:89049874..89049900	+	ENSMUSG00000042747	chr1_155146166_155146660_-	.
chrX:46852233..46852245	+	-	X_130222590_130222776_+	ENSG00000147256
chr13:46764814..46764870	+	ENSMUSG00000069237	chr6_17600461_17600628_+	.
chr17:32458063..32458149	-	ENSMUSG00000024045	chr19_15490512_15490982_-	.
chr8:89269435..89269453	+	-	16_48418459_48418492_+	ENSG00000102910
chrX:54453790..54453810	+	-	X_135721399_135721866_+	ENSG00000233093
chr4:133228588..133228648	+	-	1_27114278_27114767_-	ENSG00000142751
chr14:21493533..21493593	+	ENSMUSG00000039367	chr10_75503771_75504220_+	.
chr2:167906603..167906622	+	ENSMUSG00000044641	chr20_49347733_49348152_+	.
chr1:67170213..67170233	+	-	2_211421542_211422034_+	ENSG00000021826
chr2:119151327..119151364	-	-	15_41221404_41221721_-	ENSG00000259405
chr16:14219029..14219053	-	-	16_15833922_15834168_-	ENSG00000133392
chr10:79896347..79896358	-	ENSMUSG00000020167	19_1652554_1652612_-	ENSG00000071564
chr13:53568081..53568094	-	ENSMUSG00000021469	chr5_174151240_174151636_+	.
chr11:5965700..5965731	-	ENSMUSG00000057897	7_44365092_44365259_-	ENSG00000058404
chrX:97972612..97972635	+	ENSMUSG00000000881	X_69674648_69674926_+	ENSG00000082458
chr2:65076841..65076861	+	-	2_165697689_165697980_+	ENSG00000233255
chr10:42894383..42894386	-	ENSMUSG00000038248	chr6_107811045_107811261_+	.
chr7:54051031..54051092	-	ENSMUSG00000014418	chr11_18343675_18344073_-	.
chr7:106416063..106416074	+	ENSMUSG00000055407	chr11_75380066_75380404_-	.
chr2:6793581..6793625	-	ENSMUSG00000002107	10_11059631_11059973_+	ENSG00000048740
chr8:113264957..113264971	+	-	16_70695367_70695749_-	ENSG00000132613
chr11:100064533..100064562	-	-	17_39738491_39738924_-	ENSG00000186847
chr5:90926274..90926293	+	-	4_74307682_74308171_+	ENSG00000081051
chr2:122571798..122571802	+	-	15_45897619_45897723_+	ENSG00000260170
chr11:100721761..100721851	+	ENSMUSG00000004043	17_40440297_40440621_+	ENSG00000126561
chr16:18127700..18127742	+	ENSMUSG00000043811	22_20255887_20256053_-	ENSG00000040608
chr5:37677626..37677649	+	-	4_5830271_5830422_-	ENSG00000072832
chr19:5704437..5704468	+	ENSMUSG00000024936	11_65363155_65363342_-	ENSG00000173338
chr11:23746514..23746531	-	-	2_61046545_61047000_+	ENSG00000115421
chr2:22478133..22478157	+	ENSMUSG00000026787	10_26505328_26505803_+	ENSG00000136750
chr12:74692849..74692855	+	-	14_61793700_61793938_+	ENSG00000027075
chr16:14218991..14219005	-	-	16_15833902_15834168_-	ENSG00000133392
chr6:137200950..137200995	+	ENSMUSG00000030223	12_15475130_15475527_+	ENSG00000151490
chr8:87251531..87251543	-	-	19_13184003_13184364_+	ENSG00000008441
chr16:94676079..94676091	+	-	21_38559185_38559479_+	ENSG00000182670
chr11:69548786..69548797	-	-	17_7416203_7416418_+	ENSG00000181222
chr7:107810945..107810954	-	ENSMUSG00000030701	11_73357035_73357066_+	ENSG00000021300
chr6:97304158..97304189	-	ENSMUSG00000030064	3_69299292_69299737_-	ENSG00000114541
chr3:50240419..50240441	-	-	4_139156831_139156865_-	ENSG00000151012
chr5:137735832..137735868	+	ENSMUSG00000051502	chr7_100487436_100487850_-	.
chr17:87682133..87682161	-	-	2_47168600_47168662_-	ENSG00000180398
chr1:93076635..93076644	+	ENSMUSG00000034353	2_238768236_238768378_+	ENSG00000132329
chr3:93001192..93001206	+	ENSMUSG00000049133	chr1_152332423_152332871_-	.
chr8:112132275..112132309	-	ENSMUSG00000031730	16_72042565_72042738_+	ENSG00000102967
chr7:88974329..88974400	-	ENSMUSG00000025103	15_83735867_83736089_-	ENSG00000064726
chr19:36422960..36422990	+	ENSMUSG00000024805	10_92922399_92922595_+	ENSG00000180628
chr4:133278905..133278945	-	-	1_27056021_27056296_+	ENSG00000117713
chr1:90912298..90912303	+	-	2_235783096_235783527_+	ENSG00000130147
chr9:97908182..97908184	-	-	3_139683607_139683989_+	ENSG00000158258
chrX:147028963..147028989	+	ENSMUSG00000025271	X_55020636_55021122_-	ENSG00000158571
chr11:87218538..87218547	+	ENSMUSG00000010342	17_56769387_56769482_-	ENSG00000121101
chr7:116067905..116067909	-	-	11_7981212_7981625_-	ENSG00000182261
chr11:107289635..107289667	+	-	17_65418014_65418387_-	ENSG00000201547
chr6:116666644..116666680	-	ENSMUSG00000048108	chr10_45406528_45406749_+	.
chr6:42236708..42236717	+	ENSMUSG00000029862	chr7_143012908_143013319_+	.
chr13:54480277..54480305	-	-	5_175305927_175306112_-	ENSG00000250820
chr5:132014543..132014554	-	ENSMUSG00000029673	7_70159007_70159069_+	ENSG00000158321
chr2:13466278..13466300	-	ENSMUSG00000026723	10_17243565_17243919_-	ENSG00000107614
chr6:36665568..36665573	-	-	7_136912648_136912830_-	ENSG00000105894
chr12:110030546..110030565	+	-	14_100704350_100704525_+	ENSG00000100811
chr1:174056881..174056910	+	ENSMUSG00000003464	1_160254823_160255089_-	ENSG00000162735
chr7:88366947..88366950	+	-	1_194688594_194688695_-	ENSG00000251813
chr2:63022310..63022349	-	ENSMUSG00000059742	chr2_163695144_163695620_-	.
chr6:17015129..17015233	+	ENSMUSG00000029552	chr7_115850209_115850641_+	.
chr18:34380762..34380774	+	ENSMUSG00000005871	chr5_112042997_112043294_+	.
chr7:52662340..52662354	-	-	19_49575283_49575419_+	ENSG00000268287
chr6:142650476..142650488	-	-	12_22093992_22094275_-	ENSG00000069431
chr12:37835203..37835218	+	ENSMUSG00000036144	7_15726149_15726612_-	ENSG00000106511
chr19:44481115..44481120	-	-	10_102107815_102108064_+	ENSG00000099194
chr15:100871466..100871484	+	-	12_52201166_52201664_+	ENSG00000196876
chr4:133421231..133421252	-	-	1_26881464_26881795_+	ENSG00000117676
chr5:64551446..64551459	+	ENSMUSG00000029174	chr4_37892301_37892724_+	.
chr19:25457993..25458007	+	-	9_683792_684231_+	ENSG00000107104
chr9:75255710..75255714	-	-	15_52313179_52313706_+	ENSG00000069956
chrX:147481455..147481476	+	ENSMUSG00000025265	chrX_54522544_54523018_-	.
chr10:80945400..80945470	-	ENSMUSG00000034818	19_3224740_3224859_+	ENSG00000161082
chr10:79811362..79811408	-	ENSMUSG00000043822	19_1513140_1513337_-	ENSG00000185761
chr15:100430153..100430178	+	-	12_51611285_51611351_+	ENSG00000269339
chr18:86771335..86771352	+	-	18_70304628_70305026_-	ENSG00000141668
chr14:76814883..76814898	+	ENSMUSG00000022010	chr13_45151212_45151589_-	.
chr11:87613474..87613486	+	-	17_56352885_56353105_-	ENSG00000005381
chr9:72961254..72961261	+	ENSMUSG00000032215|ENSMUSG00000053740	15_55489039_55489161_-	ENSG00000137876
chr5:122696490..122696494	-	-	12_111079961_111080196_+	ENSG00000204852
chr5:77251518..77251529	+	-	4_57138243_57138619_+	ENSG00000109265
chr2:106851041..106851050	+	-	11_30309710_30310064_-	ENSG00000066382
chr9:110932098..110932108	+	-	3_46486767_46487048_-	ENSG00000012223
chr5:64344878..64344887	-	-	4_37668407_37668533_-	ENSG00000181826
chr18:74785180..74785214	+	-	18_47518712_47518824_-	ENSG00000167306
chr1:162966184..162966197	+	-	1_173836032_173836060_-	ENSG00000234741
chr7:134985979..134986002	-	-	16_31045475_31045861_-	ENSG00000099365
chr3:32716564..32716583	+	ENSMUSG00000056900	3_179370747_179370821_+	ENSG00000058056
chr13:95645580..95645598	+	ENSMUSG00000021685	5_76934478_76934906_-	ENSG00000171540
chr9:113966546..113966567	+	ENSMUSG00000086596	3_33260452_33260655_-	ENSG00000173705
chr5:144009306..144009312	-	-	7_6728557_6728714_+	ENSG00000228010
chr6:48857796..48857805	+	ENSMUSG00000029811	7_150555752_150556142_+	ENSG00000002726
chr17:81343321..81343344	+	-	2_39891948_39892486_+	ENSG00000231312
chr2:105213130..105213167	+	-	11_32139656_32139814_-	ENSG00000227160
chr1:69729731..69729752	-	-	2_214012293_214012734_-	ENSG00000030419
chr15:93349930..93349957	-	ENSMUSG00000036158	12_42878075_42878184_-	ENSG00000139174
chr1:174629321..174629331	+	-	1_159683294_159683545_-	ENSG00000132693
chr11:101646155..101646170	-	ENSMUSG00000017724	17_41623182_41623689_-	ENSG00000175832
chr10:14437997..14438034	-	ENSMUSG00000019867	chr6_142453911_142454328_+	.
chr13:54483135..54483147	+	-	5_175308440_175308944_+	ENSG00000145920
chr1:188528872..188528902	-	ENSMUSG00000039239	1_218519488_218519896_+	ENSG00000092969
chr7:99595790..99595795	+	-	11_83168072_83168582_-	ENSG00000150672
chr4:144203570..144203586	+	ENSMUSG00000070609	8_139988851_139988880_+	ENSG00000251744
chr8:85966482..85966493	-	ENSMUSG00000063253	4_141294515_141294807_+	ENSG00000153130
chr15:25343483..25343500	-	ENSMUSG00000045763	5_17217774_17217821_+	ENSG00000176788
chr8:11201784..11201806	-	-	13_110804723_110805006_-	ENSG00000187498
chr17:26078827..26078834	-	ENSMUSG00000025728	16_619875_620124_+	ENSG00000007541
chr2:129418528..129418539	+	ENSMUSG00000037902	chr20_1874511_1874960_+	.
chr12:21423733..21423748	+	-	2_9771062_9771510_+	ENSG00000240687
chr17:56279812..56279831	-	ENSMUSG00000001227	19_4581765_4581803_-	ENSG00000167680
chr10:80393455..80393463	+	-	19_2476525_2476662_+	ENSG00000099860
chr16:43363837..43363842	+	ENSMUSG00000022708	3_114343112_114343589_-	ENSG00000181722
chr5:138713961..138713971	-	ENSMUSG00000075593	chr7_99766274_99766517_-	.
chr2:160787107..160787116	-	ENSMUSG00000057133	20_40045229_40045668_-	ENSG00000124177
chr6:133985657..133985707	+	ENSMUSG00000030199	chr12_11802505_11802707_+	.
chr3:54496771..54496790	+	ENSMUSG00000027751	chr13_37633793_37633878_-	.
chr5:33361595..33361614	+	ENSMUSG00000018965	22_32340598_32340654_+	ENSG00000128245
chr6:4707385..4707402	+	-	7_94294767_94294918_+	ENSG00000242265
chr7:134985331..134985361	+	ENSMUSG00000030805	16_31044534_31045026_+	ENSG00000103496
chr14:57752245..57752257	-	ENSMUSG00000040055	13_20806480_20806557_-	ENSG00000121742
chr14:46097527..46097530	-	ENSMUSG00000037712	14_53353519_53353692_-	ENSG00000073712
chrX:38754335..38754377	+	ENSMUSG00000001986	chrX_122317881_122318099_+	.
chr17:47871261..47871273	+	-	6_41704574_41704762_-	ENSG00000096088
chr10:11063185..11063304	+	ENSMUSG00000055493	6_146056561_146056634_-	ENSG00000112425
chr2:7317595..7317638	-	ENSMUSG00000002107	10_10504160_10504432_+	ENSG00000200849
chr6:125072488..125072522	+	-	12_6690205_6690330_-	ENSG00000111642
chr16:65521021..65521032	+	-	3_87325456_87325955_-	ENSG00000064835
chr11:115281452..115281478	+	ENSMUSG00000016940	17_73043234_73043367_+	ENSG00000180901
chr16:90831374..90831395	+	ENSMUSG00000039903	21_33784634_33785115_+	ENSG00000166979
chrX:50144381..50144408	+	ENSMUSG00000073207	chrX_133370875_133371172_+	.
chr2:32941787..32941804	-	ENSMUSG00000038860	9_130026684_130027087_+	ENSG00000136895
chr11:71850976..71850997	-	ENSMUSG00000040554	17_6338355_6338509_-	ENSG00000129221
chr7:30303585..30303639	-	ENSMUSG00000030583	19_38397453_38397949_+	ENSG00000105738
chr16:73958630..73958651	-	-	3_77626420_77626768_+	ENSG00000185008
chr1:64737610..64737642	-	-	2_208576484_208576881_-	ENSG00000199251
chr18:86564344..86564360	+	ENSMUSG00000050321	18_70535446_70535504_-	ENSG00000166342
chr4:137549199..137549219	-	-	1_21503147_21503643_+	ENSG00000235112
chr5:68157953..68157957	-	-	4_42581672_42581925_-	ENSG00000124406
chr11:104364756..104364759	-	-	17_45196129_45196452_-	ENSG00000004897
chr9:122038072..122038081	+	-	3_43338189_43338530_+	ENSG00000163788
chr12:8506807..8506823	-	ENSMUSG00000054364	chr2_20646445_20646925_+	.
chr15:100517645..100517672	-	-	12_51739582_51739827_-	ENSG00000139610
chr2:180891447..180891462	-	ENSMUSG00000016349	chr20_62130406_62130637_-	.
chr1:183750776..183750778	-	-	1_225599031_225599165_-	ENSG00000143815
chr3:88100903..88100914	+	ENSMUSG00000001416	1_156308133_156308509_-	ENSG00000163468
chr10:19076194..19076197	+	ENSMUSG00000045591	chr6_137815443_137815890_-	.
chr15:80629057..80629082	+	ENSMUSG00000047888	22_40573576_40574081_+	ENSG00000100354
chr17:6948187..6948195	-	-	6_159194038_159194067_-	ENSG00000092820
chr9:54434835..54434857	+	-	15_78441990_78442017_+	ENSG00000166411
chr14:70240166..70240185	+	ENSMUSG00000022085	8_22798594_22798885_-	ENSG00000134020
chr13:12101142..12101147	-	-	1_237338317_237338598_+	ENSG00000198626
chr1:174430372..174430379	+	ENSMUSG00000026547	1_159895231_159895735_-	ENSG00000158710
chr18:65183354..65183367	+	ENSMUSG00000024589	18_55862389_55862777_+	ENSG00000049759
chr4:57447339..57447354	+	ENSMUSG00000090053	chr9_112402667_112403165_+	.
chr18:31794022..31794025	+	ENSMUSG00000024260	chr2_128785595_128786051_-	.
chr8:93400499..93400534	+	-	16_53132669_53133192_+	ENSG00000177200
chrX:157232683..157232690	+	-	X_18659991_18660351_-	ENSG00000102104
chr12:45429869..45429941	+	ENSMUSG00000020598	7_108096764_108096875_-	ENSG00000091129
chr8:63874198..63874202	+	-	4_170016080_170016459_-	ENSG00000154447
chr13:30884489..30884496	+	-	6_446865_447159_+	ENSG00000137265
chr7:133944039..133944044	-	ENSMUSG00000030695|ENSMUSG00000030695	16_30075119_30075599_+	ENSG00000149925
chr11:74644716..74644780	+	ENSMUSG00000000282	chr17_2304314_2304496_-	.
chr10:13686556..13686569	-	-	6_143266262_143266666_+	ENSG00000232618
chr10:77149342..77149353	+	-	21_46131579_46131923_-	ENSG00000175894
chr18:39650303..39650371	-	ENSMUSG00000024431	5_142783996_142784241_-	ENSG00000113580
chr9:112026916..112026928	-	-	3_35780992_35781123_+	ENSG00000172995
chr4:128483680..128483715	-	ENSMUSG00000028799	chr1_33721573_33721877_+	.
chr19:46380235..46380277	+	ENSMUSG00000025225	10_104155330_104155575_+	ENSG00000077150
chr15:79979139..79979154	+	-	22_39811098_39811632_+	ENSG00000100324
chr3:52200465..52200474	+	-	13_41059805_41060200_-	ENSG00000215483
chr5:64551288..64551299	+	ENSMUSG00000029174	chr4_37892103_37892589_+	.
chrX:141939718..141939755	-	ENSMUSG00000041688	chrX_112083994_112084276_-	.
chr11:99105372..99105450	-	ENSMUSG00000035849	17_38821279_38821595_-	ENSG00000264058
chr15:58774358..58774367	-	-	8_125564515_125565016_-	ENSG00000170873
chrX:20425685..20425709	+	ENSMUSG00000001127	chrX_47420339_47420617_+	.
chr4:117507840..117507880	+	ENSMUSG00000028542	chr1_44497088_44497582_-	.
chr7:148264025..148264036	+	ENSMUSG00000054065	chr11_392384_392543_+	.
chr16:48772258..48772270	-	ENSMUSG00000030775	3_108541489_108541624_+	ENSG00000163519
chr11:57823491..57823501	+	-	5_154136540_154136567_+	ENSG00000155506
chr19:47098299..47098310	+	-	10_105048196_105048707_+	ENSG00000148798
chr9:110149764..110149776	+	-	3_47618348_47618849_-	ENSG00000114646
chr1:59208523..59208530	-	-	2_202554917_202554996_-	ENSG00000082126
chr6:78332039..78332051	+	-	2_79385745_79385966_-	ENSG00000172016
chr1:180266234..180266268	+	-	1_245025742_245026080_+	ENSG00000203667
chr6:91183746..91183762	+	-	3_13612144_13612659_+	ENSG00000163520
chr7:149762397..149762436	-	-	11_2017742_2017829_-	ENSG00000130600
chr4:63128491..63128503	-	-	9_117237053_117237226_-	ENSG00000095397
chr19:24630816..24630827	+	-	9_71319975_71320469_-	ENSG00000236998
chr3:80606573..80606594	-	ENSMUSG00000033981	4_158141885_158142013_+	ENSG00000120251
chr2:84441673..84441704	-	-	11_57584750_57585206_+	ENSG00000198561
chr7:30017470..30017490	-	-	19_38810277_38810710_+	ENSG00000099337
chr17:28044800..28044812	+	-	6_34855529_34855914_+	ENSG00000064999
chr3:95021663..95021687	-	ENSMUSG00000038766	1_151042963_151043339_+	ENSG00000143458
chr19:5424089..5424106	-	ENSMUSG00000024914	11_65687203_65687538_+	ENSG00000175550
chr10:114752139..114752150	+	-	12_72149120_72149571_-	ENSG00000257410
chr16:39984705..39984735	+	ENSMUSG00000061080	3_117716050_117716585_-	ENSG00000239268
chr19:44831390..44831414	+	ENSMUSG00000004231	10_102505148_102505639_+	ENSG00000075891
chr16:22439804..22439806	-	ENSMUSG00000013089	3_185826899_185827259_-	ENSG00000058866
chr18:76401314..76401395	+	ENSMUSG00000024563	chr18_45457418_45457905_-	.
chr9:21856407..21856427	-	ENSMUSG00000003410	chr19_11591766_11592162_-	.
chr9:108551680..108551738	-	ENSMUSG00000064145	chr3_48956205_48956355_+	.
chr3:89577265..89577316	+	ENSMUSG00000042572	1_154531292_154531576_-	ENSG00000160714
chr9:64141810..64141829	+	-	15_66641675_66641912_-	ENSG00000075131
chr17:72022595..72022611	+	ENSMUSG00000045761	2_29204129_29204174_+	ENSG00000189350
chr11:23670750..23670789	-	ENSMUSG00000020275	2_61108609_61108916_+	ENSG00000162924
chr15:40486883..40486903	+	ENSMUSG00000022306	chr8_106330578_106331021_+	.
chr2:172936349..172936356	+	-	20_56092972_56093197_+	ENSG00000124253
chr11:77767192..77767206	-	-	17_27308444_27308862_+	ENSG00000179761
chr13:24853312..24853327	-	-	6_24775523_24775628_+	ENSG00000112312
chr8:87232524..87232544	+	-	19_13205398_13205818_-	ENSG00000104903
chr7:52721841..52721857	-	ENSMUSG00000003873	19_49458069_49458276_+	ENSG00000087088
chr18:77803850..77803901	-	ENSMUSG00000025427	18_43913780_43914079_+	ENSG00000141622
chr12:103521246..103521289	+	ENSMUSG00000044456	14_92980042_92980105_+	ENSG00000100599
chr2:153171527..153171530	-	-	20_30946173_30946378_-	ENSG00000264308
chr14:37949192..37949201	-	-	9_33656602_33656766_+	ENSG00000240215
chr1:82715507..82715513	+	-	2_228176495_228176617_+	ENSG00000169031
chr17:79336550..79336561	+	-	2_37458525_37458975_+	ENSG00000003509
chr1:33871240..33871251	-	ENSMUSG00000042197	6_56954754_56955108_+	ENSG00000112200
chr8:49640232..49640254	-	-	4_183370393_183370620_+	ENSG00000218336
chr13:49749769..49749787	+	-	9_95086301_95086780_-	ENSG00000198000
chr5:120286706..120286736	+	-	12_114841935_114842301_-	ENSG00000089225
chr9:43612284..43612295	+	-	11_119535422_119535669_-	ENSG00000110400
chr13:78338032..78338049	-	ENSMUSG00000069171	5_92920260_92920375_+	ENSG00000175745
chr15:61821111..61821122	+	-	8_128752617_128752957_+	ENSG00000136997
chr8:18741503..18741525	-	ENSMUSG00000031465	chr8_6420835_6421133_-	.
chr8:70735928..70735949	-	-	8_19093122_19093494_-	ENSG00000253557
chr14:70605792..70605804	-	ENSMUSG00000022091	8_22408998_22409364_+	ENSG00000120896
chr13:46832255..46832294	-	-	6_17716913_17716979_-	ENSG00000201415
chr19:30104807..30104836	-	-	9_6413129_6413440_-	ENSG00000233367
chr15:76736296..76736310	+	-	8_146015738_146015881_-	ENSG00000161016
chr6:113588477..113588538	+	ENSMUSG00000060477	3_10206462_10206718_+	ENSG00000134070
chr9:40273403..40273410	-	ENSMUSG00000040111	11_123290539_123290763_+	ENSG00000254667
chr3:130816799..130816810	+	-	4_109086218_109086535_-	ENSG00000138795
chr19:7501312..7501325	-	-	4_146298057_146298394_+	ENSG00000251333
chr4:32512159..32512170	-	-	6_90789847_90790313_+	ENSG00000226455
chr2:125860293..125860309	+	ENSMUSG00000027208	chr15_49715100_49715394_+	.
chr8:72525307..72525318	+	-	19_19488674_19488878_-	ENSG00000267234
chr19:27291999..27292095	+	ENSMUSG00000024924	9_2622172_2622232_+	ENSG00000147852
chr17:27693588..27693597	+	ENSMUSG00000078249|ENSMUSG00000046711	6_34204555_34204768_+	ENSG00000137309
chr10:90292154..90292226	+	ENSMUSG00000058589	12_99288794_99289086_-	ENSG00000185046
chr8:114060900..114060937	+	ENSMUSG00000033545	16_75033484_75033553_+	ENSG00000186187
chr3:108339384..108339440	-	ENSMUSG00000040412	1_109656339_109656833_+	ENSG00000116299
chr18:5593564..5593584	+	ENSMUSG00000024238|ENSMUSG00000093585	10_31609801_31610227_+	ENSG00000148516
chr5:100845104..100845128	-	ENSMUSG00000035325	4_83812204_83812463_-	ENSG00000138674
chr5:34339185..34339197	-	-	4_2060872_2061057_-	ENSG00000130997
chr11:82774175..82774185	-	-	17_33591776_33592277_-	ENSG00000266947
chr10:126703312..126703348	+	ENSMUSG00000025410	chr12_57941015_57941248_-	.
chr5:24836448..24836454	-	-	7_151892868_151893224_-	ENSG00000055609
chr4:99323046..99323073	+	ENSMUSG00000067261	chr1_63788076_63788574_+	.
chr11:90525117..90525121	-	ENSMUSG00000020541	17_53004847_53005302_+	ENSG00000141198
chr14:55585407..55585422	-	ENSMUSG00000040752	chr14_23877394_23877890_-	.
chr3:58614474..58614492	-	-	3_150608784_150608909_-	ENSG00000260234
chr11:102308926..102308956	-	ENSMUSG00000034685	chr17_42441144_42441335_-	.
chr11:52059689..52059710	+	-	5_133493114_133493598_-	ENSG00000113558
chr11:85635463..85635470	+	ENSMUSG00000059439	17_59465556_59465971_+	ENSG00000141376
chr7:28916674..28916681	+	-	19_40430300_40430655_-	ENSG00000090920
chr10:41353670..41353681	-	-	6_109578682_109579139_+	ENSG00000243587
chr1:72898995..72899006	+	-	2_217528691_217529203_+	ENSG00000115457
chr2:25978289..25978358	-	ENSMUSG00000026932	chr9_138987032_138987261_-	.
chr3:143867850..143867893	-	ENSMUSG00000028266	1_87794535_87794930_+	ENSG00000143013
chr7:134358843..134358863	-	ENSMUSG00000000486	16_30390327_30390840_-	ENSG00000270466
chr3:151905769..151905783	-	-	1_78401504_78401673_+	ENSG00000162614
chr14:9130880..9130889	-	-	3_58552230_58552392_-	ENSG00000168309
chr3:107698834..107698849	+	ENSMUSG00000004032	1_110282855_110283084_-	ENSG00000134202
chr2:91864661..91864686	-	ENSMUSG00000027230	chr11_46298928_46299310_+	.
chr11:11669556..11669568	+	-	7_50467900_50468341_+	ENSG00000185811
chr19:34953942..34953955	-	ENSMUSG00000033610	10_91405309_91405672_-	ENSG00000152782
chr10:84102490..84102514	+	-	12_106773520_106773930_+	ENSG00000013503
chr5:112698505..112698537	-	-	22_26995397_26995561_+	ENSG00000196431
chr4:82505420..82505474	-	ENSMUSG00000028403	chr9_14693370_14693769_-	.
chr3:79541793..79541817	-	ENSMUSG00000034009	4_159442988_159443140_+	ENSG00000171509
chr8:3600651..3600683	+	-	19_7672677_7673095_+	ENSG00000076826
chr5:112675556..112675574	-	-	22_27026283_27026625_+	ENSG00000196431
chr13:49243035..49243053	-	ENSMUSG00000037989	chr9_95946381_95946859_+	.
chr5:22939909..22939948	+	ENSMUSG00000029004	7_104653942_104654407_+	ENSG00000005483
chr8:66684767..66684808	-	ENSMUSG00000053626	chr4_166794008_166794499_+	.
chr2:145686389..145686435	+	-	20_19955580_19956048_+	ENSG00000132669
chr5:72653305..72653318	-	-	4_47558217_47558296_-	ENSG00000248254
chr12:105581274..105581282	+	-	14_95085517_95085760_+	ENSG00000196136
chr16:19983078..19983102	-	ENSMUSG00000043008	chr3_183273378_183273670_-	.
chr7:120042523..120042527	+	-	11_12958720_12959235_+	ENSG00000187079
chr3:30993859..30993870	+	ENSMUSG00000027660	chr3_170074929_170075435_+	.
chr11:86437788..86437799	-	-	17_57863807_57864219_+	ENSG00000062716
chr5:124637159..124637234	-	ENSMUSG00000029406	12_123562676_123562994_-	ENSG00000090975
chr16:21826090..21826118	+	-	3_185046437_185046819_+	ENSG00000073803
chr9:123438961..123438977	+	ENSMUSG00000025240	3_45730658_45731012_+	ENSG00000211456
chr9:44113678..44113771	-	ENSMUSG00000032119	chr11_118991948_118992370_+	.
chr10:75411037..75411078	+	ENSMUSG00000000903	chr22_24096556_24096750_-	.
chr14:13655378..13655389	-	ENSMUSG00000054423	chr3_62860955_62861225_-	.
chr15:7835199..7835242	-	-	5_37725080_37725293_+	ENSG00000082068
chr2:35288072..35288143	-	ENSMUSG00000035778	9_124241469_124241853_-	ENSG00000204136
chr13:54481579..54481588	-	-	5_175307301_175307652_-	ENSG00000250820
chr6:128436166..128436185	-	-	12_9383555_9383796_-	ENSG00000256069
chr1:23298554..23298556	+	-	6_72086630_72086945_-	ENSG00000233237
chr6:29231179..29231184	+	ENSMUSG00000079652	chr7_128312275_128312441_+	.
chr1:108608965..108609005	-	-	18_60985330_60985839_-	ENSG00000171791
chrM:3797..3811	-	-	MT_4263_4758_-	ENSG00000210107
chr12:105647095..105647122	+	-	14_95080631_95081101_+	ENSG00000196136
chrX:137077636..137077647	-	ENSMUSG00000031431	X_106960138_106960617_-	ENSG00000157514
chr7:116637141..116637155	-	ENSMUSG00000031026	11_8679928_8680357_-	ENSG00000166436
chr2:32208803..32208831	-	ENSMUSG00000026825	chr9_130965273_130965759_+	.
chr9:110147886..110147921	+	-	3_47620584_47620802_-	ENSG00000114646
chr7:79817663..79817678	+	-	12_49075352_49075425_-	ENSG00000139620
chr8:4217018..4217043	-	-	19_7939003_7939433_-	ENSG00000183248
chr2:58642586..58642602	+	-	2_158990999_158991514_+	ENSG00000007001
chr19:6057736..6057769	-	ENSMUSG00000007338	11_64889408_64889901_+	ENSG00000149792
chr7:119167091..119167104	+	ENSMUSG00000059263	11_11863253_11863706_+	ENSG00000170242
chr2:103279547..103279550	+	-	11_34515014_34515482_-	ENSG00000135374
chr6:138375213..138375222	-	ENSMUSG00000030226	12_16762982_16763461_-	ENSG00000048540
chr19:53526008..53526024	-	-	10_112159090_112159492_-	ENSG00000264544
chr11:22882252..22882291	-	ENSMUSG00000051355	2_62132396_62132914_+	ENSG00000173163
chr10:66652020..66652034	+	-	10_65025255_65025582_-	ENSG00000171988
chr8:87502423..87502439	-	ENSMUSG00000052837	chr19_12902089_12902411_+	.
chr1:74059793..74059804	-	-	2_218781238_218781510_-	ENSG00000079308
chr18:6490899..6490924	-	ENSMUSG00000024240	10_32636037_32636324_-	ENSG00000120616
chr6:115542511..115542521	-	ENSMUSG00000068011	3_12586869_12587166_-	ENSG00000270014
chr8:96561121..96561188	+	ENSMUSG00000033009	chr16_56485084_56485503_+	.
chr1:137662662..137662752	+	ENSMUSG00000041801	1_201438174_201438659_-	ENSG00000174307
chr5:139728268..139728283	+	ENSMUSG00000025858	7_916173_916240_+	ENSG00000239857
chr8:47612553..47612599	+	ENSMUSG00000018796	4_185687039_185687551_-	ENSG00000151726
chr9:106588033..106588059	-	ENSMUSG00000040813	3_51705119_51705377_+	ENSG00000164081
chr8:11448495..11448557	+	-	13_111164330_111164539_+	ENSG00000134871
chrX:99384649..99384677	-	ENSMUSG00000031320	chrX_71497051_71497234_-	.
chr11:36246495..36246516	-	-	5_167247083_167247566_+	ENSG00000145934
chr2:172375136..172375149	+	ENSMUSG00000028640	chr20_55204026_55204459_+	.
chr9:107198802..107198838	-	-	3_50649233_50649739_+	ENSG00000114738
chr15:79113964..79114012	-	-	22_38503899_38503929_-	ENSG00000128298
chr2:20865016..20865039	-	ENSMUSG00000036591	10_24995452_24995909_-	ENSG00000107863
chr14:63761498..63761539	+	-	8_11702600_11702690_-	ENSG00000164733
chr4:10873731..10873745	+	-	12_133402265_133402367_+	ENSG00000232888
chr12:86128100..86128108	-	-	14_74971164_74971617_-	ENSG00000119681
chr11:95703982..95704018	+	ENSMUSG00000038811	17_47287438_47287939_-	ENSG00000167083
chrX:163884481..163884499	-	-	3_10146387_10146469_-	ENSG00000163705
chr4:107842743..107842747	+	ENSMUSG00000028601	1_53377232_53377437_-	ENSG00000121310
chr5:124901221..124901232	+	ENSMUSG00000049327	12_123879750_123879843_+	ENSG00000183955
chr2:90910459..90910503	-	ENSMUSG00000002105	11_47429638_47430080_+	ENSG00000165915
chr4:41263888..41263894	+	-	9_34127727_34128120_+	ENSG00000228352
chr3:135489239..135489293	+	ENSMUSG00000053897	4_103265987_103266377_-	ENSG00000138821
chr4:114581524..114581551	-	ENSMUSG00000055210	1_47903290_47903459_+	ENSG00000186564
chr18:57302410..57302419	+	ENSMUSG00000024593	5_126635115_126635605_+	ENSG00000145794
chr12:8019318..8019328	+	-	2_21228663_21229127_-	ENSG00000084674
chr19:7280751..7280791	-	ENSMUSG00000024767	11_63753759_63754019_+	ENSG00000167770
chr3:14864042..14864054	-	-	8_86351790_86352136_-	ENSG00000253549
chr9:121363857..121363862	-	-	3_42244292_42244398_-	ENSG00000187094
chr14:32308178..32308240	-	ENSMUSG00000021891	3_15469003_15469432_-	ENSG00000206562
chr5:17341675..17341696	-	ENSMUSG00000002944	7_80267683_80267710_+	ENSG00000135218
chr12:88233490..88233519	-	-	14_77504712_77504843_-	ENSG00000258473
chr1:184694092..184694145	+	ENSMUSG00000038576	1_223537839_223537872_-	ENSG00000143502
chr6:5348421..5348432	+	-	7_95124899_95125372_+	ENSG00000005981
chr8:39724506..39724535	-	ENSMUSG00000039539	chr8_15095749_15096241_-	.
chr1:71632798..71632807	-	-	2_216226201_216226365_-	ENSG00000115414
chr5:21049303..21049314	+	ENSMUSG00000039883	chr7_102552963_102553468_+	.
chr14:123276028..123276039	+	-	13_101167377_101167826_+	ENSG00000175198
chr18:22987018..22987022	-	ENSMUSG00000041923	18_31603465_31603974_-	ENSG00000101746
chr1:59030438..59030457	+	ENSMUSG00000026027	2_202316034_202316511_+	ENSG00000082146
chr1:60155011..60155031	-	ENSMUSG00000026019	2_203776891_203777311_-	ENSG00000138442
chr1:40066744..40066784	+	-	2_102486013_102486320_+	ENSG00000071054
chr10:39792798..39792802	-	-	1_109243147_109243362_+	ENSG00000134186
chr8:41597017..41597110	-	ENSMUSG00000031601	8_17104285_17104764_-	ENSG00000198791
chr3:68388232..68388235	+	-	3_159570741_159571233_+	ENSG00000250588
chr4:122676078..122676090	+	ENSMUSG00000028654	1_40364613_40365116_-	ENSG00000116990
chr11:101304007..101304032	+	ENSMUSG00000073640|ENSMUSG00000063316	17_41150324_41150842_+	ENSG00000131469
chr2:158235578..158235598	+	ENSMUSG00000027652	chr20_37101088_37101560_+	.
chr3:115711322..115711333	+	ENSMUSG00000027963	1_101360233_101360619_-	ENSG00000162694
chr5:66842890..66842903	-	ENSMUSG00000029207	4_41015692_41016190_-	ENSG00000163697
chr4:149944185..149944206	-	-	1_8482629_8483044_+	ENSG00000232912
chrX:100381781..100381792	-	ENSMUSG00000082229	chrX_72434592_72434869_-	.
chr3:154260123..154260136	+	ENSMUSG00000028199	chr1_75198993_75199112_-	.
chr18:20160518..20160564	-	ENSMUSG00000059898	chr18_28622699_28623007_-	.
chr2:19831623..19831634	+	ENSMUSG00000036617	chr10_23983488_23983752_+	.
chr11:86119940..86119945	-	-	17_60069713_60069761_-	ENSG00000108510
chr6:36338209..36338221	+	ENSMUSG00000045613	chr7_136553209_136553517_+	.
chr9:6168470..6168488	+	ENSMUSG00000032006	11_104034870_104034973_-	ENSG00000170962
chr4:142979588..142979615	+	-	9_100745514_100745912_+	ENSG00000136938
chr12:109661348..109661367	+	ENSMUSG00000058070	14_100259808_100259865_+	ENSG00000066629
chr4:115747981..115747992	+	ENSMUSG00000028703	1_46768922_46769421_-	ENSG00000132128
chr9:79914816..79914854	+	ENSMUSG00000034252	6_76311576_76311843_+	ENSG00000112701
chr17:8118855..8118871	+	ENSMUSG00000079571|ENSMUSG00000033450	6_159465921_159466416_-	ENSG00000164691
chr5:125342738..125342780	-	ENSMUSG00000037979	12_124457501_124457550_-	ENSG00000119242
chr17:40948088..40948123	+	ENSMUSG00000023926	chr6_49604454_49604997_-	.
chr17:10404584..10404604	-	-	6_163989135_163989526_+	ENSG00000112531
chr6:135683625..135683634	-	-	12_13717136_13717636_-	ENSG00000150086
chr19:46728523..46728531	+	-	10_104572247_104572509_+	ENSG00000166272
chr19:41151596..41151608	-	ENSMUSG00000050121	10_98118690_98118843_-	ENSG00000197430
chr9:96264343..96264357	+	-	3_141596212_141596268_-	ENSG00000228398
chr19:55969404..55969417	+	ENSMUSG00000024985	10_114885482_114885968_+	ENSG00000148737
chr8:114106547..114106552	+	-	16_75095834_75096172_+	ENSG00000186187
chr11:102749302..102749315	-	-	17_42983646_42983991_-	ENSG00000131095
chr13:74871643..74871655	-	ENSMUSG00000021585	5_96079047_96079407_+	ENSG00000153113
chr16:23268536..23268552	+	-	3_186692705_186693017_+	ENSG00000073849
chr7:38557887..38557910	-	ENSMUSG00000043456	19_30715982_30716483_+	ENSG00000198597
chr11:75250303..75250319	-	-	17_1650182_1650473_+	ENSG00000167711
chr19:7681630..7681693	-	ENSMUSG00000024972	chr11_63272928_63273120_+	.
chr11:5703561..5703572	-	-	7_44104903_44105352_-	ENSG00000164708
chr8:127316873..127316880	+	ENSMUSG00000036913	chr1_231297365_231297844_+	.
chr11:102856018..102856049	-	-	17_43101730_43102030_-	ENSG00000172992
chr3:82835217..82835236	+	-	4_155507756_155507996_-	ENSG00000171560
chr7:4990029..4990052	-	ENSMUSG00000043290	chr19_56135868_56136192_-	.
chr10:128133270..128133312	-	ENSMUSG00000000711	12_56367500_56367987_+	ENSG00000111540
chr11:101413151..101413207	-	ENSMUSG00000017146	17_41322228_41322588_-	ENSG00000012048
chr17:29628745..29628750	+	-	6_37138626_37139138_+	ENSG00000137193
chr9:4472210..4472228	-	-	11_105789019_105789540_+	ENSG00000152578
chr11:87862569..87862582	-	-	17_56082901_56083404_+	ENSG00000121083
chr1:51345950..51345986	+	ENSMUSG00000045954	chr2_192711887_192712325_-	.
chr14:64562503..64562524	+	ENSMUSG00000063060	8_10587922_10588141_-	ENSG00000258724
chr4:140306517..140306533	-	ENSMUSG00000025330	1_17682464_17682667_+	ENSG00000159339
chr2:164658938..164658980	-	ENSMUSG00000039873	chr20_44519874_44520021_-	.
chr15:102076652..102076679	-	ENSMUSG00000001288	12_53613808_53614309_-	ENSG00000172819
chr11:89892004..89892022	+	ENSMUSG00000069763	17_53802797_53803038_-	ENSG00000166292
chr12:32146561..32146569	+	-	7_107420113_107420609_-	ENSG00000091138
chr12:87702380..87702394	+	ENSMUSG00000021255	14_76776734_76777259_+	ENSG00000119715
chr11:4999056..4999084	-	ENSMUSG00000009079	22_29663896_29664381_+	ENSG00000182944
chr17:32526309..32526356	-	ENSMUSG00000024050	chr19_15560666_15561171_-	.
chr19:29042284..29042342	-	ENSMUSG00000064202	9_4666417_4666823_-	ENSG00000106686
chr15:101104404..101104414	+	-	12_52452461_52452550_+	ENSG00000123358
chr1:38075824..38075868	+	-	2_99977683_99977832_+	ENSG00000158417
chr17:12868608..12868641	-	ENSMUSG00000023829	chr6_160542728_160542912_+	.
chr18:69752864..69752875	+	ENSMUSG00000053477	18_52989364_52989600_-	ENSG00000196628
chr8:96622242..96622288	-	ENSMUSG00000031755	16_56553703_56553965_-	ENSG00000125124
chr3:102833028..102833053	+	ENSMUSG00000068823	1_115292435_115292895_-	ENSG00000009307
chr1:174140454..174140476	+	-	1_160171119_160171634_-	ENSG00000227741
chr9:32180032..32180039	+	ENSMUSG00000041248	chr11_128737173_128737445_-	.
chr9:62188962..62188972	-	-	15_69113032_69113526_+	ENSG00000258484
chr7:85337416..85337436	-	-	15_88420117_88420389_-	ENSG00000140538
chr1:172574654..172574701	+	ENSMUSG00000038463	chr1_161993582_161993931_-	.
chr2:5635536..5635584	-	ENSMUSG00000039145	chr10_12391187_12391582_+	.
chr9:98325281..98325324	+	-	3_139258385_139258609_-	ENSG00000114115
chr6:82724442..82724457	-	ENSMUSG00000000628	2_75060887_75061355_+	ENSG00000159399
chr8:114214755..114214764	-	-	16_75252691_75252968_+	ENSG00000168925
chr5:31755056..31755061	+	-	2_27805779_27806167_+	ENSG00000259080
chr19:32462918..32462951	-	ENSMUSG00000040451	10_52383597_52383790_-	ENSG00000198964
chr5:136460028..136460031	+	-	7_76062222_76062341_+	ENSG00000188372
chr17:26158759..26158766	-	ENSMUSG00000037098	16_524853_524902_+	ENSG00000090565
chr6:37480204..37480240	+	ENSMUSG00000038641	7_137761121_137761335_+	ENSG00000122787
chr15:12669625..12669661	-	ENSMUSG00000022197	chr5_31638877_31639378_+	.
chr11:4998753..4998762	-	-	22_29664201_29664671_+	ENSG00000182944
chr12:85004861..85004877	+	-	14_73569444_73569903_+	ENSG00000119707
chr3:63767553..63767565	+	-	3_155570916_155571333_+	ENSG00000163655
chr11:33103551..33103561	-	ENSMUSG00000040610	chr5_170735873_170736375_+	.
chr2:151907368..151907379	+	ENSMUSG00000060257	20_656524_656649_-	ENSG00000215397
chr2:130250032..130250042	-	ENSMUSG00000037773	20_2821269_2821721_-	ENSG00000132635
chr17:86023549..86023562	+	-	2_45172001_45172305_+	ENSG00000138083
chr11:97398248..97398258	-	-	17_36720138_36720647_-	ENSG00000017373
chr8:114214598..114214609	-	-	16_75252847_75253200_+	ENSG00000168925
chr7:30739068..30739108	-	ENSMUSG00000059975	19_37958350_37958380_-	ENSG00000196437
chr8:72315069..72315111	-	ENSMUSG00000043090	19_19774124_19774637_+	ENSG00000181896
chr7:19060363..19060372	-	-	19_42085703_42085992_+	ENSG00000007129
chr19:47766497..47766517	-	ENSMUSG00000025064	chr10_105845661_105845933_-	.
chr7:52409803..52409812	+	ENSMUSG00000003423	19_49956527_49956806_-	ENSG00000104872
chr2:119625310..119625328	+	ENSMUSG00000027298	15_41851087_41851314_+	ENSG00000092445
chr19:40451260..40451271	-	-	10_97174281_97174768_-	ENSG00000095637
chr13:105019074..105019085	+	ENSMUSG00000021714	chr5_64858943_64859339_-	.
chr1:191968374..191968399	-	-	1_214186884_214187259_+	ENSG00000117707
chr4:136158556..136158675	-	ENSMUSG00000036940	chr1_23345765_23346042_+	.
chr13:49718335..49718348	+	-	9_95147853_95148140_-	ENSG00000106809
chr2:76551918..76551956	-	-	2_179400152_179400584_-	ENSG00000155657
chr14:51427400..51427407	-	-	14_20811414_20811694_-	ENSG00000252678
chr9:41389051..41389087	+	-	11_121971418_121971766_-	ENSG00000255248
chr11:33743405..33743416	-	ENSMUSG00000053519	5_169931079_169931476_+	ENSG00000182132
chr11:11832846..11832858	-	-	7_50659943_50660431_-	ENSG00000106070
chr15:101101116..101101118	+	-	12_52448414_52448804_+	ENSG00000123358
chr5:90901518..90901587	-	-	4_74283794_74284281_-	ENSG00000249976
chr14:99499235..99499247	+	-	13_73355918_73356478_+	ENSG00000083535
chr14:76838219..76838224	+	-	13_45114497_45114977_-	ENSG00000102804
chr11:101140406..101140425	+	ENSMUSG00000078653	17_40950476_40950973_+	ENSG00000176563
chr1:152012315..152012336	+	-	1_186587535_186588039_-	ENSG00000233196
chr18:21809951..21809967	+	-	18_30349274_30349744_+	ENSG00000228835
chr9:122481611..122481629	+	-	3_44040420_44040907_+	ENSG00000271192
chr4:137818104..137818173	+	ENSMUSG00000028758	chr1_21044411_21044585_-	.
chr5:90897690..90897717	-	-	4_74279239_74279696_-	ENSG00000249976
chr5:148117025..148117035	-	-	13_28541388_28541758_-	ENSG00000165556
chr2:136606807..136606817	+	-	20_10286678_10286874_+	ENSG00000132639
chr13:54860666..54860674	-	-	5_176047559_176047869_-	ENSG00000074317
chr17:88040769..88040816	+	-	2_47602289_47602450_+	ENSG00000119888
chr7:54388068..54388082	-	ENSMUSG00000030854	11_18813442_18813832_-	ENSG00000110786
chr9:55937822..55937867	+	ENSMUSG00000032322	15_77287364_77287480_+	ENSG00000140368
chr5:5265669..5265683	-	ENSMUSG00000028926	7_90338802_90339276_+	ENSG00000058091
chr13:47201577..47201589	-	ENSMUSG00000021377	6_18264697_18264831_-	ENSG00000124795
chr19:41848672..41848685	-	-	10_98989548_98989797_-	ENSG00000269891
chr7:86531593..86531648	-	ENSMUSG00000039194	chr15_89764883_89765215_-	.
chr2:76592105..76592109	-	-	2_179441911_179442412_-	ENSG00000155657
chr12:88488434..88488445	-	-	14_77786996_77787233_-	ENSG00000009830
chr10:7400983..7400994	+	ENSMUSG00000040021	6_150039232_150039394_-	ENSG00000131023
chr1:173338033..173338042	+	-	1_161018848_161019333_-	ENSG00000186517
chr9:77282936..77282965	-	-	6_53784293_53784457_+	ENSG00000137269
chrX:120217098..120217109	+	ENSMUSG00000079450|ENSMUSG00000079450|ENSMUSG00000079450	8_30669871_30669937_+	ENSG00000104691
chr12:74203533..74203537	-	-	14_61179199_61179570_-	ENSG00000100625
chr17:31194664..31194679	+	ENSMUSG00000024030	21_43639117_43639266_+	ENSG00000160179
chr1:74331210..74331286	-	ENSMUSG00000006299	2_219134759_219135261_-	ENSG00000127837
chr2:92229169..92229176	-	-	17_44320972_44321148_+	ENSG00000262500
chr15:82171629..82171643	+	ENSMUSG00000049687	22_42470055_42470380_+	ENSG00000177096
chr4:63064364..63064384	-	ENSMUSG00000039158	9_117150161_117150440_-	ENSG00000106948
chr7:149573725..149573750	-	ENSMUSG00000007891	11_1785018_1785203_-	ENSG00000117984
chr3:26052563..26052579	-	ENSMUSG00000063887	3_173302297_173302543_+	ENSG00000169760
chr4:128639840..128639845	+	-	1_33546609_33546995_-	ENSG00000004455
chr18:76324790..76324803	+	-	18_45529352_45529847_-	ENSG00000184828
chr12:102224837..102224842	+	-	14_91830178_91830391_+	ENSG00000265856
chr11:52070563..52070589	-	ENSMUSG00000000782	5_133478390_133478548_+	ENSG00000081059
chr8:72758512..72758527	+	ENSMUSG00000036054	19_19144316_19144354_-	ENSG00000064607
chr3:10012611..10012622	+	ENSMUSG00000027533	8_82192548_82192907_+	ENSG00000164687
chr7:130113388..130113399	+	-	16_24550863_24550948_+	ENSG00000122257
chr12:113827436..113827477	+	-	14_105156370_105156557_+	ENSG00000203485
chrX:100381957..100382010	-	ENSMUSG00000082229	chrX_72434592_72435016_-	.
chr11:115443079..115443090	+	ENSMUSG00000020739	17_73228697_73229070_+	ENSG00000125450
chr11:102181579..102181592	-	-	17_42299404_42299867_-	ENSG00000108312
chr18:76401789..76401814	+	ENSMUSG00000024563	18_45456991_45457394_-	ENSG00000175387
chr1:55305522..55305527	-	-	2_198584000_198584469_-	ENSG00000152430
chr9:57282744..57282760	-	-	15_75320607_75320842_+	ENSG00000138621
chr1:181598429..181598485	+	ENSMUSG00000038936	1_246887625_246887813_+	ENSG00000143653
chr19:6398140..6398155	+	-	11_64514093_64514486_-	ENSG00000068976
chr4:116924582..116924609	+	ENSMUSG00000048772	1_45140049_45140562_-	ENSG00000126106
chr2:31347835..31347858	+	-	9_133346164_133346307_+	ENSG00000130707
chr3:90097217..90097233	+	ENSMUSG00000042390	1_153895432_153895724_-	ENSG00000143614
chr11:74665358..74665365	-	-	17_2281059_2281227_+	ENSG00000141258
chr19:4498399..4498410	-	-	11_66742614_66743051_+	ENSG00000173237
chrX:98579969..98579982	+	-	X_70443626_70444126_+	ENSG00000169562
chr2:76710891..76710910	-	-	2_179571247_179571752_-	ENSG00000155657
chr7:149557006..149557015	-	-	11_1769048_1769501_-	ENSG00000250644
chr11:6371476..6371496	-	-	7_44920540_44920588_-	ENSG00000146676
chr7:4866778..4866801	+	ENSMUSG00000074406	19_55987913_55988052_+	ENSG00000197483
chr5:91946727..91946745	+	ENSMUSG00000034981	4_75858147_75858256_+	ENSG00000169116
chr19:12869914..12869955	-	-	11_58346240_58346537_+	ENSG00000186660
chr18:73732409..73732490	+	ENSMUSG00000037253	18_48723828_48724352_-	ENSG00000176624
chr2:126378640..126378651	+	ENSMUSG00000027359	15_50473938_50474032_+	ENSG00000140284
chr5:147887764..147887775	+	-	13_28193728_28194207_+	ENSG00000186184
chr3:95087245..95087255	+	ENSMUSG00000038712	1_150978983_150979454_-	ENSG00000143409
chr17:45708452..45708508	-	ENSMUSG00000023944	6_44217097_44217312_+	ENSG00000096384
chr5:53981592..53981616	+	ENSMUSG00000039191	4_26322146_26322419_+	ENSG00000168214
chr6:124915421..124915476	-	ENSMUSG00000030127	12_6833091_6833385_+	ENSG00000111652
chr1:135936966..135936975	-	-	1_203316828_203317328_+	ENSG00000159388
chr11:85635411..85635451	+	ENSMUSG00000059439	17_59465516_59465971_+	ENSG00000141376
chr2:44966715..44966734	+	-	2_145275651_145276144_+	ENSG00000238057
chr2:160190321..160190364	-	-	20_39315608_39315814_-	ENSG00000204103
chr19:52688092..52688095	+	-	10_111196781_111196822_+	ENSG00000232728
chr11:93827246..93827270	-	ENSMUSG00000037601	17_49232794_49233105_+	ENSG00000011052
chr18:62071534..62071542	-	ENSMUSG00000032735	chr5_148520728_148521104_+	.
chr9:108092797..108092814	-	ENSMUSG00000032589	3_49591862_49591916_+	ENSG00000164061
chr13:17786863..17786874	+	ENSMUSG00000012429|ENSMUSG00000012429	chr7_40174618_40174725_-	.
chr18:86771357..86771368	+	-	18_70304612_70305026_-	ENSG00000141668
chr15:101097559..101097574	+	-	12_52445116_52445473_+	ENSG00000123358
chr7:29079593..29079621	-	ENSMUSG00000003436	19_39997669_39998114_+	ENSG00000090932
chr1:167415299..167415337	+	ENSMUSG00000026567	1_167883262_167883704_-	ENSG00000143199
chr11:106206410..106206422	-	-	17_62045346_62045446_-	ENSG00000007314
chr12:80007916..80007957	-	ENSMUSG00000021118	14_67878714_67878830_-	ENSG00000100558
chr14:118451246..118451249	-	ENSMUSG00000022129	chr13_95131837_95132096_-	.
chr11:94359507..94359521	-	ENSMUSG00000010080	17_48611594_48612034_+	ENSG00000049283
chr14:65846537..65846542	+	-	5_159849300_159849396_+	ENSG00000164611
chr10:6486850..6486860	-	-	6_151035059_151035528_+	ENSG00000120278
chr2:91284786..91284883	-	ENSMUSG00000040591	chr11_46957899_46958340_+	.
chr15:96886317..96886338	-	ENSMUSG00000022464	12_47226206_47226237_-	ENSG00000139209
chr5:22938568..22938597	-	-	7_104652824_104653326_-	ENSG00000228393
chr7:80885221..80885288	+	ENSMUSG00000078670	15_93198931_93199199_-	ENSG00000185442
chr4:119212257..119212303	+	ENSMUSG00000032998	1_42800784_42801165_-	ENSG00000198815
chr16:38220202..38220213	+	-	3_119582218_119582684_-	ENSG00000082701
chr8:85982251..85982264	-	ENSMUSG00000063253	4_141264401_141264865_+	ENSG00000153130
chr6:127059535..127059587	-	ENSMUSG00000038028	chr12_4429943_4430431_+	.
chr11:3622192..3622225	-	ENSMUSG00000020435	5_133020762_133020787_+	ENSG00000249073
chr1:88479075..88479140	-	ENSMUSG00000026239	2_232645943_232646206_-	ENSG00000156973
chr2:151566892..151566906	-	ENSMUSG00000032869	20_1098990_1099491_+	ENSG00000125818
chr10:19571014..19571027	-	ENSMUSG00000050473	chr6_137242979_137243477_+	.
chr12:86815252..86815257	+	ENSMUSG00000021250	14_75745545_75746050_+	ENSG00000170345
chr15:79178060..79178074	+	ENSMUSG00000042622	chr22_38597719_38597990_+	.
chr15:100430414..100430470	-	ENSMUSG00000009739	chr12_51611582_51611993_-	.
chr4:42929519..42929584	+	ENSMUSG00000036062	chr9_34957342_34957584_+	.
chr2:32568740..32568771	-	ENSMUSG00000009555	9_130547808_130547923_+	ENSG00000136807
chr14:31304674..31304692	-	ENSMUSG00000015968	3_53362871_53362948_+	ENSG00000206902
chr4:107503554..107503562	+	ENSMUSG00000028613	1_53759811_53760061_-	ENSG00000157193
chr11:98803701..98803710	+	-	17_38478998_38479450_+	ENSG00000131759
chr17:46995166..46995201	+	-	6_42749933_42750214_-	ENSG00000124659
chr11:54722142..54722153	-	-	5_150406465_150406998_-	ENSG00000145901
chr9:123679016..123679026	+	-	4_144256370_144256396_+	ENSG00000109458
chr19:10678806..10678827	-	ENSMUSG00000034371	11_61101897_61102143_+	ENSG00000149476
chr5:32000038..32000082	+	ENSMUSG00000052139	2_28113110_28113364_+	ENSG00000158019
chr10:75285266..75285293	-	ENSMUSG00000009093	22_24347270_24347773_-	ENSG00000241850
chr3:107949118..107949141	+	-	1_110091102_110091539_-	ENSG00000254942
chr9:30978153..30978167	-	-	11_129991477_129991620_+	ENSG00000084234
chr15:80403036..80403047	+	ENSMUSG00000042351	chr22_40296890_40297186_+	.
chr15:78986963..78986976	-	-	22_38370002_38370267_-	ENSG00000100146
chr3:107789315..107789317	-	ENSMUSG00000040562	chr1_110230488_110230537_+	.
chr14:103227400..103227415	-	-	13_77320153_77320185_-	ENSG00000178695
chr4:42934735..42934744	+	ENSMUSG00000036062	9_34962050_34962313_+	ENSG00000122733
chr2:113873322..113873353	-	-	15_35082658_35082948_-	ENSG00000159251
chr3:14870028..14870037	+	-	8_86358125_86358461_+	ENSG00000164879
chr3:145587873..145587887	-	-	1_85741209_85741577_+	ENSG00000223653
chr12:72038852..72038926	+	ENSMUSG00000021076	14_58666862_58666983_+	ENSG00000131966
chr2:31428221..31428244	+	ENSMUSG00000026843	9_133454910_133454983_+	ENSG00000107164
chr8:26896069..26896075	+	ENSMUSG00000037296	chr8_38034177_38034357_-	.
chr6:28377882..28377909	+	ENSMUSG00000029707	7_127233619_127233888_+	ENSG00000106328
chr2:84976531..84976596	+	ENSMUSG00000044338	chr11_57004638_57005103_-	.
chr2:163242828..163242833	-	ENSMUSG00000035399	20_42836774_42836913_-	ENSG00000132823
chr11:100981421..100981471	+	ENSMUSG00000035198	17_40761301_40761800_+	ENSG00000131462
chr17:34784132..34784161	+	ENSMUSG00000015461	HSCHR6_32044376_32044740_-	.
chr1:170362322..170362333	-	ENSMUSG00000052534	1_164528374_164528475_+	ENSG00000185630
chr11:30168295..30168336	+	-	2_54683423_54683676_-	ENSG00000228108
chr6:124915503..124915561	-	ENSMUSG00000030127	12_6833091_6833309_+	ENSG00000111652
chr6:50354906..50354919	-	-	7_24972573_24973083_-	ENSG00000070882
chr5:74425263..74425287	-	ENSMUSG00000054814	4_53492187_53492498_-	ENSG00000109189
chr10:128299026..128299049	+	-	12_56165693_56166003_-	ENSG00000257390
chr11:67069093..67069105	+	-	17_10351973_10352461_-	ENSG00000264424
chr19:4232783..4232804	+	-	11_67120126_67120559_-	ENSG00000256514
chr9:27204809..27204819	+	ENSMUSG00000031991	11_133714887_133715388_-	ENSG00000166118
chr8:108210173..108210193	+	ENSMUSG00000050357	16_67678741_67679200_+	ENSG00000159753
chr2:72817659..72817725	-	ENSMUSG00000027109	2_174829233_174829296_-	ENSG00000172845
chr3:34250596..34250604	-	-	3_181071551_181071694_-	ENSG00000241231
chr7:112781947..112781956	-	ENSMUSG00000036989	11_6494960_6495108_-	ENSG00000110171
chr17:26158886..26158904	-	ENSMUSG00000037098	16_524853_524902_+	ENSG00000090565
chr3:93272673..93272678	+	ENSMUSG00000027908	chr1_152061455_152061911_-	.
chr10:102831961..102831980	+	-	12_85305165_85305249_-	ENSG00000072041
chr17:4994697..4994730	+	ENSMUSG00000069729	6_157098568_157098774_+	ENSG00000049618
chr13:34169861..34169884	-	ENSMUSG00000058672	chr6_3157675_3157935_-	.
chr17:35031460..35031518	+	ENSMUSG00000049823	HSCHR6_31860189_31860530_-	.
chr12:113858147..113858184	-	-	14_105190537_105190817_-	ENSG00000258858
chr3:40887351..40887371	+	-	4_129209012_129209420_+	ENSG00000251432
chr1:72908869..72908880	-	ENSMUSG00000026185	2_217541469_217541805_-	ENSG00000115461
chr18:20217999..20218020	-	ENSMUSG00000024331	chr18_28682279_28682562_-	.
chr15:78299050..78299076	-	ENSMUSG00000016942	chr22_37505652_37506007_-	.
chr14:51536997..51537011	-	ENSMUSG00000006289	14_20916891_20917204_-	ENSG00000092094
chr19:9003813..9003827	-	ENSMUSG00000071648	11_62380171_62380700_+	ENSG00000149489
chr6:50516534..50516557	-	ENSMUSG00000063694|ENSMUSG00000058927	7_25164840_25165149_-	ENSG00000172115
chr4:62185816..62185839	-	ENSMUSG00000028394	9_116172294_116172748_-	ENSG00000148229
chr12:25257176..25257190	+	ENSMUSG00000020656	2_10091702_10091852_+	ENSG00000134317
chr16:58524277..58524292	-	ENSMUSG00000022747	chr3_98449782_98450026_+	.
chr2:74533347..74533369	+	-	2_176984461_176984956_+	ENSG00000128710
chr15:80629016..80629038	+	ENSMUSG00000047888	22_40573540_40573928_+	ENSG00000100354
chr15:89398753..89398756	+	ENSMUSG00000022622	22_51176219_51176725_+	ENSG00000100312
chr1:94336361..94336369	-	-	2_240900392_240900669_-	ENSG00000130414
chr4:137314590..137314613	-	-	1_21880407_21880613_+	ENSG00000162551
chr14:54496363..54496388	+	-	14_22670857_22671308_+	ENSG00000211812
chr19:30105105..30105124	+	ENSMUSG00000024817	9_6413129_6413440_+	ENSG00000147854
chr4:122563077..122563140	-	ENSMUSG00000028656	1_40506001_40506530_+	ENSG00000131236
chr7:134967983..134968094	-	ENSMUSG00000030806	16_31021922_31021966_-	ENSG00000099365
chr2:169458192..169458247	+	ENSMUSG00000047907	chr20_51588631_51589022_+	.
chr5:22908394..22908396	-	-	7_104608768_104608892_-	ENSG00000228393
chr8:125233403..125233428	+	-	16_89055792_89055853_+	ENSG00000259989
chr7:31048193..31048198	+	-	6_151547068_151547211_-	ENSG00000223598
chr17:45733657..45733669	-	-	6_44189890_44189972_+	ENSG00000112759
chr19:44369392..44369409	+	-	10_102107657_102107923_+	ENSG00000099194
chr18:59222033..59222043	+	ENSMUSG00000050875	5_129083681_129083969_+	ENSG00000186367
chr10:115614758..115614819	+	ENSMUSG00000020151	12_71147987_71148496_-	ENSG00000153233
chr1:178766069..178766082	-	-	12_66357026_66357360_-	ENSG00000256083
chr4:8733392..8733399	+	-	8_61713695_61714136_+	ENSG00000171316
chr4:41670161..41670211	-	ENSMUSG00000028447	chr9_34620416_34620840_-	.
chr16:75092778..75092797	-	-	3_76359926_76360419_+	ENSG00000185008
chr4:138687031..138687078	+	-	1_19923295_19923672_-	ENSG00000235185
chr14:66728986..66729012	-	-	8_27361101_27361327_+	ENSG00000120915
chr4:102887450..102887461	-	ENSMUSG00000028521	1_67519580_67519976_-	ENSG00000116704
chr16:17452049..17452065	+	ENSMUSG00000006134	chr22_21271343_21271789_+	.
chr5:89079770..89079774	+	-	5_105750693_105750759_-	ENSG00000251204
chr11:121098530..121098603	+	ENSMUSG00000000056	17_80416279_80416707_+	ENSG00000141562
chr2:120911469..120911480	-	ENSMUSG00000053675	chr15_43559027_43559355_-	.
chr4:97248607..97248649	+	ENSMUSG00000028565	1_61330594_61331107_+	ENSG00000162599
chr9:43893027..43893040	+	ENSMUSG00000032010	11_119234842_119234931_-	ENSG00000036672
chr7:19609594..19609619	+	ENSMUSG00000023118	19_46367141_46367218_-	ENSG00000125755
chr7:149042689..149042700	+	-	11_1261128_1261613_+	ENSG00000117983
chr6:83087097..83087115	+	ENSMUSG00000034930	2_74667753_74668193_-	ENSG00000114993
chr2:92211196..92211219	-	ENSMUSG00000040434	11_45943971_45944304_+	ENSG00000165905
chr17:5343972..5343978	+	-	6_157529487_157529836_+	ENSG00000049618
chr13:23831059..23831067	+	-	6_26056210_26056708_-	ENSG00000187837
chr2:163470817..163470832	-	ENSMUSG00000017707	20_43150548_43150749_-	ENSG00000132824
chr16:11909449..11909472	-	ENSMUSG00000065979	16_12897571_12897696_-	ENSG00000103381
chr1:165242551..165242554	-	-	1_170633249_170633675_+	ENSG00000116132
chr2:164682740..164682773	-	ENSMUSG00000017754	chr20_44540745_44540816_-	.
chr11:33863281..33863297	+	ENSMUSG00000020155	5_169816204_169816707_-	ENSG00000145936
chr13:109239778..109239800	+	ENSMUSG00000021699	5_59827858_59828036_-	ENSG00000113448
chr14:56194552..56194638	+	-	14_24600447_24600924_+	ENSG00000259371
chr17:74694160..74694171	-	ENSMUSG00000058704	21_37502368_37502814_+	ENSG00000226054
chr3:154756378..154756439	+	ENSMUSG00000028182	1_74663993_74664070_-	ENSG00000162620
chr19:6057925..6057958	+	ENSMUSG00000038274|ENSMUSG00000050299	11_64889522_64890005_-	ENSG00000162298
chr5:136363858..136363881	+	ENSMUSG00000004951	7_75931612_75932070_+	ENSG00000106211
chr11:94812488..94812542	+	-	17_48263203_48263456_-	ENSG00000108821
chr11:67069686..67069693	+	-	17_10351343_10351840_-	ENSG00000264424
chr7:32147114..32147119	-	ENSMUSG00000078754	19_35198592_35198701_-	ENSG00000221115
chr15:38229263..38229269	+	-	8_103666524_103666754_+	ENSG00000155087
chr17:24751337..24751359	-	-	16_2121499_2121940_+	ENSG00000103197
chr7:133914612..133914633	+	-	16_30119547_30119792_-	ENSG00000102886
chr10:39252942..39252953	+	ENSMUSG00000019843	6_112016515_112016896_-	ENSG00000010810
chr1:65147227..65147270	+	-	2_209025450_209025833_+	ENSG00000233869
chr5:32439413..32439418	+	-	2_28616525_28616824_+	ENSG00000075426
chr5:122683590..122683627	+	-	12_111098966_111099499_-	ENSG00000122986
chr17:56439652..56439671	-	ENSMUSG00000073380	19_4902734_4902959_-	ENSG00000205784
chr16:88874553..88874558	-	ENSMUSG00000057650	21_31852591_31853078_-	ENSG00000184351
chr17:90487662..90487681	-	ENSMUSG00000024109	2_50201176_50201497_-	ENSG00000179915
chr11:107332073..107332091	-	ENSMUSG00000040430	chr17_65373129_65373502_+	.
chr11:116713799..116713888	+	ENSMUSG00000020818	17_74732381_74732812_+	ENSG00000092931
chr4:135051884..135051889	+	ENSMUSG00000028801	1_24740097_24740422_-	ENSG00000001460
chr14:26426797..26426835	+	ENSMUSG00000007817	10_81002368_81002675_+	ENSG00000108175
chr10:84218895..84218909	+	ENSMUSG00000020037	chr12_106976402_106976786_+	.
chr12:53605050..53605080	+	-	14_32545999_32546353_+	ENSG00000100852
chr4:123341968..123342048	-	ENSMUSG00000028649	1_39570677_39571183_+	ENSG00000127603
chr13:49588964..49588975	+	-	6_100978083_100978201_+	ENSG00000220695
chr6:34127048..34127071	-	ENSMUSG00000018999	chr7_134001707_134001784_-	.
chr18:34755530..34755567	-	-	5_137488186_137488472_-	ENSG00000112983
chr16:43235969..43235989	+	ENSMUSG00000022708	3_114477857_114478376_-	ENSG00000181722
chr17:47870004..47870026	-	-	6_41707522_41707680_+	ENSG00000231102
chr16:17797310..17797321	+	ENSMUSG00000012017	chr22_20792106_20792418_-	.
chr6:56664885..56664945	+	ENSMUSG00000029787	7_32534989_32535176_+	ENSG00000105778
chr10:80642379..80642393	+	-	19_3981923_3982053_-	ENSG00000167658
chr19:5771376..5771408	-	ENSMUSG00000024941	chr11_65292412_65292649_+	.
chr15:11835364..11835378	-	-	5_32711515_32711939_+	ENSG00000113389
chr9:102910505..102910514	+	ENSMUSG00000032548	3_133749180_133749488_-	ENSG00000174640
chr12:86812818..86812841	-	-	14_75743462_75743891_-	ENSG00000258740
chr12:58602232..58602239	+	-	14_38020330_38020700_+	ENSG00000151338
chr16:8666614..8666651	-	-	16_8955641_8955671_-	ENSG00000153048
chr6:29324477..29324480	+	-	7_128408958_128409289_+	ENSG00000128595
chr8:106864673..106864689	+	-	16_66638787_66638843_+	ENSG00000140931
chr14:87816569..87816585	+	ENSMUSG00000022019	13_60971280_60971389_+	ENSG00000083544
chr11:119538269..119538277	-	-	17_78623209_78623718_-	ENSG00000232083
chr9:46050877..46050884	+	-	11_116691979_116692341_-	ENSG00000110244
chrX:73232968..73232977	-	-	3_54660221_54660322_+	ENSG00000157445
chr6:24547754..24547778	+	ENSMUSG00000029683	chr7_123295520_123295962_+	.
chr12:28021784..28021797	-	-	2_5839458_5839724_+	ENSG00000242540
chr4:124334894..124334899	+	ENSMUSG00000078236	1_38512369_38512414_-	ENSG00000185668
chr13:49999996..49999999	-	-	9_90497704_90497743_+	ENSG00000177992
chr1:181733324..181733345	-	-	1_247094958_247094984_-	ENSG00000153207
chr2:143815615..143815639	-	-	20_17640701_17641198_-	ENSG00000125844
chr6:131303552..131303573	-	ENSMUSG00000032899	12_10826562_10826965_-	ENSG00000060140
chr3:38784605..38784624	+	-	4_126235644_126236183_+	ENSG00000196159
chr10:17443026..17443035	+	ENSMUSG00000039910	chr6_139695686_139696202_-	.
chr1:75207407..75207485	+	ENSMUSG00000026201	2_220109807_220110280_+	ENSG00000115661
chr9:66441036..66441047	+	-	15_63796667_63796979_-	ENSG00000259268
chr6:30254513..30254570	-	ENSMUSG00000039159	7_129592717_129593227_-	ENSG00000186591
chr5:34993336..34993372	+	-	4_2951659_2951950_+	ENSG00000249673
chrX:97972582..97972607	+	ENSMUSG00000000881	X_69674648_69674926_+	ENSG00000082458
chr1:130343849..130343861	-	-	2_136765807_136766238_-	ENSG00000115866
chr7:75334918..75334951	+	-	15_99459857_99460095_+	ENSG00000140443
chr1:84836861..84836900	-	ENSMUSG00000026219	chr2_230787860_230788004_-	.
chr10:120336107..120336118	-	ENSMUSG00000051236	chr12_65672330_65672500_+	.
chr6:136481461..136481497	+	ENSMUSG00000030213	12_14537856_14538344_+	ENSG00000171681
chr2:152365771..152365809	-	ENSMUSG00000044249	chr20_29896323_29896678_-	.
chr14:122315094..122315114	-	ENSMUSG00000050350	13_99910678_99910731_-	ENSG00000125245
chr11:62945055..62945072	+	ENSMUSG00000018217	17_15165732_15165955_-	ENSG00000109099
chr6:51270945..51270966	-	-	7_26041301_26041734_-	ENSG00000199085
chr3:122094911..122094916	-	-	1_94173303_94173656_+	ENSG00000224093
chr8:38016440..38016445	-	-	8_13373300_13373793_-	ENSG00000164741
chr8:108298224..108298257	-	-	16_67763547_67764025_-	ENSG00000141084
chr17:25385077..25385095	-	-	16_1392744_1393023_+	ENSG00000007516
chr6:29723006..29723010	+	-	7_128869427_128869685_+	ENSG00000158467
chr4:118241645..118241650	+	-	1_43700683_43701129_-	ENSG00000117395
chr7:3391221..3391241	+	-	19_54462445_54462538_+	ENSG00000142408
chr4:116793891..116793923	-	-	1_45278591_45278937_+	ENSG00000222009
chr7:17401648..17401710	+	ENSMUSG00000030374	19_47249615_47249960_-	ENSG00000090372
chr5:137169527..137169532	+	ENSMUSG00000005474	7_101267432_101267573_-	ENSG00000106436
chr12:31760176..31760214	-	-	2_45346_45517_+	ENSG00000227061
chr9:107456908..107456922	+	ENSMUSG00000010067	3_50374839_50375397_-	ENSG00000068028
chr1:59741646..59741675	-	-	2_203130377_203130712_-	ENSG00000116030
chr10:74594429..74594450	-	-	22_23603632_23603733_-	ENSG00000240160
chr6:117123725..117123738	+	-	10_44873833_44874300_-	ENSG00000107562
chr1:164153590..164153592	+	-	1_172107855_172108350_-	ENSG00000207949
chr1:89952065..89952070	+	-	2_234512113_234512309_+	ENSG00000227846
chr7:20282961..20282984	-	-	19_45411058_45411171_+	ENSG00000130203
chr6:28838574..28838577	+	-	7_127731994_127732488_+	ENSG00000197157
chr2:44965965..44965977	+	-	2_145274879_145275393_+	ENSG00000238057
chr1:174127882..174127895	-	-	1_160183860_160183904_+	ENSG00000162734
chr2:31901106..31901136	-	-	9_134101766_134101991_-	ENSG00000126882
chr5:137913454..137913467	-	-	7_100336062_100336197_+	ENSG00000146839
chr11:69209249..69209256	+	ENSMUSG00000059278	17_7761206_7761351_-	ENSG00000183011
chr6:87931698..87931711	+	-	3_129034978_129035301_+	ENSG00000206417
chr11:118295140..118295177	+	ENSMUSG00000017446	17_77026063_77026298_+	ENSG00000173918
chr5:28397896..28397912	+	ENSMUSG00000045294	7_155089286_155089605_+	ENSG00000186480
chr1:135557922..135557963	-	ENSMUSG00000026464	1_203764561_203764887_+	ENSG00000058673
chr4:123149044..123149049	-	-	1_39801169_39801615_+	ENSG00000127603
chr2:155102626..155102651	+	ENSMUSG00000027602	20_33146574_33147057_+	ENSG00000101460
chr12:28025138..28025149	-	-	2_5834831_5835183_+	ENSG00000176887
chr13:94074895..94074910	+	ENSMUSG00000007617	5_78808870_78809384_-	ENSG00000152413
chr19:17475608..17475612	+	-	9_79000558_79000804_-	ENSG00000135002
chr1:162237435..162237453	-	-	1_174846202_174846703_+	ENSG00000152061
chr3:101396411..101396422	-	-	1_116929857_116930098_+	ENSG00000163399
chr2:124987042..124987045	+	-	15_48513080_48513333_+	ENSG00000074803
chr19:4306010..4306044	-	ENSMUSG00000024858	11_67034158_67034260_+	ENSG00000173020
chr11:96805087..96805098	-	ENSMUSG00000018659	17_46018737_46019212_+	ENSG00000108439
chr2:34133836..34133840	-	-	9_128615900_128615951_+	ENSG00000167081
chr6:83391606..83391658	-	ENSMUSG00000034832	chr2_74229645_74229938_+	.
chr11:101237948..101237957	+	-	17_41062887_41063379_+	ENSG00000131482
chr9:120019615..120019626	+	ENSMUSG00000032519	3_39425151_39425315_+	ENSG00000144659
chr8:108460926..108460942	-	-	16_67969556_67970039_-	ENSG00000205220
chr18:69679337..69679354	+	-	18_53070922_53071403_-	ENSG00000196628
chr19:53385865..53385881	+	-	10_111967942_111968178_+	ENSG00000119950
chr15:41701249..41701273	-	ENSMUSG00000042895	chr8_107782376_107782852_-	.
chr8:117634832..117634836	+	-	16_78981519_78981839_+	ENSG00000186153
chr4:148038430..148038450	+	-	1_11018768_11019231_-	ENSG00000175262
chr6:99289457..99289478	-	-	3_71440714_71441206_-	ENSG00000114861
chrX:140294939..140294951	-	-	X_110541949_110542174_-	ENSG00000077279
chr11:75569067..75569130	+	-	17_1265199_1265304_-	ENSG00000108953
chr8:86939247..86939291	+	ENSMUSG00000034656	19_13617462_13617591_-	ENSG00000141837
chr12:52793000..52793013	-	ENSMUSG00000020954	chr14_31495610_31496142_-	.
chr7:19846031..19846051	-	-	19_46025682_46026070_+	ENSG00000125753
chr18:65574641..65574648	+	-	18_56317525_56317590_+	ENSG00000239659
chr15:12603925..12603941	-	-	5_31711937_31712215_+	ENSG00000133401
chr18:65048510..65048523	+	ENSMUSG00000024589	18_55712420_55712873_+	ENSG00000049759
chr2:157387891..157387954	+	-	20_36151291_36151821_+	ENSG00000053438
chr6:87299037..87299067	-	-	2_69204427_69204913_+	ENSG00000169605
chr1:137128561..137128579	+	-	12_76478364_76478464_-	ENSG00000187109
chr7:31207408..31207450	+	ENSMUSG00000036931	19_36390671_36390962_-	ENSG00000167604
chr2:167454585..167454598	+	-	20_48726548_48726739_+	ENSG00000234698
chr1:40636913..40636937	+	ENSMUSG00000026065	chr2_103089391_103089785_+	.
chr2:32193321..32193339	-	-	9_130982177_130982638_+	ENSG00000106976
chr11:50139081..50139091	-	ENSMUSG00000020368	5_179125633_179126109_+	ENSG00000127022
chr3:108087007..108087018	+	ENSMUSG00000068747	chr1_109940474_109940932_-	.
chr4:25727565..25727574	-	ENSMUSG00000055373	chr6_96463072_96463308_+	.
chr18:38114719..38114776	+	ENSMUSG00000044024	chr5_141016144_141016618_+	.
chr1:74438206..74438258	+	ENSMUSG00000026176	2_219264177_219264641_+	ENSG00000144579
chr18:24179250..24179314	-	ENSMUSG00000051469	18_32924270_32924557_-	ENSG00000172466
chr18:55149778..55149798	-	ENSMUSG00000052713	5_124082215_124082485_-	ENSG00000168916
chr7:86877049..86877063	-	ENSMUSG00000030546	15_90220654_90220928_-	ENSG00000166819
chrX:46846293..46846316	+	-	X_130215504_130215669_+	ENSG00000147256
chr11:109224197..109224221	+	ENSMUSG00000020611	17_63052685_63052729_-	ENSG00000120063
chr11:87912786..87912813	+	ENSMUSG00000018378	17_56032726_56032808_-	ENSG00000180891
chr8:35218097..35218110	-	-	8_29939965_29940040_+	ENSG00000104660
chr6:92431158..92431208	-	ENSMUSG00000030020	3_64210863_64211283_-	ENSG00000163637
chrX:39503323..39503345	+	ENSMUSG00000025862	X_123095000_123095261_+	ENSG00000101972
chr14:9005472..9005491	-	ENSMUSG00000021748	chr3_58419487_58419588_-	.
chr11:96143545..96143556	+	ENSMUSG00000056648	chr17_46692679_46693184_-	.
chr11:120852353..120852388	-	ENSMUSG00000025162	17_80231205_80231596_-	ENSG00000141551
chr2:31805827..31805835	+	ENSMUSG00000001864	9_133971873_133972069_+	ENSG00000126878
chr5:148211876..148211908	-	ENSMUSG00000042817	chr13_28674630_28675152_-	.
chr11:109583018..109583030	-	-	17_66596700_66596866_-	ENSG00000108950
chr8:68490576..68490594	+	ENSMUSG00000036469	4_164910148_164910433_-	ENSG00000145416
chr2:124984164..124984165	+	-	15_48508178_48508688_+	ENSG00000074803
chr1:163001055..163001137	+	ENSMUSG00000026708	1_173793511_173793805_-	ENSG00000120334
chr18:7869137..7869150	+	ENSMUSG00000024283	10_28821598_28822070_+	ENSG00000095787
chr14:68704765..68704777	+	-	8_24811059_24811369_-	ENSG00000104725
chr2:165906527..165906564	-	-	20_46294561_46294729_-	ENSG00000196562
chr6:54545266..54545286	+	ENSMUSG00000005225	7_30068199_30068230_+	ENSG00000106086
chr8:87324203..87324206	-	ENSMUSG00000001911	chr19_13105932_13106448_+	.
chr11:69779228..69779243	+	ENSMUSG00000018569	17_7165446_7165961_-	ENSG00000181885
chr11:50016461..50016509	-	ENSMUSG00000015837	5_179260014_179260161_+	ENSG00000161011
chr11:6315652..6315694	-	-	7_44836054_44836442_-	ENSG00000228596
chr6:54766884..54766897	+	ENSMUSG00000058446	7_30324418_30324687_+	ENSG00000180233
chr7:72516096..72516173	-	ENSMUSG00000030516	15_30114803_30115117_-	ENSG00000104067
chr6:92723327..92723332	-	-	3_64501963_64502397_-	ENSG00000163638
chr9:104116193..104116230	-	-	3_132184765_132185254_+	ENSG00000138246
chr14:31973915..31973932	+	-	3_52538668_52539036_-	ENSG00000168268
chr18:70689873..70689938	-	ENSMUSG00000038425	18_51795922_51795955_+	ENSG00000101751
chr3:14871709..14871717	+	-	8_86360209_86360470_+	ENSG00000164879
chr17:84246069..84246082	-	ENSMUSG00000000673	2_43019597_43019677_-	ENSG00000162882
chr11:21465891..21465910	-	-	2_63822432_63822673_+	ENSG00000014641
chr10:82417301..82417312	+	-	11_6633170_6633324_-	ENSG00000166337
chr1:128389477..128389528	-	ENSMUSG00000049690	2_134024547_134024653_-	ENSG00000176771
chr1:130090307..130090310	+	-	2_136409235_136409659_+	ENSG00000048991
chr17:45739019..45739035	-	ENSMUSG00000079471	6_44184456_44184767_+	ENSG00000262179
chr15:76993500..76993516	-	-	22_36245960_36246480_-	ENSG00000100320
chr5:113567173..113567197	-	-	22_25507449_25507491_+	ENSG00000197077
chr9:113702434..113702458	+	ENSMUSG00000033392	3_33700501_33701000_-	ENSG00000163539
chr16:62881258..62881265	-	-	3_90309049_90309478_+	ENSG00000222490
chr9:105560716..105560721	+	-	3_130442362_130442442_-	ENSG00000196455
chr6:98975206..98975209	-	-	3_71111191_71111640_-	ENSG00000114861
chr14:80169733..80169742	+	-	13_53420980_53421479_+	ENSG00000150276
chr7:97599643..97599647	+	-	11_85367327_85367545_-	ENSG00000137504
chr3:82835639..82835652	+	-	4_155507017_155507391_-	ENSG00000171560
chr3:94994684..94994689	-	-	1_151079498_151079587_+	ENSG00000143458
chr2:25172376..25172387	-	-	9_140036360_140036592_+	ENSG00000176884
chr4:134629485..134629489	-	-	1_25357357_25357600_+	ENSG00000264371
chr10:60638339..60638349	+	ENSMUSG00000020096	10_72542068_72542111_-	ENSG00000166220
chr11:59761581..59761603	-	-	17_17380467_17380591_-	ENSG00000108551
chr15:71558315..71558339	-	ENSMUSG00000036800	chr8_139509045_139509542_-	.
chr18:52678742..52678763	-	-	5_121402206_121402688_-	ENSG00000113083
chr16:33251410..33251462	-	-	3_125238827_125239054_+	ENSG00000201800
chrX:54453734..54453748	+	-	X_135721399_135721839_+	ENSG00000233093
chr3:92822979..92822982	-	ENSMUSG00000027912	1_152482855_152483379_+	ENSG00000186207
chr6:41491801..41491815	-	-	HG7_142556185_142556649_-	.
chr4:12022813..12022817	+	-	8_94745629_94746008_-	ENSG00000183808
chr10:126700099..126700106	-	ENSMUSG00000074657	12_57943753_57943880_+	ENSG00000155980
chr2:76575516..76575528	-	-	2_179425344_179425838_-	ENSG00000155657
chr2:153956068..153956092	+	ENSMUSG00000027482	20_31805004_31805244_+	ENSG00000131059
chr16:13401166..13401182	+	-	16_14340360_14340853_+	ENSG00000186260
chr9:21528048..21528059	+	ENSMUSG00000032193	chr19_11199988_11200134_+	.
chr7:127987065..127987086	+	ENSMUSG00000035064	16_22218590_22218631_+	ENSG00000103319
chr5:144670842..144670916	+	ENSMUSG00000079109	7_6048603_6049091_-	ENSG00000122512
chr11:87392000..87392002	+	ENSMUSG00000020486	17_56609319_56609444_-	ENSG00000108387
chr7:28922452..28922463	+	-	19_40424075_40424569_-	ENSG00000090920
chr7:77482713..77482763	-	-	15_96897182_96897681_+	ENSG00000259275
chr2:163264191..163264272	+	ENSMUSG00000017943	20_42875552_42876052_+	ENSG00000124194
chr11:53165496..53165508	-	-	5_132297747_132298243_+	ENSG00000225364
chr9:124016705..124016726	+	ENSMUSG00000049103	3_46395392_46395435_+	ENSG00000121807
chr1:74939683..74939697	-	ENSMUSG00000006546	2_219858317_219858385_-	ENSG00000163499
chr8:47237766..47237831	-	ENSMUSG00000038291	4_186130504_186130538_+	ENSG00000109762
chr10:85808973..85808989	+	-	22_33255296_33255797_+	ENSG00000100234
chr19:53217265..53217268	+	ENSMUSG00000025026	10_111767705_111767824_+	ENSG00000148700
chr12:11333248..11333267	-	-	2_17836410_17836619_+	ENSG00000163032
chr11:92959671..92959711	+	ENSMUSG00000056158	17_50236904_50237408_-	ENSG00000154975
chr9:79914865..79914892	+	ENSMUSG00000034252	6_76311576_76311879_+	ENSG00000112701
chr8:87502608..87502623	-	ENSMUSG00000052837	chr19_12902037_12902396_+	.
chr2:7317540..7317551	-	ENSMUSG00000002107	10_10504160_10504567_+	ENSG00000200849
chr14:50344295..50344317	+	-	14_58530157_58530585_+	ENSG00000258836
chr11:88208170..88208181	-	-	17_55692994_55693434_+	ENSG00000153944
chr9:42151957..42151958	-	ENSMUSG00000037705	11_121032673_121032934_+	ENSG00000109927
chr18:43552840..43552872	-	ENSMUSG00000024501	5_146833432_146833529_-	ENSG00000113657
chr1:62750520..62750556	+	ENSMUSG00000025969	2_206547404_206547869_+	ENSG00000118257
chr16:85900510..85900525	-	-	21_28338629_28338944_-	ENSG00000154736
chr19:53215099..53215110	+	ENSMUSG00000025026	10_111765383_111765731_+	ENSG00000148700
chr13:100114730..100114761	+	ENSMUSG00000041632	5_71615971_71616421_-	ENSG00000113048
chr15:57526415..57526425	+	ENSMUSG00000071757|ENSMUSG00000093496	8_123793713_123793931_+	ENSG00000178764
chr15:30102732..30102755	+	ENSMUSG00000022240	chr5_11904056_11904514_-	.
chr2:168056589..168056605	-	ENSMUSG00000078919	chr20_49575741_49576238_-	.
chr6:48691327..48691343	-	-	7_150416132_150416184_-	ENSG00000177590
chr4:43528573..43528637	-	-	9_35682911_35683240_-	ENSG00000198467
chr1:171623797..171623826	+	-	1_163114453_163114673_-	ENSG00000143248
chr17:64639386..64639388	-	-	5_108691628_108691979_-	ENSG00000198961
chr10:61957476..61957498	-	-	10_70863679_70864100_+	ENSG00000122862
chr6:30754900..30754914	+	-	HG1308_130204600_130204842_+	.
chr10:18151098..18151110	+	-	6_138866731_138867130_-	ENSG00000135540
chr5:144982268..144982276	-	-	7_97880072_97880139_-	ENSG00000205356
chr15:97674105..97674129	+	-	12_48226123_48226443_+	ENSG00000257488
chr1:135137794..135137837	+	-	1_204261940_204262197_-	ENSG00000143850
chr2:66623064..66623080	-	ENSMUSG00000034810	2_167350882_167350930_-	ENSG00000136546
chr4:109650609..109650653	+	ENSMUSG00000047143	chr1_50889073_50889528_-	.
chr8:126415763..126415797	-	-	1_229567011_229567518_-	ENSG00000143632
chr15:100701326..100701340	+	ENSMUSG00000023033	12_51984972_51985078_+	ENSG00000196876
chr9:64808653..64808698	+	ENSMUSG00000034263	15_65903499_65903688_-	ENSG00000138614
chr9:63869510..63869530	-	ENSMUSG00000036867	chr15_66994506_66994666_+	.
chr17:3115004..3115013	+	ENSMUSG00000046201	6_155054369_155054688_+	ENSG00000213079
chr12:77470461..77470504	-	ENSMUSG00000056459	14_64970319_64970778_-	ENSG00000089775
chr11:94382613..94382637	-	-	17_48585748_48586070_+	ENSG00000136449
chr9:30838391..30838400	+	ENSMUSG00000047412	11_130184386_130184647_-	ENSG00000196323
chr8:72877142..72877235	-	ENSMUSG00000058301	chr19_18942687_18942837_+	.
chr6:48487754..48487767	+	-	7_149571001_149571263_+	ENSG00000171130
chr6:52180554..52180573	-	-	7_27209542_27209988_-	ENSG00000257184
chr1:167865149..167865167	-	ENSMUSG00000026565	1_167297910_167298412_+	ENSG00000143190
chr12:3806513..3806527	+	ENSMUSG00000020661	chr2_25565383_25565779_-	.
chr4:135700687..135700719	+	ENSMUSG00000007872	1_23884884_23885127_-	ENSG00000117318
chr1:71653390..71653424	-	-	2_216248784_216249181_-	ENSG00000115414
chr13:97858499..97858537	+	-	5_74144672_74145024_-	ENSG00000198780
chr11:69724852..69724862	+	-	17_7221241_7221753_-	ENSG00000215041
chr4:129732334..129732345	+	ENSMUSG00000040690	1_32161684_32162184_-	ENSG00000084636
chr3:81878561..81878638	-	ENSMUSG00000028005	chr4_156679939_156680243_+	.
chr3:95032232..95032290	+	ENSMUSG00000046722	1_151032650_151033177_-	ENSG00000242557
chr4:99322678..99322679	-	-	1_63787984_63788479_-	ENSG00000230798
chr1:23768626..23768646	+	ENSMUSG00000026156	chr6_71667050_71667352_-	.
chr9:60535766..60535781	-	ENSMUSG00000047766	15_71184724_71185227_+	ENSG00000137821
chr5:122734381..122734406	+	ENSMUSG00000038582	12_111021018_111021150_-	ENSG00000196850
chr12:85534895..85534915	-	ENSMUSG00000042507	14_74226854_74227284_-	ENSG00000156030
chr9:22280316..22280333	+	ENSMUSG00000035919	7_33169030_33169422_+	ENSG00000122507
chr3:95024141..95024154	-	-	1_151039624_151040034_+	ENSG00000213190
chr15:32708655..32708687	+	-	8_97505766_97505849_+	ENSG00000169439
chr12:77471500..77471515	+	ENSMUSG00000033454	14_64971045_64971506_+	ENSG00000126804
chr3:122820113..122820116	-	-	4_119947924_119948453_+	ENSG00000172403
chr10:61693956..61693980	-	ENSMUSG00000037031	chr10_71210942_71211325_+	.
chr2:152495198..152495275	+	ENSMUSG00000019188	chr20_30101852_30102332_+	.
chr3:105255244..105255283	+	ENSMUSG00000040896	1_112532639_112532937_-	ENSG00000171385
chr5:124357303..124357324	+	ENSMUSG00000023106	chr12_123237063_123237422_+	.
chr2:79969274..79969295	-	ENSMUSG00000059173	2_183387285_183387785_-	ENSG00000115252
chr16:93150685..93150689	-	-	21_36798779_36799293_-	ENSG00000159216
chr7:107756350..107756368	+	ENSMUSG00000030704	11_73471949_73472442_-	ENSG00000175582
chr4:81942544..81942548	-	-	9_14088045_14088547_-	ENSG00000147862
chr13:76521644..76521657	+	ENSMUSG00000021596	5_94620599_94621107_-	ENSG00000175471
chr3:90407689..90407693	+	ENSMUSG00000001020	1_153518166_153518588_-	ENSG00000196154
chr5:123496975..123496997	-	ENSMUSG00000029477	12_122107474_122107643_-	ENSG00000139714
chr4:137573261..137573269	+	-	1_21476311_21476781_-	ENSG00000075151
chr9:95685948..95685955	-	-	3_142389504_142390017_+	ENSG00000120756
chr10:106708946..106708957	+	ENSMUSG00000019906	12_81331367_81331841_-	ENSG00000111052
chr2:71975225..71975239	+	-	2_173782034_173782564_+	ENSG00000091428
chr16:33684546..33684558	+	ENSMUSG00000075254	chr3_124774900_124775134_-	.
chr5:38621955..38622000	-	-	4_4276109_4276274_+	ENSG00000168826
chr8:125075216..125075233	-	ENSMUSG00000014444	chr16_88851531_88852042_-	.
chr5:66542887..66542920	-	ENSMUSG00000070780	chr4_40632793_40633014_-	.
chr12:9587625..9587638	+	-	2_19551763_19552188_-	ENSG00000143867
chr4:126430990..126431026	-	ENSMUSG00000028833	chr1_36022642_36023149_+	.
chr5:33361418..33361419	+	ENSMUSG00000018965	22_32340336_32340380_+	ENSG00000128245
chr13:54472891..54472896	+	ENSMUSG00000025867	5_175298490_175298754_+	ENSG00000145920
chr5:32436178..32436190	+	-	2_28613502_28613994_+	ENSG00000075426
chr6:126485404..126485431	-	ENSMUSG00000045534	chr12_5152678_5153163_+	.
chr8:129113608..129113626	-	-	1_234741481_234741838_-	ENSG00000168264
chr10:116585567..116585602	-	ENSMUSG00000020170	chr12_69863767_69864216_+	.
chr8:86132075..86132097	+	ENSMUSG00000005483	19_14629213_14629501_-	ENSG00000132002
chr6:83486543..83486546	-	ENSMUSG00000059430	2_74119597_74119911_+	ENSG00000163017
chr4:41578693..41578705	+	ENSMUSG00000061322	9_34513541_34513933_+	ENSG00000122735
chr9:79914894..79914926	+	ENSMUSG00000034252	6_76311576_76311888_+	ENSG00000112701
chr14:22650741..22650752	+	ENSMUSG00000021771	10_76970248_76970652_+	ENSG00000165637
chr16:46001920..46001931	-	-	3_111400704_111401146_+	ENSG00000240891
chr4:34841000..34841008	+	ENSMUSG00000028298	chr6_87804739_87805258_-	.
chr13:83712735..83712761	+	ENSMUSG00000005583	5_88121615_88121981_-	ENSG00000081189
chr1:186706870..186706910	-	ENSMUSG00000039349	1_220863668_220863818_+	ENSG00000162817
chr17:85082490..85082497	+	ENSMUSG00000024254	2_44065713_44066117_+	ENSG00000143921
chr14:80103878..80103889	+	-	13_53353270_53353630_+	ENSG00000211579
chr3:92904592..92904596	-	-	2_85132783_85132812_+	ENSG00000034510
chr2:173485096..173485117	+	ENSMUSG00000027519	chr20_56884196_56884522_+	.
chr10:75395213..75395229	-	ENSMUSG00000000901	22_24115021_24115128_+	ENSG00000099953
chr6:136122394..136122414	-	ENSMUSG00000030209	12_14133678_14133827_-	ENSG00000150086
chr12:88232557..88232574	+	-	14_77503700_77503848_+	ENSG00000246548
chr2:166840783..166840836	+	ENSMUSG00000017999	20_47835878_47836051_+	ENSG00000124228
chr8:3623510..3623557	-	-	19_7696557_7696753_-	ENSG00000174788
chr2:157109311..157109329	+	ENSMUSG00000027642	20_35812548_35812686_+	ENSG00000118705
chr6:25639901..25639915	-	ENSMUSG00000039904	chr7_124405754_124406228_-	.
chr5:136612141..136612144	+	ENSMUSG00000039754	7_102105092_102105605_-	ENSG00000160993
chr14:47441797..47441810	-	ENSMUSG00000062014	14_54955564_54955832_-	ENSG00000197045
chr9:78328543..78328589	-	ENSMUSG00000037742	6_74229760_74230231_-	ENSG00000156508
chr1:34529559..34529602	+	ENSMUSG00000026126	2_131129730_131129895_+	ENSG00000072135
chr9:40263925..40263951	-	-	11_123300437_123300887_+	ENSG00000254667
chr2:51828739..51828754	-	ENSMUSG00000026946	chr2_152146735_152147101_-	.
chr2:68699621..68699632	+	ENSMUSG00000027035	2_169312567_169312991_+	ENSG00000172292
chr14:55305006..55305035	-	ENSMUSG00000022185	14_23563797_23564296_-	ENSG00000100813
chr11:83986850..83986865	+	ENSMUSG00000020532	17_35722492_35722886_-	ENSG00000132142
chr17:27070015..27070103	+	ENSMUSG00000024193	6_33378261_33378388_+	ENSG00000112511
chr11:67051302..67051320	+	ENSMUSG00000057003	17_10372789_10373274_-	ENSG00000264424
chr15:59356135..59356143	-	-	8_126291178_126291606_-	ENSG00000254431
chr2:152857721..152857750	+	ENSMUSG00000042631	20_30555667_30556053_+	ENSG00000101321
chr10:119799722..119799725	-	-	12_66358267_66358722_+	ENSG00000149948
chr2:70401686..70401720	+	ENSMUSG00000070880	2_171674473_171674937_+	ENSG00000128683
chr13:83870983..83870999	+	-	5_87970385_87970483_-	ENSG00000245526
chr11:102749370..102749385	-	-	17_42983753_42983991_-	ENSG00000131095
chr18:64425021..64425067	+	-	18_55020007_55020100_+	ENSG00000177511
chr6:52190858..52190873	-	ENSMUSG00000000938	7_27219758_27220241_-	ENSG00000253293
chr7:20006675..20006700	-	-	19_45810004_45810154_+	ENSG00000007047
chr6:99616784..99616817	-	ENSMUSG00000093661	3_71774909_71775147_-	ENSG00000163412
chr13:42144964..42144975	+	-	6_12008951_12009260_+	ENSG00000095951
chr19:5741892..5741902	+	-	11_65325731_65326114_-	ENSG00000168056
chr4:151235776..151235788	-	ENSMUSG00000014592	1_6845188_6845643_+	ENSG00000171735
chr10:127814142..127814211	+	ENSMUSG00000014498	chr12_56652088_56652507_-	.
chr5:34539111..34539125	-	-	4_2272878_2273195_-	ENSG00000159733
chrX:98461002..98461015	-	-	X_70328408_70328562_-	ENSG00000147168
chr16:31311157..31311167	-	ENSMUSG00000022548	3_195306182_195306683_-	ENSG00000189058
chr13:83854934..83854950	+	-	5_87986709_87987179_-	ENSG00000245526
chr4:108251714..108251756	-	ENSMUSG00000063800	1_52870368_52870509_+	ENSG00000134748
chr14:27446355..27446382	+	-	3_57616434_57616775_-	ENSG00000174839
chr16:46498670..46498684	-	ENSMUSG00000022656	chr3_110788564_110788990_+	.
chr16:16358996..16359102	-	ENSMUSG00000022789	chr12_32831986_32832231_+	.
chr15:44538038..44538051	-	-	8_110620172_110620609_-	ENSG00000147642
chr10:59569200..59569214	+	ENSMUSG00000058297	10_73847995_73848378_-	ENSG00000107742
chr12:102460272..102460292	+	-	10_66929221_66929365_+	ENSG00000270754
chr7:52068687..52068714	-	-	1_199212284_199212567_-	ENSG00000239006
chr9:37352898..37352910	-	-	11_124615859_124616412_+	ENSG00000154146
chr5:54389790..54389814	+	ENSMUSG00000039156	4_26862159_26862545_+	ENSG00000109689
chr4:58219471..58219488	-	ENSMUSG00000028369	chr9_113342068_113342496_-	.
chr7:144505876..144505884	-	ENSMUSG00000010476	chr10_131762217_131762707_-	.
chr10:128398004..128398015	-	ENSMUSG00000025347	12_56075165_56075624_+	ENSG00000170439
chr18:76219118..76219155	+	ENSMUSG00000044646	18_45663406_45663918_-	ENSG00000184828
chr7:87548915..87548927	-	-	15_91412947_91413260_+	ENSG00000140564
chr6:134931938..134931971	+	ENSMUSG00000090698	12_12938151_12938616_+	ENSG00000255661
chr7:106684550..106684563	-	-	11_75061996_75062442_+	ENSG00000149273
chr7:28037275..28037285	+	ENSMUSG00000003762	19_41201856_41202057_-	ENSG00000123815
chr11:102217751..102217764	-	-	17_42335000_42335481_-	ENSG00000004939
chr13:37919091..37919122	-	-	6_7109139_7109606_-	ENSG00000251762
chr8:36650882..36650904	+	ENSMUSG00000070056	chr8_8751056_8751452_-	.
chr1:171899559..171899585	+	-	1_162760276_162760641_-	ENSG00000185860
chr17:84584942..84584981	-	-	2_43451424_43451673_-	ENSG00000115970
chr6:4709807..4709819	+	-	7_94298305_94298560_+	ENSG00000242265
chr2:29682888..29682923	+	ENSMUSG00000069020	9_131133565_131133753_+	ENSG00000167118
chrX:163539991..163540008	-	-	X_13110848_13111041_+	ENSG00000261030
chr17:44795533..44795539	-	-	6_45459542_45459878_+	ENSG00000124813
chr12:73172080..73172093	-	ENSMUSG00000043398	chr14_59932034_59932360_-	.
chrX:157432597..157432618	-	ENSMUSG00000031292	chrX_18443357_18443804_+	.
chr15:94420238..94420259	-	ENSMUSG00000022451	12_44200007_44200176_-	ENSG00000151239
chr17:15841756..15841774	-	-	5_98264543_98264761_+	ENSG00000248489
chr2:156301447..156301474	+	ENSMUSG00000027624	20_34742140_34742516_+	ENSG00000088367
chr6:30125357..30125379	+	-	7_129420924_129421426_+	ENSG00000106459
chr11:78959915..78959924	-	ENSMUSG00000018334	17_25783378_25783633_+	ENSG00000141068
chr2:15448098..15448143	+	-	10_19337607_19337801_+	ENSG00000226255
chr14:34007187..34007194	+	-	10_49876560_49876674_-	ENSG00000236800
chr7:135683581..135683626	-	-	10_121429391_121429746_-	ENSG00000232823
chr6:13788097..13788107	-	-	7_112726034_112726216_-	ENSG00000164604
chr9:74919334..74919376	+	ENSMUSG00000034593	15_52820974_52821074_-	ENSG00000197535
chr17:24736123..24736160	-	-	16_2134944_2135051_+	ENSG00000103197
chr6:48856081..48856092	+	-	7_150554039_150554539_+	ENSG00000002726
chr9:26599466..26599471	-	ENSMUSG00000036395	11_134217112_134217327_+	ENSG00000149328
chr14:75579064..75579079	-	-	13_46753782_46754006_+	ENSG00000173988
chrX:135619750..135619764	-	ENSMUSG00000031271	chrX_105282630_105282891_-	.
chr19:4171581..4171595	+	-	11_67186448_67186925_-	ENSG00000172531
chr12:86479702..86479714	-	-	14_75375809_75376326_-	ENSG00000198208
chr16:11254459..11254468	-	ENSMUSG00000062203	16_12009867_12010106_-	ENSG00000103342
chr4:114761595..114761754	+	ENSMUSG00000028716	1_47655777_47656089_-	ENSG00000162366
chr9:51771714..51771721	-	ENSMUSG00000032051	3_76331729_76331754_+	ENSG00000185008
chr15:38224734..38224738	-	-	8_103661300_103661805_-	ENSG00000155090
chr14:70479955..70479970	+	-	8_22547644_22548141_-	ENSG00000179388
chr3:107016330..107016339	-	-	1_111031945_111032251_+	ENSG00000240194
chrX:20527671..20527719	-	ENSMUSG00000009406	chrX_47509904_47510357_-	.
chr16:19762056..19762062	+	-	3_182972763_182973104_+	ENSG00000176597
chr3:135488612..135488628	+	ENSMUSG00000053897	4_103266633_103267077_-	ENSG00000138821
chr6:13019879..13019895	+	ENSMUSG00000029571	7_12250608_12251070_+	ENSG00000106460
chr15:96291142..96291173	-	ENSMUSG00000033228	12_46384187_46384352_-	ENSG00000139218
chr14:56501611..56501621	-	-	14_24896680_24897192_-	ENSG00000139899
chr9:103207379..103207414	-	ENSMUSG00000033688	3_133380604_133380840_+	ENSG00000242337
chr8:25506263..25506266	+	-	8_40056456_40056783_-	ENSG00000253802
chr7:80682950..80682978	+	-	15_93447337_93447840_-	ENSG00000185442
chr11:11590205..11590216	+	ENSMUSG00000018654	7_50348015_50348402_+	ENSG00000185811
chr15:61819573..61819671	+	-	8_128750647_128751138_+	ENSG00000136997
chr4:102262292..102262321	+	ENSMUSG00000028525	1_66819677_66820153_+	ENSG00000184588
chr14:80102697..80102711	+	-	13_53351941_53352422_+	ENSG00000211579
chr5:108949049..108949074	-	-	4_780134_780515_-	ENSG00000168993
chr8:24302056..24302070	-	-	8_41455748_41456010_+	ENSG00000158669
chr5:149076883..149076894	+	ENSMUSG00000029651	13_30002832_30002883_+	ENSG00000132938
chr7:134489096..134489123	-	ENSMUSG00000047371	chr16_30538051_30538522_-	.
chr5:36006253..36006307	-	-	4_8295877_8296174_+	ENSG00000170801
chr4:154010882..154010889	-	ENSMUSG00000039410	1_2985402_2985868_+	ENSG00000142611
chr7:80682897..80682944	+	-	15_93447394_93447879_-	ENSG00000185442
chr7:17502077..17502185	-	-	19_47112122_47112681_+	ENSG00000160014
chr16:74412361..74412376	-	ENSMUSG00000052516	3_77088477_77088845_+	ENSG00000185008
chr18:20535224..20535241	+	ENSMUSG00000061928	chr18_28897646_28898153_+	.
chr7:20318520..20318528	-	-	19_45375045_45375246_+	ENSG00000130202
chr9:103123310..103123321	+	-	3_133478001_133478261_-	ENSG00000201394
chr9:48863591..48863602	-	-	11_113644239_113644662_+	ENSG00000257070
chr11:77532270..77532280	-	-	17_27581133_27581461_+	ENSG00000108255
chr11:96711177..96711211	+	ENSMUSG00000018672	17_46115093_46115164_-	ENSG00000005243
chr10:79390120..79390129	+	ENSMUSG00000019564	chr19_925678_925804_+	.
chr10:79132158..79132204	+	-	19_507137_507542_+	ENSG00000141933
chr14:20649897..20649907	+	-	14_52448812_52449304_-	ENSG00000258854
chr6:110598790..110598792	+	-	3_6905711_6905955_+	ENSG00000196277
chr10:75355806..75355827	-	-	22_24181394_24181419_+	ENSG00000099956
chr4:115448600..115448605	+	-	1_47142072_47142424_-	ENSG00000159658
chr7:99384678..99384683	+	-	11_83392116_83392621_-	ENSG00000150672
chr19:31157472..31157536	+	ENSMUSG00000053536	chr10_53459266_53459759_-	.
chr2:26459755..26459772	-	ENSMUSG00000026922	9_139581744_139581812_-	ENSG00000169692
chr12:77470158..77470168	-	ENSMUSG00000056459	14_64970038_64970504_-	ENSG00000089775
chr8:107148166..107148206	-	ENSMUSG00000031881	chr16_66952791_66953231_-	.
chr6:68520727..68520733	+	-	2_89470635_89470805_-	ENSG00000253578
chr4:49610709..49610721	-	ENSMUSG00000039611	9_104249370_104249842_-	ENSG00000165152
chr1:44175602..44175661	-	ENSMUSG00000026047	chr13_103451258_103451514_-	.
chr9:43854689..43854700	+	-	11_119291001_119291336_-	ENSG00000154096
chr3:57936042..57936071	-	-	3_149917774_149917933_-	ENSG00000241048
chr9:58160123..58160137	-	-	15_74219288_74219738_+	ENSG00000129038
chr7:26573533..26573544	-	ENSMUSG00000002602	chr19_41724928_41725209_+	.
chr5:106887698..106887720	+	-	1_91183280_91183374_+	ENSG00000199666
chr10:49503479..49503533	-	ENSMUSG00000056073	chr6_101846314_101846765_+	.
chr7:86938138..86938145	-	-	15_90294073_90294596_-	ENSG00000166823
chr9:108997912..108997925	+	ENSMUSG00000053646	3_48470792_48470886_-	ENSG00000164050
chr1:179706723..179706738	-	-	1_244587300_244587726_-	ENSG00000035687
chr11:102158065..102158126	-	ENSMUSG00000059995	chr17_42277382_42277648_-	.
chr14:41928151..41928172	+	-	10_82039860_82040304_-	ENSG00000151224
chr4:138946746..138946765	+	-	1_19526152_19526325_-	ENSG00000127481
chrX:90920427..90920500	+	ENSMUSG00000035246	X_24665413_24665871_-	ENSG00000102230
chr9:115219403..115219414	-	ENSMUSG00000032437	chr3_31573876_31574230_+	.
chr18:53904324..53904346	-	ENSMUSG00000048799	5_122759064_122759169_-	ENSG00000168944
chr7:97278596..97278618	-	-	11_85779923_85780387_+	ENSG00000238666
chr10:60736129..60736152	-	ENSMUSG00000059901	chr10_72431960_72432345_+	.
chr11:103671537..103671547	+	-	17_44848884_44848998_-	ENSG00000108379
chr10:79538105..79538122	-	ENSMUSG00000035673	19_1132140_1132506_-	ENSG00000064932
chrX:154149320..154149331	+	-	X_21764580_21764746_-	ENSG00000091482
chr9:50885215..50885226	-	ENSMUSG00000060594	11_111411349_111411433_+	ENSG00000204381
chr2:21289194..21289223	+	ENSMUSG00000045967	chr10_25463276_25463781_+	.
chr5:65213356..65213412	+	ENSMUSG00000029178	4_38690185_38690567_+	ENSG00000109787
chrX:156411474..156411486	+	-	X_19554074_19554553_-	ENSG00000147010
chr19:6363989..6364042	+	ENSMUSG00000024949	11_64545840_64546328_-	ENSG00000168066
chr12:106575390..106575401	+	-	14_96342732_96343240_+	ENSG00000250366
chr7:17428398..17428426	+	ENSMUSG00000041187	chr19_47220288_47220492_-	.
chr10:90634503..90634515	+	-	12_98909116_98909604_-	ENSG00000257167
chr6:117121506..117121524	+	-	10_44876210_44876351_-	ENSG00000107562
chr4:133369317..133369320	+	-	1_26947774_26948002_-	ENSG00000229247
chr2:164665221..164665252	-	-	20_44527537_44527725_-	ENSG00000100979
chr6:83303212..83303243	+	ENSMUSG00000045160	2_74369354_74369536_-	ENSG00000163170
chr19:32740006..32740085	+	-	10_89505418_89505820_+	ENSG00000198682
chr3:109946480..109946497	-	ENSMUSG00000059857	1_107682774_107683210_+	ENSG00000162631
chr11:98407370..98407395	-	ENSMUSG00000018168	2_27879460_27879485_-	ENSG00000119760
chr19:56500246..56500261	+	-	10_115468883_115469201_+	ENSG00000165806
chr5:114323154..114323161	+	-	12_109085293_109085642_+	ENSG00000238457
chr18:35931330..35931364	+	ENSMUSG00000091896|ENSMUSG00000037096	5_138940704_138941119_+	ENSG00000131508
chr19:3851800..3851811	+	ENSMUSG00000024843	11_67888936_67888989_-	ENSG00000110721
[truncated: 57,164 more rows]
