# Supplementary material for: Identification and annotation of conserved promoters and macrophage-expressed genes in the pig genome
Source: BMC Genomics. 2015 Nov 18;16:970. doi: 10.1186/s12864-015-2111-2 (PMC4652390; doi:10.1186/s12864-015-2111-2)
Supplement: Additional file 5: Figure S2. — Distribution of FANTOM5 human promoters’ expression – mappings proximal or distant from pig CAGE CTSS clusters. S2A: FANTOM5 human promoter mapped with proximal (<=2 Kb) pig CAGE CTSS cluster. S2B: FANTOM5 human promoter mapped without a nearby pig CAGE CTSS cluster (>2 Kb). The y-axis shows the FPKM expression values; the x-axis shows the number corresponding to each of the 55 FANTOM5 monocyte and macrophage libraries as described in the Additional file 6: Table S4. (ZIP 282 kb) [file 12864_2015_2111_MOESM5_ESM.zip]

Archive with 2 entries (2 files):
- Supplementary_Figure_S2B.pdf
- Supplementary_Figure_S2A.pdf
