# Supplementary material for: Identification and annotation of conserved promoters and macrophage-expressed genes in the pig genome
Source: BMC Genomics. 2015 Nov 18;16:970. doi: 10.1186/s12864-015-2111-2 (PMC4652390; doi:10.1186/s12864-015-2111-2)
Supplement: Additional file 6: Table S4. — Description of the FANTOM5 monocyte and macrophage libraries. Table contains a summary description for each of the 55 FANTOM5 monocyte and macrophage libraries - as provided by the FANTOM5 consortium. (CSV 5 kb) [file 12864_2015_2111_MOESM6_ESM.csv]

1	##ColumnVariables[tpm.CD14+ Monocytes	donor1.CNhs10852.11224-116B9]=TPM
2	##ColumnVariables[tpm.CD14+ Monocytes	donor2.CNhs11954.11305-117B9]=TPM
3	##ColumnVariables[tpm.CD14+ Monocytes	donor3.CNhs11997.11381-118B4]=TPM
4	##ColumnVariables[tpm.CD14+ monocyte derived endothelial progenitor cells	donor1.CNhs10858.11229-116C5]=TPM
5	##ColumnVariables[tpm.CD14+ monocyte derived endothelial progenitor cells	donor2.CNhs11897.11310-117C5]=TPM
6	##ColumnVariables[tpm.CD14+ monocyte derived endothelial progenitor cells	donor3.CNhs11904.11386-118B9]=TPM
7	##ColumnVariables[tpm.CD14+ monocytes - mock treated	donor1.CNhs13468.11863-125A9]=TPM
8	##ColumnVariables[tpm.CD14+ monocytes - mock treated	donor2.CNhs13484.11873-125C1]=TPM
9	##ColumnVariables[tpm.CD14+ monocytes - mock treated	donor3.CNhs13491.11883-125D2]=TPM
10	##ColumnVariables[tpm.CD14+ monocytes - treated with B-glucan	donor1.CNhs13474.11869-125B6]=TPM
11	##ColumnVariables[tpm.CD14+ monocytes - treated with B-glucan	donor2.CNhs13489.11879-125C7]=TPM
12	##ColumnVariables[tpm.CD14+ monocytes - treated with B-glucan	donor3.CNhs13495.11889-125D8]=TPM
13	##ColumnVariables[tpm.CD14+ monocytes - treated with BCG	donor1.CNhs13465.11860-125A6]=TPM
14	##ColumnVariables[tpm.CD14+ monocytes - treated with BCG	donor2.CNhs13475.11870-125B7]=TPM
15	##ColumnVariables[tpm.CD14+ monocytes - treated with BCG	donor3.CNhs13543.11880-125C8]=TPM
16	##ColumnVariables[tpm.CD14+ monocytes - treated with Candida	donor1.CNhs13473.11868-125B5]=TPM
17	##ColumnVariables[tpm.CD14+ monocytes - treated with Candida	donor2.CNhs13488.11878-125C6]=TPM
18	##ColumnVariables[tpm.CD14+ monocytes - treated with Candida	donor3.CNhs13494.11888-125D7]=TPM
19	##ColumnVariables[tpm.CD14+ monocytes - treated with Cryptococcus	donor1.CNhs13472.11867-125B4]=TPM
20	##ColumnVariables[tpm.CD14+ monocytes - treated with Cryptococcus	donor2.CNhs13487.11877-125C5]=TPM
21	##ColumnVariables[tpm.CD14+ monocytes - treated with Cryptococcus	donor3.CNhs13546.11887-125D6]=TPM
22	##ColumnVariables[tpm.CD14+ monocytes - treated with Group A streptococci	donor1.CNhs13469.11864-125B1]=TPM
23	##ColumnVariables[tpm.CD14+ monocytes - treated with Group A streptococci	donor2.CNhs13532.11874-125C2]=TPM
24	##ColumnVariables[tpm.CD14+ monocytes - treated with Group A streptococci	donor3.CNhs13492.11884-125D3]=TPM
25	##ColumnVariables[tpm.CD14+ monocytes - treated with IFN + N-hexane	donor1.CNhs13466.11861-125A7]=TPM
26	##ColumnVariables[tpm.CD14+ monocytes - treated with IFN + N-hexane	donor2.CNhs13476.11871-125B8]=TPM
27	##ColumnVariables[tpm.CD14+ monocytes - treated with IFN + N-hexane	donor3.CNhs13490.11881-125C9]=TPM
28	##ColumnVariables[tpm.CD14+ monocytes - treated with Salmonella	donor1.CNhs13471.11866-125B3]=TPM
29	##ColumnVariables[tpm.CD14+ monocytes - treated with Salmonella	donor2.CNhs13485.11876-125C4]=TPM
30	##ColumnVariables[tpm.CD14+ monocytes - treated with Salmonella	donor3.CNhs13493.11886-125D5]=TPM
31	##ColumnVariables[tpm.CD14+ monocytes - treated with Trehalose dimycolate %28TDM%29	donor1.CNhs13467.11862-125A8]=TPM
32	##ColumnVariables[tpm.CD14+ monocytes - treated with Trehalose dimycolate %28TDM%29	donor2.CNhs13483.11872-125B9]=TPM
33	##ColumnVariables[tpm.CD14+ monocytes - treated with Trehalose dimycolate %28TDM%29	donor3.CNhs13544.11882-125D1]=TPM
34	##ColumnVariables[tpm.CD14+ monocytes - treated with lipopolysaccharide	donor1.CNhs13470.11865-125B2]=TPM
35	##ColumnVariables[tpm.CD14+ monocytes - treated with lipopolysaccharide	donor2.CNhs13533.11875-125C3]=TPM
36	##ColumnVariables[tpm.CD14+ monocytes - treated with lipopolysaccharide	donor3.CNhs13545.11885-125D4]=TPM
37	##ColumnVariables[tpm.CD14+CD16+ Monocytes	donor1.CNhs13541.11789-124B7]=TPM
38	##ColumnVariables[tpm.CD14+CD16+ Monocytes	donor2.CNhs13208.11801-124D1]=TPM
39	##ColumnVariables[tpm.CD14+CD16+ Monocytes	donor3.CNhs13549.11912-125G4]=TPM
40	##ColumnVariables[tpm.CD14+CD16- Monocytes	donor1.CNhs13224.11788-124B6]=TPM
41	##ColumnVariables[tpm.CD14+CD16- Monocytes	donor2.CNhs13216.11799-124C8]=TPM
42	##ColumnVariables[tpm.CD14+CD16- Monocytes	donor3.CNhs13540.11910-125G2]=TPM
43	##ColumnVariables[tpm.CD14-CD16+ Monocytes	donor1.CNhs13229.11790-124B8]=TPM
44	##ColumnVariables[tpm.CD14-CD16+ Monocytes	donor2.CNhs13207.11800-124C9]=TPM
45	##ColumnVariables[tpm.CD14-CD16+ Monocytes	donor3.CNhs13548.11911-125G3]=TPM
46	##ColumnVariables[tpm.Dendritic Cells - monocyte immature derived	donor1	tech_rep1.CNhs10855.11227-116C3]=TPM
47	##ColumnVariables[tpm.Dendritic Cells - monocyte immature derived	donor1	tech_rep2.CNhs11062.11227-116C3]=TPM
48	##ColumnVariables[tpm.Dendritic Cells - monocyte immature derived	donor3.CNhs12000.11384-118B7]=TPM
49	##ColumnVariables[tpm.Macrophage - monocyte derived	donor1.CNhs10861.11232-116C8]=TPM
50	##ColumnVariables[tpm.Macrophage - monocyte derived	donor2.CNhs11899.11313-117C8]=TPM
51	##ColumnVariables[tpm.Macrophage - monocyte derived	donor3.CNhs12003.11389-118C3]=TPM
52	##ColumnVariables[tpm.Monocyte-derived macrophages response to udorn influenza infection	00hr00min	donor2 %28150_120%3aUd_0h%29.CNhs13646.13317-143A5]=TPM
53	##ColumnVariables[tpm.Monocyte-derived macrophages response to udorn influenza infection	00hr00min	donor3 %28536_119%3aUd_0h%29.CNhs13650.13323-143B2]=TPM
54	##ColumnVariables[tpm.Monocyte-derived macrophages response to udorn influenza infection	00hr00min	donor4 %28227_121%3aUd_0h%29.CNhs13639.13311-142I8]=TPM
55	##ColumnVariables[tpm.granulocyte macrophage progenitor	donor1.CNhs12519.12131-128D7]=TPM
