# Supplementary material for: Identification and annotation of conserved promoters and macrophage-expressed genes in the pig genome
Source: BMC Genomics. 2015 Nov 18;16:970. doi: 10.1186/s12864-015-2111-2 (PMC4652390; doi:10.1186/s12864-015-2111-2)
Supplement: Additional file 8: Figures S4A-S4U. — Heatmaps of pig RNA-Seq coverage across FANTOM5 human promoters mapped to the pig genome. Heatmaps showing the RNA-Seq coverage across successive 100 bp genomic windows spanning 5 Kb upstream and 20 Kb downstream of each mapped FANTOM5 human promoter (midpoint of the mapped region taken as reference). FANTOM5 promoter IDs are stacked on the y-axis (labels not displayed). The x-axis corresponds to the successive 100 bp genomic windows, with the window numbered 52 corresponding to the promoter midpoint region. Only those promoters with a minimum of 11 reads across the first 100 windows (covering the midpoint location) were included (i.e. 114,130 promoters). Figures S3A to S3U correspond to heatmaps for the porcine chromosomes: 1–18, X, Y and MT respectively. (ZIP 78361 kb) [file 12864_2015_2111_MOESM8_ESM.zip]

Archive with 21 entries (21 files):
- Supplementary_Figure_S4U_chr_MT.pdf
- Supplementary_Figure_S4S_chr_X.pdf
- Supplementary_Figure_S4T_chr_Y.pdf
- Supplementary_Figure_S4R_chr_18.pdf
- Supplementary_Figure_S4Q_chr_17.pdf
- Supplementary_Figure_S4P_chr_16.pdf
- Supplementary_Figure_S4O_chr_15.pdf
- Supplementary_Figure_S4N_chr_14.pdf
- Supplementary_Figure_S4M_chr_13.pdf
- Supplementary_Figure_S4L_chr_12.pdf
- Supplementary_Figure_S4K_chr_11.pdf
- Supplementary_Figure_S4J_chr_10.pdf
- Supplementary_Figure_S4I_chr_9.pdf
- Supplementary_Figure_S4H_chr_8.pdf
- Supplementary_Figure_S4G_chr_7.pdf
- Supplementary_Figure_S4F_chr_6.pdf
- Supplementary_Figure_S4E_chr_5.pdf
- Supplementary_Figure_S4D_chr_4.pdf
- Supplementary_Figure_S4C_chr_3.pdf
- Supplementary_Figure_S4B_chr_2.pdf
- Supplementary_Figure_S4A_chr_1.pdf
