# Supplementary material for: Identification and annotation of conserved promoters and macrophage-expressed genes in the pig genome
Source: BMC Genomics. 2015 Nov 18;16:970. doi: 10.1186/s12864-015-2111-2 (PMC4652390; doi:10.1186/s12864-015-2111-2)
Supplement: Additional file 9: Table S5. — Assembled transcripts mapping statistics to the NCBI nucleotide database based on the originally unmapped (to Sscrofa10.2) RNA-Seq fragments. RNA-Seq unmapped fragments from four macrophage libraries were pooled, assembled as transcripts using SOAPdenovo-Trans-31kmer and aligned to the NCBI nucleotide database (NT). Statistics show the number of transcripts assembled, mapped to NT, and expressed at FPKM>0 or FPKM>10 with pig or human annotation present in at least one hit of the top five hits to NT. (XLSX 26 kb) [file 12864_2015_2111_MOESM9_ESM.xlsx]

## Sheet: Sheet1
Pig RNA-Seq macrophages libraries	#Unmapped reads	#Unmapped reads from pooled libraries (only keeping unmapped read pairs)	#Transcripts assembled from pooled unmapped reads with SOAPdenovo-trans	#Assembled transcripts mapped to NCBI NT	#Assembled transcripts mapped to NCBI NT + expressed (FPKM>0) (from unique reads mapped to the assembled transcripts)	#Assembled transcripts mapped to NCBI NT + expressed (FPKM>0) + 1/5 top hits maps pig- annotated sequences	#Assembled transcripts mapped to NCBI NT + expressed (FPKM>0) + 1/5 top hits maps human-annotated sequences (and not any pig seqs)	#Assembled transcripts mapped to NCBI NT + expressed (FPKM>10) + 1/5 top hits maps human-annotated sequences (and not any pig seqs)
am/ctrl	2519549	12442322	22806	17195	8995	6890	332	332
am/lps	2646586
bmdm/ctrl	7509885
bmdm/lps	9671018
