# Supplementary material for: Identification and annotation of conserved promoters and macrophage-expressed genes in the pig genome
Source: BMC Genomics. 2015 Nov 18;16:970. doi: 10.1186/s12864-015-2111-2 (PMC4652390; doi:10.1186/s12864-015-2111-2)
Supplement: Additional file 10: Table S6. — List of enriched GO terms for the set of human genes associated with high-confidence mapped FANTOM5 human promoters to the pig genome. List of enriched GO terms for the target set of 3794 human genes which are associated with FANTOM5 human promoters mapped with high confidence to the pig genome (i.e. supported by pig CAGE and RNA-Seq expression signal) versus the background set of human genes with FANTOM5 human promoter. GO enrichment analysis was performed using GOrilla [54]. See Additional file 3: Table S1 for the description of each column. (XLS 4622 kb) [file 12864_2015_2111_MOESM10_ESM.xls]

GO Term	Description	P-value	FDR q-value	Enrichment	N	B	n	b	Genes
GO:0044267	cellular protein metabolic process	4.12E-19	5.48E-15	1.29	15463	2819	3347	790	[GFER - growth factor, augmenter of liver regeneration, AANAT - aralkylamine n-acetyltransferase, ABCA1 - atp-binding cassette, sub-family a (abc1), member 1, SEC61B - sec61 beta subunit, ERP29 - endoplasmic reticulum protein 29, PMM2 - phosphomannomutase 2, MKKS - mckusick-kaufman syndrome, BLOC1S1 - biogenesis of lysosomal organelles complex-1, subunit 1, BRD8 - bromodomain containing 8, PLK1 -…
GO:0044237	cellular metabolic process	4.28E-19	2.85E-15	1.14	15463	7332	3347	1814	[EXOSC9 - exosome component 9, NAT1 - n-acetyltransferase 1 (arylamine n-acetyltransferase), EXOSC10 - exosome component 10, AANAT - aralkylamine n-acetyltransferase, STARD3 - star-related lipid transfer (start) domain containing 3, PNN - pinin, desmosome associated protein, ABCA1 - atp-binding cassette, sub-family a (abc1), member 1, SEC61B - sec61 beta subunit, PMAIP1 - phorbol-12-myristate-13-…
GO:0046907	intracellular transport	2.81E-17	1.25E-13	1.48	15463	1143	3347	365	[TOB1 - transducer of erbb2, 1, RSRC1 - arginine/serine-rich coiled-coil 1, TBC1D20 - tbc1 domain family, member 20, GFER - growth factor, augmenter of liver regeneration, NCBP2 - nuclear cap binding protein subunit 2, 20kda, CTTN - cortactin, BET1 - bet1 golgi vesicular membrane trafficking protein, AP3M2 - adaptor-related protein complex 3, mu 2 subunit, STARD3 - star-related lipid transfer (st…
GO:0044260	cellular macromolecule metabolic process	3.85E-17	1.28E-13	1.17	15463	5688	3347	1439	[TRMT2B - trna methyltransferase 2 homolog b (s. cerevisiae), GFER - growth factor, augmenter of liver regeneration, EXOSC9 - exosome component 9, ZNF239 - zinc finger protein 239, EXOSC10 - exosome component 10, AANAT - aralkylamine n-acetyltransferase, PNN - pinin, desmosome associated protein, SEC61B - sec61 beta subunit, ABCA1 - atp-binding cassette, sub-family a (abc1), member 1, SF3A2 - spl…
GO:0006996	organelle organization	6.34E-17	1.69E-13	1.33	15463	2139	3347	614	[GFAP - glial fibrillary acidic protein, MRPL35 - mitochondrial ribosomal protein l35, HPS3 - hermansky-pudlak syndrome 3, ABCA1 - atp-binding cassette, sub-family a (abc1), member 1, NCOR1 - nuclear receptor corepressor 1, TMED2 - transmembrane emp24 domain trafficking protein 2, PMAIP1 - phorbol-12-myristate-13-acetate-induced protein 1, COX10 - cytochrome c oxidase assembly homolog 10 (yeast),…
GO:1902582	single-organism intracellular transport	5.29E-16	1.17E-12	1.51	15463	926	3347	303	[TOB1 - transducer of erbb2, 1, TBC1D20 - tbc1 domain family, member 20, GFER - growth factor, augmenter of liver regeneration, NCBP2 - nuclear cap binding protein subunit 2, 20kda, BET1 - bet1 golgi vesicular membrane trafficking protein, AP3M2 - adaptor-related protein complex 3, mu 2 subunit, STARD3 - star-related lipid transfer (start) domain containing 3, ABCA1 - atp-binding cassette, sub-fa…
GO:0008152	metabolic process	5.48E-16	1.04E-12	1.11	15463	8487	3347	2041	[EXOSC9 - exosome component 9, NAT1 - n-acetyltransferase 1 (arylamine n-acetyltransferase), EXOSC10 - exosome component 10, AANAT - aralkylamine n-acetyltransferase, STARD3 - star-related lipid transfer (start) domain containing 3, PNN - pinin, desmosome associated protein, ABCA1 - atp-binding cassette, sub-family a (abc1), member 1, SEC61B - sec61 beta subunit, PMAIP1 - phorbol-12-myristate-13-…
GO:0071840	cellular component organization or biogenesis	5.7E-16	9.49E-13	1.21	15463	4141	3347	1081	[GFAP - glial fibrillary acidic protein, SEC61B - sec61 beta subunit, ABCA1 - atp-binding cassette, sub-family a (abc1), member 1, PPP1R9A - protein phosphatase 1, regulatory subunit 9a, SF3A2 - splicing factor 3a, subunit 2, 66kda, TMED2 - transmembrane emp24 domain trafficking protein 2, PMAIP1 - phorbol-12-myristate-13-acetate-induced protein 1, CLPP - clpp caseinolytic peptidase, atp-dependen…
GO:0016043	cellular component organization	7.53E-16	1.11E-12	1.21	15463	4114	3347	1074	[GFAP - glial fibrillary acidic protein, ABCA1 - atp-binding cassette, sub-family a (abc1), member 1, SEC61B - sec61 beta subunit, PPP1R9A - protein phosphatase 1, regulatory subunit 9a, SF3A2 - splicing factor 3a, subunit 2, 66kda, TMED2 - transmembrane emp24 domain trafficking protein 2, PMAIP1 - phorbol-12-myristate-13-acetate-induced protein 1, CLPP - clpp caseinolytic peptidase, atp-dependen…
GO:0016482	cytoplasmic transport	1.18E-14	1.57E-11	1.63	15463	578	3347	204	[TOB1 - transducer of erbb2, 1, RSRC1 - arginine/serine-rich coiled-coil 1, TBC1D20 - tbc1 domain family, member 20, GFER - growth factor, augmenter of liver regeneration, NCBP2 - nuclear cap binding protein subunit 2, 20kda, BET1 - bet1 golgi vesicular membrane trafficking protein, SEC61B - sec61 beta subunit, RANGRF - ran guanine nucleotide release factor, HES1 - hairy and enhancer of split 1, …
GO:0009987	cellular process	1.88E-14	2.27E-11	1.07	15463	11213	3347	2598	[NAT1 - n-acetyltransferase 1 (arylamine n-acetyltransferase), EXOSC9 - exosome component 9, EXOSC10 - exosome component 10, AP3M2 - adaptor-related protein complex 3, mu 2 subunit, STARD3 - star-related lipid transfer (start) domain containing 3, AANAT - aralkylamine n-acetyltransferase, PNN - pinin, desmosome associated protein, PPP1R9A - protein phosphatase 1, regulatory subunit 9a, SEC61B - s…
GO:0033036	macromolecule localization	2.29E-14	2.54E-11	1.38	15463	1383	3347	414	[GFER - growth factor, augmenter of liver regeneration, AGAP1 - arfgap with gtpase domain, ankyrin repeat and ph domain 1, EXOSC10 - exosome component 10, AP3M2 - adaptor-related protein complex 3, mu 2 subunit, ARFGAP2 - adp-ribosylation factor gtpase activating protein 2, PDIA4 - protein disulfide isomerase family a, member 4, SEC61B - sec61 beta subunit, ABCA1 - atp-binding cassette, sub-famil…
GO:0019538	protein metabolic process	4.04E-14	4.14E-11	1.22	15463	3415	3347	901	[GFER - growth factor, augmenter of liver regeneration, AANAT - aralkylamine n-acetyltransferase, ABCA1 - atp-binding cassette, sub-family a (abc1), member 1, SEC61B - sec61 beta subunit, PMAIP1 - phorbol-12-myristate-13-acetate-induced protein 1, ERP29 - endoplasmic reticulum protein 29, PMM2 - phosphomannomutase 2, CLPP - clpp caseinolytic peptidase, atp-dependent, proteolytic subunit homolog (…
GO:0008104	protein localization	4.18E-14	3.98E-11	1.38	15463	1372	3347	410	[GFER - growth factor, augmenter of liver regeneration, AGAP1 - arfgap with gtpase domain, ankyrin repeat and ph domain 1, AP3M2 - adaptor-related protein complex 3, mu 2 subunit, ARFGAP2 - adp-ribosylation factor gtpase activating protein 2, PDIA4 - protein disulfide isomerase family a, member 4, ABCA1 - atp-binding cassette, sub-family a (abc1), member 1, SEC61B - sec61 beta subunit, COG8 - com…
GO:0006457	protein folding	5.64E-14	5E-11	2.12	15463	192	3347	88	[DNAJA1 - dnaj (hsp40) homolog, subfamily a, member 1, CWC27 - cwc27 spliceosome-associated protein homolog (s. cerevisiae), PPIE - peptidylprolyl isomerase e (cyclophilin e), CANX - calnexin, DNAJA2 - dnaj (hsp40) homolog, subfamily a, member 2, PDIA4 - protein disulfide isomerase family a, member 4, ERO1L - ero1-like (s. cerevisiae), ERP29 - endoplasmic reticulum protein 29, CHCHD4 - coiled-coi…
GO:0043170	macromolecule metabolic process	5.84E-14	4.86E-11	1.14	15463	6288	3347	1549	[EXOSC9 - exosome component 9, EXOSC10 - exosome component 10, AANAT - aralkylamine n-acetyltransferase, PNN - pinin, desmosome associated protein, ABCA1 - atp-binding cassette, sub-family a (abc1), member 1, SEC61B - sec61 beta subunit, PMAIP1 - phorbol-12-myristate-13-acetate-induced protein 1, PNRC1 - proline-rich nuclear receptor coactivator 1, ERP29 - endoplasmic reticulum protein 29, PMM2 -…
GO:0044238	primary metabolic process	1.54E-13	1.21E-10	1.12	15463	7387	3347	1786	[EXOSC9 - exosome component 9, EXOSC10 - exosome component 10, AANAT - aralkylamine n-acetyltransferase, STARD3 - star-related lipid transfer (start) domain containing 3, PNN - pinin, desmosome associated protein, ABCA1 - atp-binding cassette, sub-family a (abc1), member 1, SEC61B - sec61 beta subunit, PMAIP1 - phorbol-12-myristate-13-acetate-induced protein 1, PNRC1 - proline-rich nuclear recept…
GO:0051649	establishment of localization in cell	2.41E-13	1.78E-10	1.35	15463	1535	3347	447	[RSRC1 - arginine/serine-rich coiled-coil 1, GFER - growth factor, augmenter of liver regeneration, AP3M2 - adaptor-related protein complex 3, mu 2 subunit, STARD3 - star-related lipid transfer (start) domain containing 3, PDIA4 - protein disulfide isomerase family a, member 4, SEC61B - sec61 beta subunit, ABCA1 - atp-binding cassette, sub-family a (abc1), member 1, TMED2 - transmembrane emp24 do…
GO:0071704	organic substance metabolic process	3.32E-13	2.32E-10	1.11	15463	7658	3347	1842	[EXOSC9 - exosome component 9, EXOSC10 - exosome component 10, AANAT - aralkylamine n-acetyltransferase, STARD3 - star-related lipid transfer (start) domain containing 3, PNN - pinin, desmosome associated protein, ABCA1 - atp-binding cassette, sub-family a (abc1), member 1, SEC61B - sec61 beta subunit, PMAIP1 - phorbol-12-myristate-13-acetate-induced protein 1, PNRC1 - proline-rich nuclear recept…
GO:0045184	establishment of protein localization	6.45E-13	4.29E-10	1.40	15463	1133	3347	344	[TOB1 - transducer of erbb2, 1, GFER - growth factor, augmenter of liver regeneration, AGAP1 - arfgap with gtpase domain, ankyrin repeat and ph domain 1, CTTN - cortactin, BET1 - bet1 golgi vesicular membrane trafficking protein, AP3M2 - adaptor-related protein complex 3, mu 2 subunit, ARFGAP2 - adp-ribosylation factor gtpase activating protein 2, PDIA4 - protein disulfide isomerase family a, mem…
GO:0007049	cell cycle	8.74E-13	5.54E-10	1.58	15463	586	3347	200	[RFC3 - replication factor c (activator 1) 3, 38kda, ENSA - endosulfine alpha, RABGAP1 - rab gtpase activating protein 1, PAK4 - p21 protein (cdc42/rac)-activated kinase 4, NCAPG2 - non-smc condensin ii complex, subunit g2, SIRT2 - sirtuin 2, CCNO - cyclin o, BLCAP - bladder cancer associated protein, TUBA4A - tubulin, alpha 4a, PLK1 - polo-like kinase 1, TUBG1 - tubulin, gamma 1, RBM7 - rna bind…
GO:0015031	protein transport	8.98E-13	5.43E-10	1.41	15463	1065	3347	326	[TOB1 - transducer of erbb2, 1, GFER - growth factor, augmenter of liver regeneration, AGAP1 - arfgap with gtpase domain, ankyrin repeat and ph domain 1, CTTN - cortactin, BET1 - bet1 golgi vesicular membrane trafficking protein, AP3M2 - adaptor-related protein complex 3, mu 2 subunit, ARFGAP2 - adp-ribosylation factor gtpase activating protein 2, PDIA4 - protein disulfide isomerase family a, mem…
GO:0033554	cellular response to stress	1.12E-12	6.47E-10	1.38	15463	1252	3347	373	[GFAP - glial fibrillary acidic protein, TRIB3 - tribbles homolog 3 (drosophila), DNAJA1 - dnaj (hsp40) homolog, subfamily a, member 1, AKT1S1 - akt1 substrate 1 (proline-rich), RFC3 - replication factor c (activator 1) 3, 38kda, NCK1 - nck adaptor protein 1, HSF1 - heat shock transcription factor 1, PDIA4 - protein disulfide isomerase family a, member 4, SEC61B - sec61 beta subunit, SNW1 - snw d…
GO:0010467	gene expression	1.93E-12	1.07E-9	1.50	15463	732	3347	238	[COX6A1 - cytochrome c oxidase subunit via polypeptide 1, SAP30BP - sap30 binding protein, NCBP2 - nuclear cap binding protein subunit 2, 20kda, EXOSC9 - exosome component 9, COX6B1 - cytochrome c oxidase subunit vib polypeptide 1 (ubiquitous), BCAS2 - breast carcinoma amplified sequence 2, TSN - translin, SAP18 - sin3a-associated protein, 18kda, POLR3D - polymerase (rna) iii (dna directed) polyp…
GO:0033365	protein localization to organelle	2.06E-12	1.1E-9	1.70	15463	393	3347	145	[TOB1 - transducer of erbb2, 1, GFER - growth factor, augmenter of liver regeneration, SNF8 - snf8, escrt-ii complex subunit, DNAJA1 - dnaj (hsp40) homolog, subfamily a, member 1, CDK1 - cyclin-dependent kinase 1, TOMM70A - translocase of outer mitochondrial membrane 70 homolog a (s. cerevisiae), DDOST - dolichyl-diphosphooligosaccharide--protein glycosyltransferase subunit (non-catalytic), SEC61…
GO:0070727	cellular macromolecule localization	1.07E-11	5.49E-9	1.52	15463	645	3347	212	[TOB1 - transducer of erbb2, 1, GFER - growth factor, augmenter of liver regeneration, DNAJA1 - dnaj (hsp40) homolog, subfamily a, member 1, EXOSC10 - exosome component 10, SEC61B - sec61 beta subunit, HES1 - hairy and enhancer of split 1, (drosophila), TMED2 - transmembrane emp24 domain trafficking protein 2, REEP2 - receptor accessory protein 2, NUBP1 - nucleotide binding protein 1, TIMM50 - tr…
GO:1902589	single-organism organelle organization	1.72E-11	8.5E-9	1.31	15463	1575	3347	447	[GFAP - glial fibrillary acidic protein, MRPL35 - mitochondrial ribosomal protein l35, NCOR1 - nuclear receptor corepressor 1, PMAIP1 - phorbol-12-myristate-13-acetate-induced protein 1, MPLKIP - m-phase specific plk1 interacting protein, LFNG - lfng o-fucosylpeptide 3-beta-n-acetylglucosaminyltransferase, SPAST - spastin, MKKS - mckusick-kaufman syndrome, LETM1 - leucine zipper-ef-hand containin…
GO:0034613	cellular protein localization	2.13E-11	1.01E-8	1.51	15463	638	3347	209	[TOB1 - transducer of erbb2, 1, GFER - growth factor, augmenter of liver regeneration, DNAJA1 - dnaj (hsp40) homolog, subfamily a, member 1, SEC61B - sec61 beta subunit, HES1 - hairy and enhancer of split 1, (drosophila), TMED2 - transmembrane emp24 domain trafficking protein 2, REEP2 - receptor accessory protein 2, NUBP1 - nucleotide binding protein 1, TIMM50 - translocase of inner mitochondrial…
GO:0006412	translation	3E-11	1.38E-8	1.85	15463	250	3347	100	[EIF3K - eukaryotic translation initiation factor 3, subunit k, MRPL35 - mitochondrial ribosomal protein l35, DDOST - dolichyl-diphosphooligosaccharide--protein glycosyltransferase subunit (non-catalytic), SEC61B - sec61 beta subunit, RPL35 - ribosomal protein l35, IGF2BP3 - insulin-like growth factor 2 mrna binding protein 3, EIF4E - eukaryotic translation initiation factor 4e, TNIP1 - tnfaip3 i…
GO:0022402	cell cycle process	3.65E-11	1.62E-8	1.41	15463	937	3347	286	[SMARCAD1 - swi/snf-related, matrix-associated actin-dependent regulator of chromatin, subfamily a, containing dead/h box 1, MAPRE3 - microtubule-associated protein, rp/eb family, member 3, RFC3 - replication factor c (activator 1) 3, 38kda, HSF1 - heat shock transcription factor 1, SEPT5 - septin 5, NCOR1 - nuclear receptor corepressor 1, ENSA - endosulfine alpha, NCAPG2 - non-smc condensin ii c…
GO:0072594	establishment of protein localization to organelle	3.81E-11	1.63E-8	1.81	15463	271	3347	106	[TOB1 - transducer of erbb2, 1, GFER - growth factor, augmenter of liver regeneration, SNF8 - snf8, escrt-ii complex subunit, TOMM70A - translocase of outer mitochondrial membrane 70 homolog a (s. cerevisiae), DDOST - dolichyl-diphosphooligosaccharide--protein glycosyltransferase subunit (non-catalytic), SEC61B - sec61 beta subunit, HES1 - hairy and enhancer of split 1, (drosophila), PEX3 - perox…
GO:0051716	cellular response to stimulus	4.17E-11	1.73E-8	1.26	15463	2064	3347	563	[TRIB3 - tribbles homolog 3 (drosophila), GFAP - glial fibrillary acidic protein, AKT1S1 - akt1 substrate 1 (proline-rich), AANAT - aralkylamine n-acetyltransferase, PDIA4 - protein disulfide isomerase family a, member 4, ABCA1 - atp-binding cassette, sub-family a (abc1), member 1, SEC61B - sec61 beta subunit, PMAIP1 - phorbol-12-myristate-13-acetate-induced protein 1, LDHA - lactate dehydrogenas…
GO:0000278	mitotic cell cycle	4.87E-11	1.96E-8	1.66	15463	390	3347	140	[APEX1 - apex nuclease (multifunctional dna repair enzyme) 1, CDC6 - cell division cycle 6, PSMD6 - proteasome (prosome, macropain) 26s subunit, non-atpase, 6, SEC13 - sec13 homolog (s. cerevisiae), RFC3 - replication factor c (activator 1) 3, 38kda, CDK1 - cyclin-dependent kinase 1, SGOL1 - shugoshin-like 1 (s. pombe), CDC25C - cell division cycle 25c, SET - set nuclear oncogene, PDS5A - pds5, r…
GO:0006886	intracellular protein transport	6.32E-11	2.47E-8	1.51	15463	626	3347	204	[TOB1 - transducer of erbb2, 1, GFER - growth factor, augmenter of liver regeneration, CTTN - cortactin, AP3M2 - adaptor-related protein complex 3, mu 2 subunit, SEC61B - sec61 beta subunit, HES1 - hairy and enhancer of split 1, (drosophila), RANGRF - ran guanine nucleotide release factor, TMED2 - transmembrane emp24 domain trafficking protein 2, ERP29 - endoplasmic reticulum protein 29, REEP2 - …
GO:0044710	single-organism metabolic process	6.81E-11	2.59E-8	1.18	15463	3711	3347	946	[GFER - growth factor, augmenter of liver regeneration, NAT1 - n-acetyltransferase 1 (arylamine n-acetyltransferase), STARD3 - star-related lipid transfer (start) domain containing 3, AANAT - aralkylamine n-acetyltransferase, ABCA1 - atp-binding cassette, sub-family a (abc1), member 1, PMM2 - phosphomannomutase 2, GCHFR - gtp cyclohydrolase i feedback regulator, ELOVL7 - elovl fatty acid elongase…
GO:0051726	regulation of cell cycle	8.34E-11	3.08E-8	1.43	15463	842	3347	260	[MAPRE3 - microtubule-associated protein, rp/eb family, member 3, LIF - leukemia inhibitory factor, HES1 - hairy and enhancer of split 1, (drosophila), CCNL2 - cyclin l2, PAK4 - p21 protein (cdc42/rac)-activated kinase 4, SPAST - spastin, SIRT2 - sirtuin 2, NUBP1 - nucleotide binding protein 1, PLK1 - polo-like kinase 1, TPX2 - tpx2, microtubule-associated, EIF4E - eukaryotic translation initiati…
GO:1903047	mitotic cell cycle process	1.4E-10	5.05E-8	1.49	15463	650	3347	209	[MAPRE3 - microtubule-associated protein, rp/eb family, member 3, ENSA - endosulfine alpha, NCAPG2 - non-smc condensin ii complex, subunit g2, MPLKIP - m-phase specific plk1 interacting protein, NSUN2 - nop2/sun rna methyltransferase family, member 2, SIRT2 - sirtuin 2, IQGAP3 - iq motif containing gtpase activating protein 3, TUBA4A - tubulin, alpha 4a, PLK1 - polo-like kinase 1, EIF4E - eukaryo…
GO:0051641	cellular localization	5.58E-10	1.95E-7	1.40	15463	884	3347	267	[TOB1 - transducer of erbb2, 1, TBC1D20 - tbc1 domain family, member 20, GFER - growth factor, augmenter of liver regeneration, DNAJA1 - dnaj (hsp40) homolog, subfamily a, member 1, EXOSC10 - exosome component 10, AP3M2 - adaptor-related protein complex 3, mu 2 subunit, SEC61B - sec61 beta subunit, HES1 - hairy and enhancer of split 1, (drosophila), TMED2 - transmembrane emp24 domain trafficking …
GO:0044699	single-organism process	7.44E-10	2.54E-7	1.07	15463	9791	3347	2268	[NAT1 - n-acetyltransferase 1 (arylamine n-acetyltransferase), AP3M2 - adaptor-related protein complex 3, mu 2 subunit, AANAT - aralkylamine n-acetyltransferase, STARD3 - star-related lipid transfer (start) domain containing 3, PPP1R9A - protein phosphatase 1, regulatory subunit 9a, SEPT5 - septin 5, CATSPER2 - cation channel, sperm associated 2, ABCA1 - atp-binding cassette, sub-family a (abc1),…
GO:0006458	'de novo' protein folding	1.05E-9	3.48E-7	3.01	15463	43	3347	28	[CCT6A - chaperonin containing tcp1, subunit 6a (zeta 1), CCT8 - chaperonin containing tcp1, subunit 8 (theta), TUBA1B - tubulin, alpha 1b, TUBA1A - tubulin, alpha 1a, SPHK1 - sphingosine kinase 1, ERO1L - ero1-like (s. cerevisiae), CHCHD4 - coiled-coil-helix-coiled-coil-helix domain containing 4, TUBB4B - tubulin, beta 4b class ivb, TUBB6 - tubulin, beta 6 class v, TUBA4A - tubulin, alpha 4a, CC…
GO:0043933	macromolecular complex subunit organization	1.23E-9	3.98E-7	1.26	15463	1790	3347	488	[GFAP - glial fibrillary acidic protein, MRPL35 - mitochondrial ribosomal protein l35, MKI67IP - mki67 (fha domain) interacting nucleolar phosphoprotein, PPP1R9A - protein phosphatase 1, regulatory subunit 9a, ABCA1 - atp-binding cassette, sub-family a (abc1), member 1, SF3A2 - splicing factor 3a, subunit 2, 66kda, NCOR1 - nuclear receptor corepressor 1, TMED2 - transmembrane emp24 domain traffic…
GO:0044770	cell cycle phase transition	1.77E-9	5.62E-7	1.73	15463	273	3347	102	[CDC6 - cell division cycle 6, PSMD6 - proteasome (prosome, macropain) 26s subunit, non-atpase, 6, CDK1 - cyclin-dependent kinase 1, CDC25C - cell division cycle 25c, INHBA - inhibin, beta a, ENSA - endosulfine alpha, DCTN3 - dynactin 3 (p22), PPM1D - protein phosphatase, mg2+/mn2+ dependent, 1d, PSMB3 - proteasome (prosome, macropain) subunit, beta type, 3, IQGAP3 - iq motif containing gtpase ac…
GO:0051084	'de novo' posttranslational protein folding	1.94E-9	6.01E-7	3.08	15463	39	3347	26	[CCT6A - chaperonin containing tcp1, subunit 6a (zeta 1), TUBA1B - tubulin, alpha 1b, CCT8 - chaperonin containing tcp1, subunit 8 (theta), TUBA1A - tubulin, alpha 1a, SPHK1 - sphingosine kinase 1, ERO1L - ero1-like (s. cerevisiae), CHCHD4 - coiled-coil-helix-coiled-coil-helix domain containing 4, TUBB4B - tubulin, beta 4b class ivb, TUBB6 - tubulin, beta 6 class v, TUBA4A - tubulin, alpha 4a, CC…
GO:0044772	mitotic cell cycle phase transition	3.49E-9	1.05E-6	1.72	15463	269	3347	100	[CDC6 - cell division cycle 6, PSMD6 - proteasome (prosome, macropain) 26s subunit, non-atpase, 6, CDK1 - cyclin-dependent kinase 1, CDC25C - cell division cycle 25c, INHBA - inhibin, beta a, ENSA - endosulfine alpha, DCTN3 - dynactin 3 (p22), PPM1D - protein phosphatase, mg2+/mn2+ dependent, 1d, PSMB3 - proteasome (prosome, macropain) subunit, beta type, 3, IQGAP3 - iq motif containing gtpase ac…
GO:0009892	negative regulation of metabolic process	3.97E-9	1.17E-6	1.22	15463	2179	3347	577	[TRIB3 - tribbles homolog 3 (drosophila), AKT1S1 - akt1 substrate 1 (proline-rich), MKI67IP - mki67 (fha domain) interacting nucleolar phosphoprotein, LIF - leukemia inhibitory factor, PATZ1 - poz (btb) and at hook containing zinc finger 1, CBX1 - chromobox homolog 1, NCOR1 - nuclear receptor corepressor 1, TMED2 - transmembrane emp24 domain trafficking protein 2, SPINT1 - serine peptidase inhibi…
GO:0044763	single-organism cellular process	9.73E-9	2.82E-6	1.08	15463	8341	3347	1949	[AP3M2 - adaptor-related protein complex 3, mu 2 subunit, STARD3 - star-related lipid transfer (start) domain containing 3, PPP1R9A - protein phosphatase 1, regulatory subunit 9a, SEPT5 - septin 5, ABCA1 - atp-binding cassette, sub-family a (abc1), member 1, CATSPER2 - cation channel, sperm associated 2, SEC61B - sec61 beta subunit, TMED2 - transmembrane emp24 domain trafficking protein 2, PMAIP1…
GO:0006974	cellular response to DNA damage stimulus	1.66E-8	4.7E-6	1.44	15463	595	3347	186	[PSMD6 - proteasome (prosome, macropain) 26s subunit, non-atpase, 6, APEX1 - apex nuclease (multifunctional dna repair enzyme) 1, DNAJA1 - dnaj (hsp40) homolog, subfamily a, member 1, CDK1 - cyclin-dependent kinase 1, RFC3 - replication factor c (activator 1) 3, 38kda, CDC5L - cell division cycle 5-like, SYF2 - syf2 pre-mrna-splicing factor, TREX1 - three prime repair exonuclease 1, PGAP2 - post-…
GO:0006464	cellular protein modification process	1.75E-8	4.85E-6	1.21	15463	2310	3347	603	[RSRC1 - arginine/serine-rich coiled-coil 1, TRIB3 - tribbles homolog 3 (drosophila), AANAT - aralkylamine n-acetyltransferase, LIF - leukemia inhibitory factor, ABCA1 - atp-binding cassette, sub-family a (abc1), member 1, RNF14 - ring finger protein 14, PMM2 - phosphomannomutase 2, RUSC1 - run and sh3 domain containing 1, RNF7 - ring finger protein 7, UAP1 - udp-n-acteylglucosamine pyrophosphory…
GO:0036211	protein modification process	1.75E-8	4.75E-6	1.21	15463	2310	3347	603	[RSRC1 - arginine/serine-rich coiled-coil 1, TRIB3 - tribbles homolog 3 (drosophila), AANAT - aralkylamine n-acetyltransferase, LIF - leukemia inhibitory factor, ABCA1 - atp-binding cassette, sub-family a (abc1), member 1, RNF14 - ring finger protein 14, PMM2 - phosphomannomutase 2, RUSC1 - run and sh3 domain containing 1, RNF7 - ring finger protein 7, UAP1 - udp-n-acteylglucosamine pyrophosphory…
GO:0044419	interspecies interaction between organisms	1.76E-8	4.7E-6	1.43	15463	634	3347	196	[TBC1D20 - tbc1 domain family, member 20, NCBP2 - nuclear cap binding protein subunit 2, 20kda, BNIP3L - bcl2/adenovirus e1b 19kda interacting protein 3-like, CLEC5A - c-type lectin domain family 5, member a, SNW1 - snw domain containing 1, RAB11FIP4 - rab11 family interacting protein 4 (class ii), EPHA2 - eph receptor a2, EIF4E - eukaryotic translation initiation factor 4e, TNIP1 - tnfaip3 inter…
GO:0042981	regulation of apoptotic process	1.97E-8	5.14E-6	1.30	15463	1230	3347	345	[DNAJA1 - dnaj (hsp40) homolog, subfamily a, member 1, BNIP3L - bcl2/adenovirus e1b 19kda interacting protein 3-like, AKT1S1 - akt1 substrate 1 (proline-rich), ITM2C - integral membrane protein 2c, BNIP1 - bcl2/adenovirus e1b 19kda interacting protein 1, CTTN - cortactin, BNIP2 - bcl2/adenovirus e1b 19kda interacting protein 2, SAP18 - sin3a-associated protein, 18kda, NCK1 - nck adaptor protein 1…
GO:0061024	membrane organization	2.4E-8	6.15E-6	1.39	15463	726	3347	219	[BNIP3L - bcl2/adenovirus e1b 19kda interacting protein 3-like, BNIP1 - bcl2/adenovirus e1b 19kda interacting protein 1, BET1 - bet1 golgi vesicular membrane trafficking protein, SEC61B - sec61 beta subunit, ABCA1 - atp-binding cassette, sub-family a (abc1), member 1, TMED2 - transmembrane emp24 domain trafficking protein 2, PMAIP1 - phorbol-12-myristate-13-acetate-induced protein 1, REEP2 - rece…
GO:0031400	negative regulation of protein modification process	2.84E-8	7.13E-6	1.50	15463	458	3347	149	[PSMD6 - proteasome (prosome, macropain) 26s subunit, non-atpase, 6, TRIB3 - tribbles homolog 3 (drosophila), AKT1S1 - akt1 substrate 1 (proline-rich), DNAJA1 - dnaj (hsp40) homolog, subfamily a, member 1, NCK1 - nck adaptor protein 1, HEXIM1 - hexamethylene bis-acetamide inducible 1, LIF - leukemia inhibitory factor, WWTR1 - ww domain containing transcription regulator 1, SET - set nuclear oncog…
GO:0043067	regulation of programmed cell death	3.12E-8	7.68E-6	1.29	15463	1239	3347	346	[BNIP3L - bcl2/adenovirus e1b 19kda interacting protein 3-like, DNAJA1 - dnaj (hsp40) homolog, subfamily a, member 1, AKT1S1 - akt1 substrate 1 (proline-rich), ITM2C - integral membrane protein 2c, BNIP1 - bcl2/adenovirus e1b 19kda interacting protein 1, CTTN - cortactin, SAP18 - sin3a-associated protein, 18kda, BNIP2 - bcl2/adenovirus e1b 19kda interacting protein 2, NCK1 - nck adaptor protein 1…
GO:0006613	cotranslational protein targeting to membrane	3.22E-8	7.8E-6	2.25	15463	84	3347	41	[RPS23 - ribosomal protein s23, UBA52 - ubiquitin a-52 residue ribosomal protein fusion product 1, SPCS2 - signal peptidase complex subunit 2 homolog (s. cerevisiae), DDOST - dolichyl-diphosphooligosaccharide--protein glycosyltransferase subunit (non-catalytic), RPL19 - ribosomal protein l19, RPL14 - ribosomal protein l14, RPS15A - ribosomal protein s15a, SEC61B - sec61 beta subunit, RPL11 - ribo…
GO:0010605	negative regulation of macromolecule metabolic process	3.25E-8	7.72E-6	1.23	15463	1881	3347	500	[TRIB3 - tribbles homolog 3 (drosophila), AKT1S1 - akt1 substrate 1 (proline-rich), LIF - leukemia inhibitory factor, PATZ1 - poz (btb) and at hook containing zinc finger 1, CBX1 - chromobox homolog 1, NCOR1 - nuclear receptor corepressor 1, SPINT1 - serine peptidase inhibitor, kunitz type 1, ERP29 - endoplasmic reticulum protein 29, MKKS - mckusick-kaufman syndrome, PLK1 - polo-like kinase 1, SO…
GO:0051338	regulation of transferase activity	3.41E-8	7.96E-6	1.37	15463	788	3347	234	[TRIB3 - tribbles homolog 3 (drosophila), DNAJA1 - dnaj (hsp40) homolog, subfamily a, member 1, AKT1S1 - akt1 substrate 1 (proline-rich), MAPRE3 - microtubule-associated protein, rp/eb family, member 3, NCK1 - nck adaptor protein 1, CCNL2 - cyclin l2, IQGAP1 - iq motif containing gtpase activating protein 1, ERP29 - endoplasmic reticulum protein 29, PAK4 - p21 protein (cdc42/rac)-activated kinase…
GO:0016032	viral process	3.69E-8	8.47E-6	1.45	15463	547	3347	172	[PSMD6 - proteasome (prosome, macropain) 26s subunit, non-atpase, 6, TBC1D20 - tbc1 domain family, member 20, HTATSF1 - hiv-1 tat specific factor 1, NCBP2 - nuclear cap binding protein subunit 2, 20kda, BNIP3L - bcl2/adenovirus e1b 19kda interacting protein 3-like, CDC25C - cell division cycle 25c, SET - set nuclear oncogene, SNW1 - snw domain containing 1, DDB1 - damage-specific dna binding prot…
GO:0044403	symbiosis, encompassing mutualism through parasitism	3.69E-8	8.32E-6	1.45	15463	547	3347	172	[PSMD6 - proteasome (prosome, macropain) 26s subunit, non-atpase, 6, TBC1D20 - tbc1 domain family, member 20, HTATSF1 - hiv-1 tat specific factor 1, NCBP2 - nuclear cap binding protein subunit 2, 20kda, BNIP3L - bcl2/adenovirus e1b 19kda interacting protein 3-like, CDC25C - cell division cycle 25c, SET - set nuclear oncogene, SNW1 - snw domain containing 1, DDB1 - damage-specific dna binding prot…
GO:0010941	regulation of cell death	3.75E-8	8.31E-6	1.28	15463	1315	3347	364	[SAP30BP - sap30 binding protein, BNIP3L - bcl2/adenovirus e1b 19kda interacting protein 3-like, DNAJA1 - dnaj (hsp40) homolog, subfamily a, member 1, AKT1S1 - akt1 substrate 1 (proline-rich), ITM2C - integral membrane protein 2c, BNIP1 - bcl2/adenovirus e1b 19kda interacting protein 1, CTTN - cortactin, SAP18 - sin3a-associated protein, 18kda, BNIP2 - bcl2/adenovirus e1b 19kda interacting protei…
GO:0009893	positive regulation of metabolic process	5.06E-8	1.1E-5	1.17	15463	3082	3347	778	[ARAP2 - arfgap with rhogap domain, ankyrin repeat and ph domain 2, AGAP1 - arfgap with gtpase domain, ankyrin repeat and ph domain 1, GDF9 - growth differentiation factor 9, ABCA1 - atp-binding cassette, sub-family a (abc1), member 1, PMAIP1 - phorbol-12-myristate-13-acetate-induced protein 1, ERP29 - endoplasmic reticulum protein 29, GCH1 - gtp cyclohydrolase 1, ACACB - acetyl-coa carboxylase b…
GO:0006413	translational initiation	5.27E-8	1.13E-5	1.79	15463	191	3347	74	[EIF3K - eukaryotic translation initiation factor 3, subunit k, PAIP1 - poly(a) binding protein interacting protein 1, MRPL35 - mitochondrial ribosomal protein l35, RPL19 - ribosomal protein l19, MRPL20 - mitochondrial ribosomal protein l20, RPL11 - ribosomal protein l11, RPL9 - ribosomal protein l9, RPL10 - ribosomal protein l10, RPL7 - ribosomal protein l7, RPL5 - ribosomal protein l5, MRPS27 -…
GO:0043412	macromolecule modification	5.42E-8	1.15E-5	1.19	15463	2438	3347	629	[RSRC1 - arginine/serine-rich coiled-coil 1, TRIB3 - tribbles homolog 3 (drosophila), TRMT2B - trna methyltransferase 2 homolog b (s. cerevisiae), AANAT - aralkylamine n-acetyltransferase, LIF - leukemia inhibitory factor, ABCA1 - atp-binding cassette, sub-family a (abc1), member 1, RNF14 - ring finger protein 14, PMM2 - phosphomannomutase 2, RUSC1 - run and sh3 domain containing 1, RNF7 - ring f…
GO:0044764	multi-organism cellular process	6.45E-8	1.34E-5	1.44	15463	551	3347	172	[PSMD6 - proteasome (prosome, macropain) 26s subunit, non-atpase, 6, TBC1D20 - tbc1 domain family, member 20, HTATSF1 - hiv-1 tat specific factor 1, NCBP2 - nuclear cap binding protein subunit 2, 20kda, BNIP3L - bcl2/adenovirus e1b 19kda interacting protein 3-like, CDC25C - cell division cycle 25c, SET - set nuclear oncogene, SNW1 - snw domain containing 1, DDB1 - damage-specific dna binding prot…
GO:0031324	negative regulation of cellular metabolic process	6.83E-8	1.4E-5	1.22	15463	1946	3347	513	[TRIB3 - tribbles homolog 3 (drosophila), AKT1S1 - akt1 substrate 1 (proline-rich), MKI67IP - mki67 (fha domain) interacting nucleolar phosphoprotein, LIF - leukemia inhibitory factor, PATZ1 - poz (btb) and at hook containing zinc finger 1, CBX1 - chromobox homolog 1, NCOR1 - nuclear receptor corepressor 1, SPINT1 - serine peptidase inhibitor, kunitz type 1, ACACB - acetyl-coa carboxylase beta, P…
GO:0006950	response to stress	7.47E-8	1.51E-5	1.19	15463	2473	3347	636	[TRIB3 - tribbles homolog 3 (drosophila), GFAP - glial fibrillary acidic protein, PRDX6 - peroxiredoxin 6, AKT1S1 - akt1 substrate 1 (proline-rich), PDIA4 - protein disulfide isomerase family a, member 4, SEC61B - sec61 beta subunit, ABCA1 - atp-binding cassette, sub-family a (abc1), member 1, CLEC5A - c-type lectin domain family 5, member a, SPN - sialophorin, PMAIP1 - phorbol-12-myristate-13-ac…
GO:0048523	negative regulation of cellular process	8.19E-8	1.63E-5	1.15	15463	3559	3347	885	[GFAP - glial fibrillary acidic protein, GDF9 - growth differentiation factor 9, CBX1 - chromobox homolog 1, ABCA1 - atp-binding cassette, sub-family a (abc1), member 1, PMAIP1 - phorbol-12-myristate-13-acetate-induced protein 1, ERP29 - endoplasmic reticulum protein 29, ACACB - acetyl-coa carboxylase beta, MKKS - mckusick-kaufman syndrome, PLK1 - polo-like kinase 1, ACHE - acetylcholinesterase, …
GO:0050790	regulation of catalytic activity	8.46E-8	1.66E-5	1.22	15463	1932	3347	509	[TRIB3 - tribbles homolog 3 (drosophila), ARAP2 - arfgap with rhogap domain, ankyrin repeat and ph domain 2, AGAP1 - arfgap with gtpase domain, ankyrin repeat and ph domain 1, AKT1S1 - akt1 substrate 1 (proline-rich), SH3BP1 - sh3-domain binding protein 1, ARFGAP2 - adp-ribosylation factor gtpase activating protein 2, MKI67IP - mki67 (fha domain) interacting nucleolar phosphoprotein, RIN1 - ras a…
GO:0006396	RNA processing	9.61E-8	1.85E-5	1.41	15463	612	3347	187	[RBM27 - rna binding motif protein 27, TRMT2B - trna methyltransferase 2 homolog b (s. cerevisiae), RSRC1 - arginine/serine-rich coiled-coil 1, DHX9 - deah (asp-glu-ala-his) box helicase 9, DHX36 - deah (asp-glu-ala-his) box polypeptide 36, NCBP2 - nuclear cap binding protein subunit 2, 20kda, BCAS2 - breast carcinoma amplified sequence 2, EXOSC9 - exosome component 9, RBM23 - rna binding motif p…
GO:0048193	Golgi vesicle transport	1.03E-7	1.96E-5	1.74	15463	204	3347	77	[AP2A1 - adaptor-related protein complex 2, alpha 1 subunit, TBC1D20 - tbc1 domain family, member 20, COG3 - component of oligomeric golgi complex 3, SEC13 - sec13 homolog (s. cerevisiae), FTL - ferritin, light polypeptide, BET1 - bet1 golgi vesicular membrane trafficking protein, SCFD1 - sec1 family domain containing 1, GOPC - golgi-associated pdz and coiled-coil motif containing, RANGRF - ran g…
GO:0006414	translational elongation	1.04E-7	1.95E-5	1.85	15463	160	3347	64	[MRPL35 - mitochondrial ribosomal protein l35, RPL19 - ribosomal protein l19, MRPL20 - mitochondrial ribosomal protein l20, RPL11 - ribosomal protein l11, RPL9 - ribosomal protein l9, RPL10 - ribosomal protein l10, RPL7 - ribosomal protein l7, RPL5 - ribosomal protein l5, MRPS27 - mitochondrial ribosomal protein s27, RPS4X - ribosomal protein s4, x-linked, RPL35 - ribosomal protein l35, RPS5 - ri…
GO:0072599	establishment of protein localization to endoplasmic reticulum	1.11E-7	2.05E-5	2.16	15463	90	3347	42	[RPS23 - ribosomal protein s23, UBA52 - ubiquitin a-52 residue ribosomal protein fusion product 1, SPCS2 - signal peptidase complex subunit 2 homolog (s. cerevisiae), DDOST - dolichyl-diphosphooligosaccharide--protein glycosyltransferase subunit (non-catalytic), RPL19 - ribosomal protein l19, RPL14 - ribosomal protein l14, RPS15A - ribosomal protein s15a, SEC61B - sec61 beta subunit, RPL11 - ribo…
GO:0065009	regulation of molecular function	1.37E-7	2.5E-5	1.19	15463	2349	3347	605	[TRIB3 - tribbles homolog 3 (drosophila), ARAP2 - arfgap with rhogap domain, ankyrin repeat and ph domain 2, AGAP1 - arfgap with gtpase domain, ankyrin repeat and ph domain 1, AKT1S1 - akt1 substrate 1 (proline-rich), SH3BP1 - sh3-domain binding protein 1, ARFGAP2 - adp-ribosylation factor gtpase activating protein 2, MKI67IP - mki67 (fha domain) interacting nucleolar phosphoprotein, LIF - leukem…
GO:0034641	cellular nitrogen compound metabolic process	1.51E-7	2.71E-5	1.13	15463	4212	3347	1030	[TRMT2B - trna methyltransferase 2 homolog b (s. cerevisiae), EXOSC9 - exosome component 9, ZNF239 - zinc finger protein 239, EXOSC10 - exosome component 10, AANAT - aralkylamine n-acetyltransferase, PNN - pinin, desmosome associated protein, SF3A2 - splicing factor 3a, subunit 2, 66kda, PNRC1 - proline-rich nuclear receptor coactivator 1, PMM2 - phosphomannomutase 2, GCHFR - gtp cyclohydrolase i…
GO:0071822	protein complex subunit organization	1.54E-7	2.73E-5	1.28	15463	1199	3347	332	[SMARCAD1 - swi/snf-related, matrix-associated actin-dependent regulator of chromatin, subfamily a, containing dead/h box 1, GFAP - glial fibrillary acidic protein, TBC1D20 - tbc1 domain family, member 20, CTTN - cortactin, HSF4 - heat shock transcription factor 4, NCK1 - nck adaptor protein 1, MRPL35 - mitochondrial ribosomal protein l35, MKI67IP - mki67 (fha domain) interacting nucleolar phosph…
GO:0006614	SRP-dependent cotranslational protein targeting to membrane	1.67E-7	2.93E-5	2.20	15463	82	3347	39	[RPS23 - ribosomal protein s23, UBA52 - ubiquitin a-52 residue ribosomal protein fusion product 1, SPCS2 - signal peptidase complex subunit 2 homolog (s. cerevisiae), DDOST - dolichyl-diphosphooligosaccharide--protein glycosyltransferase subunit (non-catalytic), RPL19 - ribosomal protein l19, RPL14 - ribosomal protein l14, RPS15A - ribosomal protein s15a, SEC61B - sec61 beta subunit, RPL11 - ribo…
GO:0043241	protein complex disassembly	1.74E-7	3.01E-5	1.76	15463	189	3347	72	[MRPL35 - mitochondrial ribosomal protein l35, RPL19 - ribosomal protein l19, MRPL20 - mitochondrial ribosomal protein l20, RPL11 - ribosomal protein l11, RPL9 - ribosomal protein l9, SET - set nuclear oncogene, RPL10 - ribosomal protein l10, RPL7 - ribosomal protein l7, RPL5 - ribosomal protein l5, MRPS27 - mitochondrial ribosomal protein s27, RPS4X - ribosomal protein s4, x-linked, RPL35 - ribo…
GO:0048519	negative regulation of biological process	1.84E-7	3.14E-5	1.14	15463	3852	3347	948	[GFAP - glial fibrillary acidic protein, GDF9 - growth differentiation factor 9, CBX1 - chromobox homolog 1, ABCA1 - atp-binding cassette, sub-family a (abc1), member 1, TMED2 - transmembrane emp24 domain trafficking protein 2, PMAIP1 - phorbol-12-myristate-13-acetate-induced protein 1, ERP29 - endoplasmic reticulum protein 29, GCHFR - gtp cyclohydrolase i feedback regulator, MKKS - mckusick-kauf…
GO:0045047	protein targeting to ER	2.47E-7	4.17E-5	2.15	15463	86	3347	40	[RPS23 - ribosomal protein s23, UBA52 - ubiquitin a-52 residue ribosomal protein fusion product 1, SPCS2 - signal peptidase complex subunit 2 homolog (s. cerevisiae), DDOST - dolichyl-diphosphooligosaccharide--protein glycosyltransferase subunit (non-catalytic), RPL19 - ribosomal protein l19, RPL14 - ribosomal protein l14, RPS15A - ribosomal protein s15a, SEC61B - sec61 beta subunit, RPL11 - ribo…
GO:0031399	regulation of protein modification process	2.58E-7	4.29E-5	1.26	15463	1354	3347	368	[TRIB3 - tribbles homolog 3 (drosophila), AKT1S1 - akt1 substrate 1 (proline-rich), DNAJA1 - dnaj (hsp40) homolog, subfamily a, member 1, MAPRE3 - microtubule-associated protein, rp/eb family, member 3, NCK1 - nck adaptor protein 1, GDF9 - growth differentiation factor 9, LIF - leukemia inhibitory factor, SNW1 - snw domain containing 1, NCOR1 - nuclear receptor corepressor 1, HES1 - hairy and enh…
GO:0051246	regulation of protein metabolic process	3.02E-7	4.96E-5	1.20	15463	2078	3347	539	[TRIB3 - tribbles homolog 3 (drosophila), AKT1S1 - akt1 substrate 1 (proline-rich), GDF9 - growth differentiation factor 9, LIF - leukemia inhibitory factor, NCOR1 - nuclear receptor corepressor 1, SPN - sialophorin, SPINT1 - serine peptidase inhibitor, kunitz type 1, PMAIP1 - phorbol-12-myristate-13-acetate-induced protein 1, ERP29 - endoplasmic reticulum protein 29, TLR8 - toll-like receptor 8,…
GO:0006415	translational termination	3.08E-7	5E-5	1.86	15463	144	3347	58	[MRPL35 - mitochondrial ribosomal protein l35, RPL19 - ribosomal protein l19, MRPL20 - mitochondrial ribosomal protein l20, RPL11 - ribosomal protein l11, RPL9 - ribosomal protein l9, RPL10 - ribosomal protein l10, RPL7 - ribosomal protein l7, MRPS27 - mitochondrial ribosomal protein s27, RPL5 - ribosomal protein l5, RPS4X - ribosomal protein s4, x-linked, RPL35 - ribosomal protein l35, RPS5 - ri…
GO:0010629	negative regulation of gene expression	3.24E-7	5.19E-5	1.27	15463	1224	3347	336	[TOB1 - transducer of erbb2, 1, SAP30BP - sap30 binding protein, TRIB3 - tribbles homolog 3 (drosophila), NCBP2 - nuclear cap binding protein subunit 2, 20kda, HSF4 - heat shock transcription factor 4, SAP18 - sin3a-associated protein, 18kda, NCK1 - nck adaptor protein 1, TRIM24 - tripartite motif containing 24, HSF1 - heat shock transcription factor 1, CBX1 - chromobox homolog 1, PATZ1 - poz (bt…
GO:0070972	protein localization to endoplasmic reticulum	3.44E-7	5.45E-5	2.09	15463	93	3347	42	[RPS23 - ribosomal protein s23, UBA52 - ubiquitin a-52 residue ribosomal protein fusion product 1, SPCS2 - signal peptidase complex subunit 2 homolog (s. cerevisiae), DDOST - dolichyl-diphosphooligosaccharide--protein glycosyltransferase subunit (non-catalytic), RPL19 - ribosomal protein l19, RPL14 - ribosomal protein l14, RPS15A - ribosomal protein s15a, SEC61B - sec61 beta subunit, RPL11 - ribo…
GO:0002478	antigen processing and presentation of exogenous peptide antigen	3.97E-7	6.22E-5	1.88	15463	135	3347	55	[PSMD6 - proteasome (prosome, macropain) 26s subunit, non-atpase, 6, AP2A1 - adaptor-related protein complex 2, alpha 1 subunit, SEC13 - sec13 homolog (s. cerevisiae), CANX - calnexin, KIF3C - kinesin family member 3c, SEC61B - sec61 beta subunit, IFI30 - interferon, gamma-inducible protein 30, KIF3A - kinesin family member 3a, DYNC2H1 - dynein, cytoplasmic 2, heavy chain 1, DYNLL1 - dynein, ligh…
GO:0019884	antigen processing and presentation of exogenous antigen	4.44E-7	6.86E-5	1.85	15463	142	3347	57	[PSMD6 - proteasome (prosome, macropain) 26s subunit, non-atpase, 6, AP2A1 - adaptor-related protein complex 2, alpha 1 subunit, SEC13 - sec13 homolog (s. cerevisiae), CANX - calnexin, KIF3C - kinesin family member 3c, SEC61B - sec61 beta subunit, IFI30 - interferon, gamma-inducible protein 30, KIF3A - kinesin family member 3a, DYNC2H1 - dynein, cytoplasmic 2, heavy chain 1, DYNLL1 - dynein, ligh…
GO:1902580	single-organism cellular localization	4.44E-7	6.79E-5	1.38	15463	644	3347	192	[TOB1 - transducer of erbb2, 1, GFER - growth factor, augmenter of liver regeneration, TBC1D20 - tbc1 domain family, member 20, SNF8 - snf8, escrt-ii complex subunit, TOMM70A - translocase of outer mitochondrial membrane 70 homolog a (s. cerevisiae), AP3M2 - adaptor-related protein complex 3, mu 2 subunit, DDOST - dolichyl-diphosphooligosaccharide--protein glycosyltransferase subunit (non-catalyt…
GO:0006605	protein targeting	4.47E-7	6.76E-5	1.60	15463	271	3347	94	[GFER - growth factor, augmenter of liver regeneration, SNF8 - snf8, escrt-ii complex subunit, TOMM40 - translocase of outer mitochondrial membrane 40 homolog (yeast), TOMM70A - translocase of outer mitochondrial membrane 70 homolog a (s. cerevisiae), DDOST - dolichyl-diphosphooligosaccharide--protein glycosyltransferase subunit (non-catalytic), RPL19 - ribosomal protein l19, SEC61B - sec61 beta …
GO:0051179	localization	5.39E-7	8.06E-5	1.14	15463	3541	3347	873	[GFER - growth factor, augmenter of liver regeneration, AGAP1 - arfgap with gtpase domain, ankyrin repeat and ph domain 1, EXOSC10 - exosome component 10, AP3M2 - adaptor-related protein complex 3, mu 2 subunit, STARD3 - star-related lipid transfer (start) domain containing 3, SLC35G1 - solute carrier family 35, member g1, ABCA1 - atp-binding cassette, sub-family a (abc1), member 1, CATSPER2 - ca…
GO:1902679	negative regulation of RNA biosynthetic process	5.48E-7	8.11E-5	1.29	15463	1012	3347	283	[TOB1 - transducer of erbb2, 1, TRIB3 - tribbles homolog 3 (drosophila), SAP18 - sin3a-associated protein, 18kda, HSF4 - heat shock transcription factor 4, NCK1 - nck adaptor protein 1, TRIM24 - tripartite motif containing 24, HSF1 - heat shock transcription factor 1, CREG1 - cellular repressor of e1a-stimulated genes 1, CBX1 - chromobox homolog 1, PATZ1 - poz (btb) and at hook containing zinc fi…
GO:0032268	regulation of cellular protein metabolic process	5.59E-7	8.18E-5	1.20	15463	1942	3347	505	[TRIB3 - tribbles homolog 3 (drosophila), AKT1S1 - akt1 substrate 1 (proline-rich), GDF9 - growth differentiation factor 9, LIF - leukemia inhibitory factor, NCOR1 - nuclear receptor corepressor 1, SPN - sialophorin, SPINT1 - serine peptidase inhibitor, kunitz type 1, PMAIP1 - phorbol-12-myristate-13-acetate-induced protein 1, ERP29 - endoplasmic reticulum protein 29, TLR8 - toll-like receptor 8,…
GO:0071702	organic substance transport	5.79E-7	8.38E-5	1.22	15463	1658	3347	438	[GFER - growth factor, augmenter of liver regeneration, AGAP1 - arfgap with gtpase domain, ankyrin repeat and ph domain 1, AP3M2 - adaptor-related protein complex 3, mu 2 subunit, STARD3 - star-related lipid transfer (start) domain containing 3, ARFGAP2 - adp-ribosylation factor gtpase activating protein 2, PDIA4 - protein disulfide isomerase family a, member 4, SEC61B - sec61 beta subunit, ABCA1…
GO:0010604	positive regulation of macromolecule metabolic process	7.5E-7	1.07E-4	1.18	15463	2363	3347	602	[TRIB3 - tribbles homolog 3 (drosophila), GDF9 - growth differentiation factor 9, LIF - leukemia inhibitory factor, PATZ1 - poz (btb) and at hook containing zinc finger 1, NCOR1 - nuclear receptor corepressor 1, SPN - sialophorin, PMAIP1 - phorbol-12-myristate-13-acetate-induced protein 1, ERP29 - endoplasmic reticulum protein 29, RNF14 - ring finger protein 14, TLR8 - toll-like receptor 8, MAML2…
GO:0016071	mRNA metabolic process	9.61E-7	1.36E-4	1.44	15463	463	3347	144	[RBM27 - rna binding motif protein 27, DHX9 - deah (asp-glu-ala-his) box helicase 9, RSRC1 - arginine/serine-rich coiled-coil 1, NCBP2 - nuclear cap binding protein subunit 2, 20kda, RBM23 - rna binding motif protein 23, EXOSC9 - exosome component 9, BCAS2 - breast carcinoma amplified sequence 2, EXOSC10 - exosome component 10, CWC27 - cwc27 spliceosome-associated protein homolog (s. cerevisiae),…
GO:0044802	single-organism membrane organization	9.75E-7	1.37E-4	1.39	15463	568	3347	171	[BNIP3L - bcl2/adenovirus e1b 19kda interacting protein 3-like, BNIP1 - bcl2/adenovirus e1b 19kda interacting protein 1, CDK1 - cyclin-dependent kinase 1, SNX14 - sorting nexin 14, BET1 - bet1 golgi vesicular membrane trafficking protein, DDOST - dolichyl-diphosphooligosaccharide--protein glycosyltransferase subunit (non-catalytic), CDH2 - cadherin 2, type 1, n-cadherin (neuronal), SEC61B - sec61…
GO:0032984	macromolecular complex disassembly	1.1E-6	1.53E-4	1.69	15463	197	3347	72	[MRPL35 - mitochondrial ribosomal protein l35, RPL19 - ribosomal protein l19, MRPL20 - mitochondrial ribosomal protein l20, RPL11 - ribosomal protein l11, SET - set nuclear oncogene, RPL9 - ribosomal protein l9, RPL10 - ribosomal protein l10, RPL7 - ribosomal protein l7, RPL5 - ribosomal protein l5, MRPS27 - mitochondrial ribosomal protein s27, RPS4X - ribosomal protein s4, x-linked, RPL35 - ribo…
GO:0010558	negative regulation of macromolecule biosynthetic process	1.22E-6	1.67E-4	1.26	15463	1161	3347	317	[TOB1 - transducer of erbb2, 1, TRIB3 - tribbles homolog 3 (drosophila), HSF4 - heat shock transcription factor 4, SAP18 - sin3a-associated protein, 18kda, NCK1 - nck adaptor protein 1, TRIM24 - tripartite motif containing 24, HSF1 - heat shock transcription factor 1, CREG1 - cellular repressor of e1a-stimulated genes 1, CBX1 - chromobox homolog 1, PATZ1 - poz (btb) and at hook containing zinc fi…
GO:0034660	ncRNA metabolic process	1.25E-6	1.7E-4	1.49	15463	362	3347	117	[TRMT2B - trna methyltransferase 2 homolog b (s. cerevisiae), NCBP2 - nuclear cap binding protein subunit 2, 20kda, EXOSC9 - exosome component 9, EXOSC10 - exosome component 10, MKI67IP - mki67 (fha domain) interacting nucleolar phosphoprotein, DARS2 - aspartyl-trna synthetase 2, mitochondrial, NARG2 - nmda receptor regulated 2, INTS5 - integrator complex subunit 5, ELL2 - elongation factor, rna …
GO:0043624	cellular protein complex disassembly	1.33E-6	1.79E-4	1.74	15463	170	3347	64	[MRPL35 - mitochondrial ribosomal protein l35, RPL19 - ribosomal protein l19, MRPL20 - mitochondrial ribosomal protein l20, RPL11 - ribosomal protein l11, RPL9 - ribosomal protein l9, RPL10 - ribosomal protein l10, RPL7 - ribosomal protein l7, MRPS27 - mitochondrial ribosomal protein s27, RPL5 - ribosomal protein l5, RPS4X - ribosomal protein s4, x-linked, RPL35 - ribosomal protein l35, RPS5 - ri…
GO:0000122	negative regulation of transcription from RNA polymerase II promoter	1.4E-6	1.86E-4	1.36	15463	654	3347	192	[MLX - mlx, max dimerization protein, TRIB3 - tribbles homolog 3 (drosophila), VPS72 - vacuolar protein sorting 72 homolog (s. cerevisiae), HSF4 - heat shock transcription factor 4, NCK1 - nck adaptor protein 1, HSF1 - heat shock transcription factor 1, HEXIM1 - hexamethylene bis-acetamide inducible 1, ELK4 - elk4, ets-domain protein (srf accessory protein 1), DRAP1 - dr1-associated protein 1 (ne…
GO:0051172	negative regulation of nitrogen compound metabolic process	1.52E-6	2.01E-4	1.26	15463	1172	3347	319	[TOB1 - transducer of erbb2, 1, TRIB3 - tribbles homolog 3 (drosophila), SAP18 - sin3a-associated protein, 18kda, HSF4 - heat shock transcription factor 4, NCK1 - nck adaptor protein 1, TRIM24 - tripartite motif containing 24, HSF1 - heat shock transcription factor 1, CREG1 - cellular repressor of e1a-stimulated genes 1, CBX1 - chromobox homolog 1, PATZ1 - poz (btb) and at hook containing zinc fi…
GO:0051253	negative regulation of RNA metabolic process	1.52E-6	1.99E-4	1.27	15463	1048	3347	289	[TOB1 - transducer of erbb2, 1, TRIB3 - tribbles homolog 3 (drosophila), SAP18 - sin3a-associated protein, 18kda, HSF4 - heat shock transcription factor 4, NCK1 - nck adaptor protein 1, TRIM24 - tripartite motif containing 24, HSF1 - heat shock transcription factor 1, CREG1 - cellular repressor of e1a-stimulated genes 1, CBX1 - chromobox homolog 1, PATZ1 - poz (btb) and at hook containing zinc fi…
GO:0048002	antigen processing and presentation of peptide antigen	1.67E-6	2.16E-4	1.79	15463	147	3347	57	[PSMD6 - proteasome (prosome, macropain) 26s subunit, non-atpase, 6, AP2A1 - adaptor-related protein complex 2, alpha 1 subunit, SEC13 - sec13 homolog (s. cerevisiae), CANX - calnexin, KIF3C - kinesin family member 3c, SEC61B - sec61 beta subunit, IFI30 - interferon, gamma-inducible protein 30, KIF3A - kinesin family member 3a, DYNC2H1 - dynein, cytoplasmic 2, heavy chain 1, DYNLL1 - dynein, ligh…
GO:0009966	regulation of signal transduction	1.85E-6	2.37E-4	1.18	15463	2188	3347	558	[TRIB3 - tribbles homolog 3 (drosophila), ARAP2 - arfgap with rhogap domain, ankyrin repeat and ph domain 2, AKT1S1 - akt1 substrate 1 (proline-rich), TNFRSF12A - tumor necrosis factor receptor superfamily, member 12a, GDF9 - growth differentiation factor 9, LIF - leukemia inhibitory factor, TMEM101 - transmembrane protein 101, ABCA1 - atp-binding cassette, sub-family a (abc1), member 1, NCOR1 - …
GO:0060548	negative regulation of cell death	1.88E-6	2.38E-4	1.32	15463	781	3347	223	[DNAJA1 - dnaj (hsp40) homolog, subfamily a, member 1, BNIP3L - bcl2/adenovirus e1b 19kda interacting protein 3-like, BNIP1 - bcl2/adenovirus e1b 19kda interacting protein 1, BNIP2 - bcl2/adenovirus e1b 19kda interacting protein 2, CTTN - cortactin, NCK1 - nck adaptor protein 1, NCL - nucleolin, CLEC5A - c-type lectin domain family 5, member a, REL - v-rel avian reticuloendotheliosis viral oncoge…
GO:0006091	generation of precursor metabolites and energy	2E-6	2.51E-4	1.52	15463	320	3347	105	[COX6A1 - cytochrome c oxidase subunit via polypeptide 1, MLX - mlx, max dimerization protein, COX6B1 - cytochrome c oxidase subunit vib polypeptide 1 (ubiquitous), SDHD - succinate dehydrogenase complex, subunit d, integral membrane protein, COX4I1 - cytochrome c oxidase subunit iv isoform 1, NDUFA4 - nadh dehydrogenase (ubiquinone) 1 alpha subcomplex, 4, 9kda, NDUFA1 - nadh dehydrogenase (ubiqu…
GO:1903507	negative regulation of nucleic acid-templated transcription	2.05E-6	2.55E-4	1.28	15463	1002	3347	277	[TOB1 - transducer of erbb2, 1, TRIB3 - tribbles homolog 3 (drosophila), HSF4 - heat shock transcription factor 4, SAP18 - sin3a-associated protein, 18kda, NCK1 - nck adaptor protein 1, TRIM24 - tripartite motif containing 24, HSF1 - heat shock transcription factor 1, CREG1 - cellular repressor of e1a-stimulated genes 1, CBX1 - chromobox homolog 1, PATZ1 - poz (btb) and at hook containing zinc fi…
GO:0045786	negative regulation of cell cycle	2.33E-6	2.87E-4	1.45	15463	408	3347	128	[PSMD6 - proteasome (prosome, macropain) 26s subunit, non-atpase, 6, CDK1 - cyclin-dependent kinase 1, CDC5L - cell division cycle 5-like, SYF2 - syf2 pre-mrna-splicing factor, MIF - macrophage migration inhibitory factor (glycosylation-inhibiting factor), LIF - leukemia inhibitory factor, HEXIM1 - hexamethylene bis-acetamide inducible 1, INHBA - inhibin, beta a, HTRA2 - htra serine peptidase 2, …
GO:0043066	negative regulation of apoptotic process	2.41E-6	2.94E-4	1.33	15463	719	3347	207	[DNAJA1 - dnaj (hsp40) homolog, subfamily a, member 1, BNIP3L - bcl2/adenovirus e1b 19kda interacting protein 3-like, BNIP1 - bcl2/adenovirus e1b 19kda interacting protein 1, CTTN - cortactin, BNIP2 - bcl2/adenovirus e1b 19kda interacting protein 2, NCL - nucleolin, CLEC5A - c-type lectin domain family 5, member a, LGALS3 - lectin, galactoside-binding, soluble, 3, PLK1 - polo-like kinase 1, G2E3 …
GO:0065003	macromolecular complex assembly	2.69E-6	3.25E-4	1.27	15463	1001	3347	276	[SMARCAD1 - swi/snf-related, matrix-associated actin-dependent regulator of chromatin, subfamily a, containing dead/h box 1, TBC1D20 - tbc1 domain family, member 20, NCBP2 - nuclear cap binding protein subunit 2, 20kda, CTTN - cortactin, HSF4 - heat shock transcription factor 4, NCK1 - nck adaptor protein 1, MKI67IP - mki67 (fha domain) interacting nucleolar phosphoprotein, ABCA1 - atp-binding ca…
GO:0009057	macromolecule catabolic process	2.69E-6	3.23E-4	1.33	15463	700	3347	202	[NCBP2 - nuclear cap binding protein subunit 2, 20kda, BNIP3L - bcl2/adenovirus e1b 19kda interacting protein 3-like, EXOSC9 - exosome component 9, EXOSC10 - exosome component 10, TRIM24 - tripartite motif containing 24, SEC61B - sec61 beta subunit, PMAIP1 - phorbol-12-myristate-13-acetate-induced protein 1, DROSHA - drosha, ribonuclease type iii, ZFP36L2 - zfp36 ring finger protein-like 2, ZFP36…
GO:0007005	mitochondrion organization	2.73E-6	3.24E-4	1.52	15463	307	3347	101	[BNIP3L - bcl2/adenovirus e1b 19kda interacting protein 3-like, MRPL35 - mitochondrial ribosomal protein l35, PMAIP1 - phorbol-12-myristate-13-acetate-induced protein 1, HTRA2 - htra serine peptidase 2, COX10 - cytochrome c oxidase assembly homolog 10 (yeast), EPAS1 - endothelial pas domain protein 1, LETM1 - leucine zipper-ef-hand containing transmembrane protein 1, TIMM50 - translocase of inner…
GO:0009890	negative regulation of biosynthetic process	2.87E-6	3.38E-4	1.24	15463	1234	3347	332	[TOB1 - transducer of erbb2, 1, TRIB3 - tribbles homolog 3 (drosophila), SAP18 - sin3a-associated protein, 18kda, HSF4 - heat shock transcription factor 4, NCK1 - nck adaptor protein 1, TRIM24 - tripartite motif containing 24, HSF1 - heat shock transcription factor 1, CREG1 - cellular repressor of e1a-stimulated genes 1, CBX1 - chromobox homolog 1, PATZ1 - poz (btb) and at hook containing zinc fi…
GO:0043085	positive regulation of catalytic activity	2.98E-6	3.48E-4	1.24	15463	1247	3347	335	[TRIB3 - tribbles homolog 3 (drosophila), TBC1D20 - tbc1 domain family, member 20, ARAP2 - arfgap with rhogap domain, ankyrin repeat and ph domain 2, AGAP1 - arfgap with gtpase domain, ankyrin repeat and ph domain 1, SH3BP1 - sh3-domain binding protein 1, MAPRE3 - microtubule-associated protein, rp/eb family, member 3, BNIP2 - bcl2/adenovirus e1b 19kda interacting protein 2, ARFGAP2 - adp-ribosyl…
GO:0006139	nucleobase-containing compound metabolic process	3.21E-6	3.71E-4	1.12	15463	3745	3347	911	[TRMT2B - trna methyltransferase 2 homolog b (s. cerevisiae), EXOSC9 - exosome component 9, EXOSC10 - exosome component 10, ZNF239 - zinc finger protein 239, PNN - pinin, desmosome associated protein, SF3A2 - splicing factor 3a, subunit 2, 66kda, PNRC1 - proline-rich nuclear receptor coactivator 1, PMM2 - phosphomannomutase 2, ACACB - acetyl-coa carboxylase beta, FTSJ3 - ftsj homolog 3 (e. coli),…
GO:0006807	nitrogen compound metabolic process	3.53E-6	4.05E-4	1.11	15463	4546	3347	1090	[TRMT2B - trna methyltransferase 2 homolog b (s. cerevisiae), EXOSC9 - exosome component 9, ZNF239 - zinc finger protein 239, EXOSC10 - exosome component 10, AANAT - aralkylamine n-acetyltransferase, PNN - pinin, desmosome associated protein, SF3A2 - splicing factor 3a, subunit 2, 66kda, PNRC1 - proline-rich nuclear receptor coactivator 1, PMM2 - phosphomannomutase 2, GCHFR - gtp cyclohydrolase i…
GO:0043549	regulation of kinase activity	3.72E-6	4.23E-4	1.34	15463	659	3347	191	[CDC6 - cell division cycle 6, TRIB3 - tribbles homolog 3 (drosophila), PIK3IP1 - phosphoinositide-3-kinase interacting protein 1, AKT1S1 - akt1 substrate 1 (proline-rich), DNAJA1 - dnaj (hsp40) homolog, subfamily a, member 1, MAPRE3 - microtubule-associated protein, rp/eb family, member 3, S1PR2 - sphingosine-1-phosphate receptor 2, CDK1 - cyclin-dependent kinase 1, NCK1 - nck adaptor protein 1,…
GO:0043069	negative regulation of programmed cell death	4E-6	4.51E-4	1.32	15463	728	3347	208	[DNAJA1 - dnaj (hsp40) homolog, subfamily a, member 1, BNIP3L - bcl2/adenovirus e1b 19kda interacting protein 3-like, BNIP1 - bcl2/adenovirus e1b 19kda interacting protein 1, CTTN - cortactin, BNIP2 - bcl2/adenovirus e1b 19kda interacting protein 2, NCL - nucleolin, CLEC5A - c-type lectin domain family 5, member a, LGALS3 - lectin, galactoside-binding, soluble, 3, PLK1 - polo-like kinase 1, G2E3 …
GO:1901576	organic substance biosynthetic process	4.14E-6	4.63E-4	1.12	15463	3706	3347	901	[ZNF239 - zinc finger protein 239, AANAT - aralkylamine n-acetyltransferase, STARD3 - star-related lipid transfer (start) domain containing 3, PNN - pinin, desmosome associated protein, SEC61B - sec61 beta subunit, PNRC1 - proline-rich nuclear receptor coactivator 1, PMM2 - phosphomannomutase 2, ELOVL7 - elovl fatty acid elongase 7, GCH1 - gtp cyclohydrolase 1, ACACB - acetyl-coa carboxylase beta…
GO:0051234	establishment of localization	4.15E-6	4.61E-4	1.13	15463	3237	3347	795	[GFER - growth factor, augmenter of liver regeneration, AGAP1 - arfgap with gtpase domain, ankyrin repeat and ph domain 1, AP3M2 - adaptor-related protein complex 3, mu 2 subunit, STARD3 - star-related lipid transfer (start) domain containing 3, SLC35G1 - solute carrier family 35, member g1, CATSPER2 - cation channel, sperm associated 2, ABCA1 - atp-binding cassette, sub-family a (abc1), member 1…
GO:0006890	retrograde vesicle-mediated transport, Golgi to ER	4.25E-6	4.68E-4	2.91	15463	27	3347	17	[COG3 - component of oligomeric golgi complex 3, SCYL1 - scy1-like 1 (s. cerevisiae), COG4 - component of oligomeric golgi complex 4, SCFD1 - sec1 family domain containing 1, ATP9B - atpase, class ii, type 9b, COPB2 - coatomer protein complex, subunit beta 2 (beta prime), PICK1 - protein interacting with prkca 1, RER1 - rer1 retention in endoplasmic reticulum 1 homolog (s. cerevisiae), STX18 - sy…
GO:0045859	regulation of protein kinase activity	4.57E-6	4.99E-4	1.35	15463	613	3347	179	[CDC6 - cell division cycle 6, TRIB3 - tribbles homolog 3 (drosophila), AKT1S1 - akt1 substrate 1 (proline-rich), DNAJA1 - dnaj (hsp40) homolog, subfamily a, member 1, S1PR2 - sphingosine-1-phosphate receptor 2, MAPRE3 - microtubule-associated protein, rp/eb family, member 3, CDK1 - cyclin-dependent kinase 1, NCK1 - nck adaptor protein 1, APLP2 - amyloid beta (a4) precursor-like protein 2, CDC25C…
GO:0019882	antigen processing and presentation	4.61E-6	4.99E-4	1.68	15463	179	3347	65	[PSMD6 - proteasome (prosome, macropain) 26s subunit, non-atpase, 6, AP2A1 - adaptor-related protein complex 2, alpha 1 subunit, SEC13 - sec13 homolog (s. cerevisiae), CANX - calnexin, KIF3C - kinesin family member 3c, SEC61B - sec61 beta subunit, IFI30 - interferon, gamma-inducible protein 30, KIF3A - kinesin family member 3a, DYNC2H1 - dynein, cytoplasmic 2, heavy chain 1, DYNLL1 - dynein, ligh…
GO:0044711	single-organism biosynthetic process	5.13E-6	5.51E-4	1.25	15463	1133	3347	306	[DPM1 - dolichyl-phosphate mannosyltransferase polypeptide 1, catalytic subunit, LHB - luteinizing hormone beta polypeptide, C9orf3 - chromosome 9 open reading frame 3, RFC3 - replication factor c (activator 1) 3, 38kda, HSD17B4 - hydroxysteroid (17-beta) dehydrogenase 4, MRPL35 - mitochondrial ribosomal protein l35, STARD3 - star-related lipid transfer (start) domain containing 3, BPGM - 2,3-bis…
GO:0022411	cellular component disassembly	5.49E-6	5.85E-4	1.42	15463	422	3347	130	[FN1 - fibronectin 1, CDK1 - cyclin-dependent kinase 1, BIRC2 - baculoviral iap repeat containing 2, NOXO1 - nadph oxidase organizer 1, MRPL35 - mitochondrial ribosomal protein l35, COL18A1 - collagen, type xviii, alpha 1, GSN - gelsolin, SET - set nuclear oncogene, MMP2 - matrix metallopeptidase 2 (gelatinase a, 72kda gelatinase, 72kda type iv collagenase), RPL35 - ribosomal protein l35, BLCAP -…
GO:0044265	cellular macromolecule catabolic process	5.56E-6	5.87E-4	1.36	15463	575	3347	169	[PSMD6 - proteasome (prosome, macropain) 26s subunit, non-atpase, 6, SEL1L - sel-1 suppressor of lin-12-like (c. elegans), NCBP2 - nuclear cap binding protein subunit 2, 20kda, EXOSC9 - exosome component 9, BNIP3L - bcl2/adenovirus e1b 19kda interacting protein 3-like, EXOSC10 - exosome component 10, CDK1 - cyclin-dependent kinase 1, PAIP1 - poly(a) binding protein interacting protein 1, BIRC2 - …
GO:0044249	cellular biosynthetic process	5.68E-6	5.95E-4	1.12	15463	3584	3347	872	[ZNF239 - zinc finger protein 239, STARD3 - star-related lipid transfer (start) domain containing 3, AANAT - aralkylamine n-acetyltransferase, PNN - pinin, desmosome associated protein, SEC61B - sec61 beta subunit, PNRC1 - proline-rich nuclear receptor coactivator 1, PMM2 - phosphomannomutase 2, GCHFR - gtp cyclohydrolase i feedback regulator, ELOVL7 - elovl fatty acid elongase 7, GCH1 - gtp cycl…
GO:0046483	heterocycle metabolic process	5.97E-6	6.2E-4	1.12	15463	3914	3347	946	[TRMT2B - trna methyltransferase 2 homolog b (s. cerevisiae), EXOSC9 - exosome component 9, EXOSC10 - exosome component 10, ZNF239 - zinc finger protein 239, AANAT - aralkylamine n-acetyltransferase, PNN - pinin, desmosome associated protein, SF3A2 - splicing factor 3a, subunit 2, 66kda, PNRC1 - proline-rich nuclear receptor coactivator 1, PMM2 - phosphomannomutase 2, GCH1 - gtp cyclohydrolase 1,…
GO:0031327	negative regulation of cellular biosynthetic process	6.32E-6	6.52E-4	1.24	15463	1215	3347	325	[TOB1 - transducer of erbb2, 1, TRIB3 - tribbles homolog 3 (drosophila), HSF4 - heat shock transcription factor 4, SAP18 - sin3a-associated protein, 18kda, NCK1 - nck adaptor protein 1, TRIM24 - tripartite motif containing 24, HSF1 - heat shock transcription factor 1, CREG1 - cellular repressor of e1a-stimulated genes 1, CBX1 - chromobox homolog 1, PATZ1 - poz (btb) and at hook containing zinc fi…
GO:0051348	negative regulation of transferase activity	6.79E-6	6.96E-4	1.51	15463	294	3347	96	[TRIB3 - tribbles homolog 3 (drosophila), PSMD6 - proteasome (prosome, macropain) 26s subunit, non-atpase, 6, AKT1S1 - akt1 substrate 1 (proline-rich), DNAJA1 - dnaj (hsp40) homolog, subfamily a, member 1, PIK3IP1 - phosphoinositide-3-kinase interacting protein 1, PKIA - protein kinase (camp-dependent, catalytic) inhibitor alpha, NCK1 - nck adaptor protein 1, SOCS1 - suppressor of cytokine signal…
GO:0044093	positive regulation of molecular function	7.61E-6	7.73E-4	1.21	15463	1483	3347	388	[TRIB3 - tribbles homolog 3 (drosophila), ARAP2 - arfgap with rhogap domain, ankyrin repeat and ph domain 2, AGAP1 - arfgap with gtpase domain, ankyrin repeat and ph domain 1, SH3BP1 - sh3-domain binding protein 1, ARFGAP2 - adp-ribosylation factor gtpase activating protein 2, RIN1 - ras and rab interactor 1, RABGAP1 - rab gtpase activating protein 1, PMAIP1 - phorbol-12-myristate-13-acetate-indu…
GO:0006120	mitochondrial electron transport, NADH to ubiquinone	7.61E-6	7.67E-4	2.66	15463	33	3347	19	[DLD - dihydrolipoamide dehydrogenase, NDUFB9 - nadh dehydrogenase (ubiquinone) 1 beta subcomplex, 9, 22kda, NDUFB4 - nadh dehydrogenase (ubiquinone) 1 beta subcomplex, 4, 15kda, NDUFB5 - nadh dehydrogenase (ubiquinone) 1 beta subcomplex, 5, 16kda, NDUFA4 - nadh dehydrogenase (ubiquinone) 1 alpha subcomplex, 4, 9kda, NDUFB3 - nadh dehydrogenase (ubiquinone) 1 beta subcomplex, 3, 12kda, NDUFS7 - n…
GO:1903320	regulation of protein modification by small protein conjugation or removal	7.91E-6	7.92E-4	1.56	15463	243	3347	82	[UBQLN1 - ubiquilin 1, TRIB3 - tribbles homolog 3 (drosophila), PSMD6 - proteasome (prosome, macropain) 26s subunit, non-atpase, 6, SENP2 - sumo1/sentrin/smt3 specific peptidase 2, DNAJA1 - dnaj (hsp40) homolog, subfamily a, member 1, CDK1 - cyclin-dependent kinase 1, BIRC3 - baculoviral iap repeat containing 3, BIRC2 - baculoviral iap repeat containing 2, ZER1 - zyg-11 related, cell cycle regula…
GO:0045892	negative regulation of transcription, DNA-templated	8.32E-6	8.27E-4	1.26	15463	973	3347	266	[TRIB3 - tribbles homolog 3 (drosophila), HSF4 - heat shock transcription factor 4, TRIM24 - tripartite motif containing 24, NCK1 - nck adaptor protein 1, HSF1 - heat shock transcription factor 1, CBX1 - chromobox homolog 1, PATZ1 - poz (btb) and at hook containing zinc finger 1, TSC22D4 - tsc22 domain family, member 4, ELK4 - elk4, ets-domain protein (srf accessory protein 1), HES1 - hairy and e…
GO:0090150	establishment of protein localization to membrane	8.33E-6	8.21E-4	1.58	15463	225	3347	77	[DDOST - dolichyl-diphosphooligosaccharide--protein glycosyltransferase subunit (non-catalytic), RPL19 - ribosomal protein l19, SEC61B - sec61 beta subunit, ATP1B1 - atpase, na+/k+ transporting, beta 1 polypeptide, RPL11 - ribosomal protein l11, RPL9 - ribosomal protein l9, RPL10 - ribosomal protein l10, PEX3 - peroxisomal biogenesis factor 3, TMED2 - transmembrane emp24 domain trafficking protei…
GO:0009058	biosynthetic process	8.38E-6	8.2E-4	1.12	15463	3779	3347	914	[ZNF239 - zinc finger protein 239, STARD3 - star-related lipid transfer (start) domain containing 3, AANAT - aralkylamine n-acetyltransferase, PNN - pinin, desmosome associated protein, SEC61B - sec61 beta subunit, PNRC1 - proline-rich nuclear receptor coactivator 1, PMM2 - phosphomannomutase 2, GCHFR - gtp cyclohydrolase i feedback regulator, ELOVL7 - elovl fatty acid elongase 7, GCH1 - gtp cycl…
GO:0048518	positive regulation of biological process	9.34E-6	9.08E-4	1.10	15463	4582	3347	1093	[GFAP - glial fibrillary acidic protein, ARAP2 - arfgap with rhogap domain, ankyrin repeat and ph domain 2, AGAP1 - arfgap with gtpase domain, ankyrin repeat and ph domain 1, EXOSC9 - exosome component 9, GDF9 - growth differentiation factor 9, ABCA1 - atp-binding cassette, sub-family a (abc1), member 1, PMAIP1 - phorbol-12-myristate-13-acetate-induced protein 1, ERP29 - endoplasmic reticulum pro…
GO:0051247	positive regulation of protein metabolic process	9.35E-6	9.02E-4	1.23	15463	1237	3347	329	[TRIB3 - tribbles homolog 3 (drosophila), MYLIP - myosin regulatory light chain interacting protein, MAPRE3 - microtubule-associated protein, rp/eb family, member 3, NCK1 - nck adaptor protein 1, GDF9 - growth differentiation factor 9, LIF - leukemia inhibitory factor, SNW1 - snw domain containing 1, HES1 - hairy and enhancer of split 1, (drosophila), NCOR1 - nuclear receptor corepressor 1, SPN -…
GO:0044843	cell cycle G1/S phase transition	9.88E-6	9.46E-4	1.73	15463	144	3347	54	[CDC6 - cell division cycle 6, PSMD6 - proteasome (prosome, macropain) 26s subunit, non-atpase, 6, CDK1 - cyclin-dependent kinase 1, CCNE2 - cyclin e2, INHBA - inhibin, beta a, RPA3 - replication protein a3, 14kda, PPP6C - protein phosphatase 6, catalytic subunit, RPA1 - replication protein a1, 70kda, PSMB3 - proteasome (prosome, macropain) subunit, beta type, 3, SKP2 - s-phase kinase-associated …
GO:0000082	G1/S transition of mitotic cell cycle	9.88E-6	9.39E-4	1.73	15463	144	3347	54	[PSMD6 - proteasome (prosome, macropain) 26s subunit, non-atpase, 6, CDC6 - cell division cycle 6, CDK1 - cyclin-dependent kinase 1, CCNE2 - cyclin e2, INHBA - inhibin, beta a, PPP6C - protein phosphatase 6, catalytic subunit, RPA3 - replication protein a3, 14kda, RPA1 - replication protein a1, 70kda, PSMB3 - proteasome (prosome, macropain) subunit, beta type, 3, SKP2 - s-phase kinase-associated …
GO:0008150	biological_process	1.05E-5	9.94E-4	1.02	15463	13842	3347	3062	[ARAP2 - arfgap with rhogap domain, ankyrin repeat and ph domain 2, AGAP1 - arfgap with gtpase domain, ankyrin repeat and ph domain 1, EXOSC9 - exosome component 9, NAT1 - n-acetyltransferase 1 (arylamine n-acetyltransferase), EXOSC10 - exosome component 10, C11orf58 - chromosome 11 open reading frame 58, AP3M2 - adaptor-related protein complex 3, mu 2 subunit, AANAT - aralkylamine n-acetyltransf…
GO:0006793	phosphorus metabolic process	1.08E-5	1.01E-3	1.20	15463	1603	3347	415	[TRIB3 - tribbles homolog 3 (drosophila), RSRC1 - arginine/serine-rich coiled-coil 1, PRDX6 - peroxiredoxin 6, LIF - leukemia inhibitory factor, LDHB - lactate dehydrogenase b, LDHA - lactate dehydrogenase a, PMM2 - phosphomannomutase 2, ELOVL7 - elovl fatty acid elongase 7, ACACB - acetyl-coa carboxylase beta, GCH1 - gtp cyclohydrolase 1, UAP1 - udp-n-acteylglucosamine pyrophosphorylase 1, PANK2…
GO:0022904	respiratory electron transport chain	1.12E-5	1.04E-3	1.92	15463	94	3347	39	[COX6A1 - cytochrome c oxidase subunit via polypeptide 1, UQCRC1 - ubiquinol-cytochrome c reductase core protein i, DLD - dihydrolipoamide dehydrogenase, COX6B1 - cytochrome c oxidase subunit vib polypeptide 1 (ubiquitous), PMPCB - peptidase (mitochondrial processing) beta, SDHD - succinate dehydrogenase complex, subunit d, integral membrane protein, COX4I1 - cytochrome c oxidase subunit iv isofo…
GO:0031325	positive regulation of cellular metabolic process	1.13E-5	1.04E-3	1.15	15463	2515	3347	626	[TRIB3 - tribbles homolog 3 (drosophila), GDF9 - growth differentiation factor 9, LIF - leukemia inhibitory factor, PATZ1 - poz (btb) and at hook containing zinc finger 1, ABCA1 - atp-binding cassette, sub-family a (abc1), member 1, NCOR1 - nuclear receptor corepressor 1, SPN - sialophorin, PMAIP1 - phorbol-12-myristate-13-acetate-induced protein 1, ERP29 - endoplasmic reticulum protein 29, RNF14…
GO:0045934	negative regulation of nucleobase-containing compound metabolic process	1.17E-5	1.07E-3	1.24	15463	1152	3347	308	[TOB1 - transducer of erbb2, 1, TRIB3 - tribbles homolog 3 (drosophila), HSF4 - heat shock transcription factor 4, SAP18 - sin3a-associated protein, 18kda, NCK1 - nck adaptor protein 1, TRIM24 - tripartite motif containing 24, HSF1 - heat shock transcription factor 1, CREG1 - cellular repressor of e1a-stimulated genes 1, CBX1 - chromobox homolog 1, PATZ1 - poz (btb) and at hook containing zinc fi…
GO:0031396	regulation of protein ubiquitination	1.2E-5	1.09E-3	1.57	15463	227	3347	77	[UBQLN1 - ubiquilin 1, TRIB3 - tribbles homolog 3 (drosophila), PSMD6 - proteasome (prosome, macropain) 26s subunit, non-atpase, 6, SENP2 - sumo1/sentrin/smt3 specific peptidase 2, DNAJA1 - dnaj (hsp40) homolog, subfamily a, member 1, CDK1 - cyclin-dependent kinase 1, BIRC3 - baculoviral iap repeat containing 3, BIRC2 - baculoviral iap repeat containing 2, ZER1 - zyg-11 related, cell cycle regula…
GO:0006796	phosphate-containing compound metabolic process	1.21E-5	1.1E-3	1.20	15463	1558	3347	404	[TRIB3 - tribbles homolog 3 (drosophila), RSRC1 - arginine/serine-rich coiled-coil 1, PRDX6 - peroxiredoxin 6, LIF - leukemia inhibitory factor, LDHB - lactate dehydrogenase b, LDHA - lactate dehydrogenase a, PMM2 - phosphomannomutase 2, ACACB - acetyl-coa carboxylase beta, GCH1 - gtp cyclohydrolase 1, UAP1 - udp-n-acteylglucosamine pyrophosphorylase 1, PANK2 - pantothenate kinase 2, SMPD4 - sphi…
GO:0051301	cell division	1.28E-5	1.15E-3	1.46	15463	336	3347	106	[CDC6 - cell division cycle 6, MAPRE3 - microtubule-associated protein, rp/eb family, member 3, CDK1 - cyclin-dependent kinase 1, SGOL1 - shugoshin-like 1 (s. pombe), CDC25C - cell division cycle 25c, VANGL2 - vangl planar cell polarity protein 2, SPAG5 - sperm associated antigen 5, WWTR1 - ww domain containing transcription regulator 1, PDS5A - pds5, regulator of cohesion maintenance, homolog a …
GO:0000184	nuclear-transcribed mRNA catabolic process, nonsense-mediated decay	1.3E-5	1.16E-3	1.94	15463	88	3347	37	[RPS23 - ribosomal protein s23, UBA52 - ubiquitin a-52 residue ribosomal protein fusion product 1, NCBP2 - nuclear cap binding protein subunit 2, 20kda, EXOSC10 - exosome component 10, RPL19 - ribosomal protein l19, RPL14 - ribosomal protein l14, RPS15A - ribosomal protein s15a, RPL11 - ribosomal protein l11, RPL9 - ribosomal protein l9, RPL10 - ribosomal protein l10, RPL7 - ribosomal protein l7,…
GO:2000113	negative regulation of cellular macromolecule biosynthetic process	1.31E-5	1.17E-3	1.24	15463	1095	3347	294	[TOB1 - transducer of erbb2, 1, TRIB3 - tribbles homolog 3 (drosophila), HSF4 - heat shock transcription factor 4, NCK1 - nck adaptor protein 1, TRIM24 - tripartite motif containing 24, HSF1 - heat shock transcription factor 1, CBX1 - chromobox homolog 1, PATZ1 - poz (btb) and at hook containing zinc finger 1, TSC22D4 - tsc22 domain family, member 4, ELK4 - elk4, ets-domain protein (srf accessory…
GO:0071496	cellular response to external stimulus	1.33E-5	1.18E-3	1.58	15463	213	3347	73	[UBQLN1 - ubiquilin 1, SLC9A1 - solute carrier family 9, subfamily a (nhe1, cation proton antiporter 1), member 1, ATP1A1 - atpase, na+/k+ transporting, alpha 1 polypeptide, PICK1 - protein interacting with prkca 1, ATF4 - activating transcription factor 4, PMAIP1 - phorbol-12-myristate-13-acetate-induced protein 1, MAP2K4 - mitogen-activated protein kinase kinase 4, WIPI2 - wd repeat domain, pho…
GO:0042590	antigen processing and presentation of exogenous peptide antigen via MHC class I	1.39E-5	1.22E-3	2.13	15463	63	3347	29	[PSMD6 - proteasome (prosome, macropain) 26s subunit, non-atpase, 6, PSMD12 - proteasome (prosome, macropain) 26s subunit, non-atpase, 12, PSME1 - proteasome (prosome, macropain) activator subunit 1 (pa28 alpha), UBA52 - ubiquitin a-52 residue ribosomal protein fusion product 1, SEC61B - sec61 beta subunit, IFI30 - interferon, gamma-inducible protein 30, UBB - ubiquitin b, ITGAV - integrin, alpha…
GO:0072657	protein localization to membrane	1.43E-5	1.24E-3	1.49	15463	295	3347	95	[DDOST - dolichyl-diphosphooligosaccharide--protein glycosyltransferase subunit (non-catalytic), RPL19 - ribosomal protein l19, CDH2 - cadherin 2, type 1, n-cadherin (neuronal), SEC61B - sec61 beta subunit, ATP1B1 - atpase, na+/k+ transporting, beta 1 polypeptide, RPL11 - ribosomal protein l11, LIN7C - lin-7 homolog c (c. elegans), RPL9 - ribosomal protein l9, RPL10 - ribosomal protein l10, PEX3 …
GO:0032270	positive regulation of cellular protein metabolic process	1.47E-5	1.27E-3	1.23	15463	1155	3347	308	[TRIB3 - tribbles homolog 3 (drosophila), MAPRE3 - microtubule-associated protein, rp/eb family, member 3, NCK1 - nck adaptor protein 1, GDF9 - growth differentiation factor 9, LIF - leukemia inhibitory factor, SNW1 - snw domain containing 1, HES1 - hairy and enhancer of split 1, (drosophila), NCOR1 - nuclear receptor corepressor 1, SPN - sialophorin, IQGAP1 - iq motif containing gtpase activatin…
GO:0007346	regulation of mitotic cell cycle	1.49E-5	1.28E-3	1.40	15463	422	3347	128	[CDC6 - cell division cycle 6, PSMD6 - proteasome (prosome, macropain) 26s subunit, non-atpase, 6, CDK1 - cyclin-dependent kinase 1, SYF2 - syf2 pre-mrna-splicing factor, ANLN - anillin, actin binding protein, CDC25C - cell division cycle 25c, HES1 - hairy and enhancer of split 1, (drosophila), DDB1 - damage-specific dna binding protein 1, 127kda, PAK4 - p21 protein (cdc42/rac)-activated kinase 4…
GO:0016072	rRNA metabolic process	1.51E-5	1.29E-3	1.75	15463	132	3347	50	[EXOSC9 - exosome component 9, EXOSC10 - exosome component 10, WDR12 - wd repeat domain 12, MKI67IP - mki67 (fha domain) interacting nucleolar phosphoprotein, RPL11 - ribosomal protein l11, BOP1 - block of proliferation 1, DROSHA - drosha, ribonuclease type iii, RPL7 - ribosomal protein l7, RPL5 - ribosomal protein l5, RNMTL1 - rna methyltransferase like 1, SIRT1 - sirtuin 1, FTSJ3 - ftsj homolog…
GO:0007067	mitotic nuclear division	1.51E-5	1.28E-3	1.57	15463	221	3347	75	[CDC6 - cell division cycle 6, SEPT7 - septin 7, KLHL42 - kelch-like family member 42, CCNB2 - cyclin b2, MAPRE3 - microtubule-associated protein, rp/eb family, member 3, CDK1 - cyclin-dependent kinase 1, ZWILCH - zwilch kinetochore protein, SGOL1 - shugoshin-like 1 (s. pombe), CDC25C - cell division cycle 25c, ANLN - anillin, actin binding protein, CEP164 - centrosomal protein 164kda, SMC3 - str…
GO:0034622	cellular macromolecular complex assembly	1.56E-5	1.31E-3	1.37	15463	493	3347	146	[TBC1D20 - tbc1 domain family, member 20, NCBP2 - nuclear cap binding protein subunit 2, 20kda, EIF3K - eukaryotic translation initiation factor 3, subunit k, HAT1 - histone acetyltransferase 1, CTTN - cortactin, NCK1 - nck adaptor protein 1, GSN - gelsolin, ANLN - anillin, actin binding protein, SHQ1 - shq1, h/aca ribonucleoprotein assembly factor, SF3A2 - splicing factor 3a, subunit 2, 66kda, S…
GO:0006810	transport	1.58E-5	1.32E-3	1.13	15463	3141	3347	767	[COX6A1 - cytochrome c oxidase subunit via polypeptide 1, RSRC1 - arginine/serine-rich coiled-coil 1, GFER - growth factor, augmenter of liver regeneration, AGAP1 - arfgap with gtpase domain, ankyrin repeat and ph domain 1, COX6B1 - cytochrome c oxidase subunit vib polypeptide 1 (ubiquitous), AP3M2 - adaptor-related protein complex 3, mu 2 subunit, ARFGAP2 - adp-ribosylation factor gtpase activat…
GO:0006401	RNA catabolic process	1.79E-5	1.48E-3	1.62	15463	182	3347	64	[NCBP2 - nuclear cap binding protein subunit 2, 20kda, EXOSC9 - exosome component 9, EXOSC10 - exosome component 10, PAIP1 - poly(a) binding protein interacting protein 1, RPL19 - ribosomal protein l19, RPL11 - ribosomal protein l11, RPL9 - ribosomal protein l9, SUPV3L1 - suppressor of var1, 3-like 1 (s. cerevisiae), RPL10 - ribosomal protein l10, DROSHA - drosha, ribonuclease type iii, RPL7 - ri…
GO:0019083	viral transcription	1.9E-5	1.57E-3	1.93	15463	86	3347	36	[NUP188 - nucleoporin 188kda, RPS23 - ribosomal protein s23, UBA52 - ubiquitin a-52 residue ribosomal protein fusion product 1, RANBP2 - ran binding protein 2, RPL19 - ribosomal protein l19, RPL14 - ribosomal protein l14, USF2 - upstream transcription factor 2, c-fos interacting, RPS15A - ribosomal protein s15a, NUP107 - nucleoporin 107kda, RPL11 - ribosomal protein l11, NUPL2 - nucleoporin like …
GO:0033043	regulation of organelle organization	1.98E-5	1.62E-3	1.25	15463	967	3347	262	[BNIP3L - bcl2/adenovirus e1b 19kda interacting protein 3-like, CTTN - cortactin, NCK1 - nck adaptor protein 1, LIF - leukemia inhibitory factor, STARD7 - star-related lipid transfer (start) domain containing 7, HES1 - hairy and enhancer of split 1, (drosophila), NCOR1 - nuclear receptor corepressor 1, SNW1 - snw domain containing 1, PMAIP1 - phorbol-12-myristate-13-acetate-induced protein 1, COX…
GO:0022900	electron transport chain	2.01E-5	1.64E-3	1.88	15463	96	3347	39	[COX6A1 - cytochrome c oxidase subunit via polypeptide 1, UQCRC1 - ubiquinol-cytochrome c reductase core protein i, DLD - dihydrolipoamide dehydrogenase, COX6B1 - cytochrome c oxidase subunit vib polypeptide 1 (ubiquitous), PMPCB - peptidase (mitochondrial processing) beta, SDHD - succinate dehydrogenase complex, subunit d, integral membrane protein, COX4I1 - cytochrome c oxidase subunit iv isofo…
GO:0022607	cellular component assembly	2.07E-5	1.68E-3	1.19	15463	1545	3347	399	[MKI67IP - mki67 (fha domain) interacting nucleolar phosphoprotein, ABCA1 - atp-binding cassette, sub-family a (abc1), member 1, SF3A2 - splicing factor 3a, subunit 2, 66kda, NCOR1 - nuclear receptor corepressor 1, TMED2 - transmembrane emp24 domain trafficking protein 2, COX10 - cytochrome c oxidase assembly homolog 10 (yeast), CLPP - clpp caseinolytic peptidase, atp-dependent, proteolytic subun…
GO:1904029	regulation of cyclin-dependent protein kinase activity	2.4E-5	1.93E-3	1.81	15463	110	3347	43	[TRIB3 - tribbles homolog 3 (drosophila), CDC6 - cell division cycle 6, MAPRE3 - microtubule-associated protein, rp/eb family, member 3, CCNE2 - cyclin e2, PKIA - protein kinase (camp-dependent, catalytic) inhibitor alpha, NCK1 - nck adaptor protein 1, FGF10 - fibroblast growth factor 10, SOCS1 - suppressor of cytokine signaling 1, CCND3 - cyclin d3, HEXIM1 - hexamethylene bis-acetamide inducible…
GO:0010646	regulation of cell communication	3.2E-5	2.56E-3	1.14	15463	2496	3347	617	[TRIB3 - tribbles homolog 3 (drosophila), GFAP - glial fibrillary acidic protein, ARAP2 - arfgap with rhogap domain, ankyrin repeat and ph domain 2, AKT1S1 - akt1 substrate 1 (proline-rich), TNFRSF12A - tumor necrosis factor receptor superfamily, member 12a, GDF9 - growth differentiation factor 9, TMEM101 - transmembrane protein 101, LIF - leukemia inhibitory factor, ABCA1 - atp-binding cassette,…
GO:1901360	organic cyclic compound metabolic process	3.32E-5	2.65E-3	1.10	15463	4128	3347	985	[TRMT2B - trna methyltransferase 2 homolog b (s. cerevisiae), EXOSC9 - exosome component 9, ZNF239 - zinc finger protein 239, EXOSC10 - exosome component 10, STARD3 - star-related lipid transfer (start) domain containing 3, AANAT - aralkylamine n-acetyltransferase, PNN - pinin, desmosome associated protein, ABCA1 - atp-binding cassette, sub-family a (abc1), member 1, SF3A2 - splicing factor 3a, s…
GO:0050658	RNA transport	3.4E-5	2.69E-3	1.71	15463	132	3347	49	[NCBP2 - nuclear cap binding protein subunit 2, 20kda, SENP2 - sumo1/sentrin/smt3 specific peptidase 2, SEC13 - sec13 homolog (s. cerevisiae), XPO1 - exportin 1 (crm1 homolog, yeast), NUP107 - nucleoporin 107kda, NUPL2 - nucleoporin like 2, SUPT6H - suppressor of ty 6 homolog (s. cerevisiae), XPOT - exportin, trna, PHAX - phosphorylated adaptor for rna export, CPSF3 - cleavage and polyadenylation…
GO:0050657	nucleic acid transport	3.4E-5	2.68E-3	1.71	15463	132	3347	49	[NCBP2 - nuclear cap binding protein subunit 2, 20kda, SENP2 - sumo1/sentrin/smt3 specific peptidase 2, SEC13 - sec13 homolog (s. cerevisiae), XPO1 - exportin 1 (crm1 homolog, yeast), NUP107 - nucleoporin 107kda, NUPL2 - nucleoporin like 2, SUPT6H - suppressor of ty 6 homolog (s. cerevisiae), XPOT - exportin, trna, PHAX - phosphorylated adaptor for rna export, CPSF3 - cleavage and polyadenylation…
GO:0051236	establishment of RNA localization	3.4E-5	2.66E-3	1.71	15463	132	3347	49	[NCBP2 - nuclear cap binding protein subunit 2, 20kda, SENP2 - sumo1/sentrin/smt3 specific peptidase 2, SEC13 - sec13 homolog (s. cerevisiae), XPO1 - exportin 1 (crm1 homolog, yeast), NUP107 - nucleoporin 107kda, NUPL2 - nucleoporin like 2, SUPT6H - suppressor of ty 6 homolog (s. cerevisiae), XPOT - exportin, trna, PHAX - phosphorylated adaptor for rna export, CPSF3 - cleavage and polyadenylation…
GO:1903827	regulation of cellular protein localization	3.56E-5	2.77E-3	1.37	15463	437	3347	130	[BNIP3L - bcl2/adenovirus e1b 19kda interacting protein 3-like, IL18 - interleukin 18 (interferon-gamma-inducing factor), GSN - gelsolin, CDH2 - cadherin 2, type 1, n-cadherin (neuronal), LIF - leukemia inhibitory factor, STARD7 - star-related lipid transfer (start) domain containing 7, SPAG5 - sperm associated antigen 5, WWTR1 - ww domain containing transcription regulator 1, RANGRF - ran guanin…
GO:0019058	viral life cycle	3.6E-5	2.79E-3	1.77	15463	115	3347	44	[NUP188 - nucleoporin 188kda, RPS23 - ribosomal protein s23, UBA52 - ubiquitin a-52 residue ribosomal protein fusion product 1, RANBP2 - ran binding protein 2, RPL19 - ribosomal protein l19, RPL14 - ribosomal protein l14, RPS15A - ribosomal protein s15a, XPO1 - exportin 1 (crm1 homolog, yeast), NUP107 - nucleoporin 107kda, UBB - ubiquitin b, NUPL2 - nucleoporin like 2, RPL11 - ribosomal protein l…
GO:0006725	cellular aromatic compound metabolic process	3.81E-5	2.93E-3	1.11	15463	3921	3347	938	[TRMT2B - trna methyltransferase 2 homolog b (s. cerevisiae), EXOSC9 - exosome component 9, EXOSC10 - exosome component 10, ZNF239 - zinc finger protein 239, AANAT - aralkylamine n-acetyltransferase, PNN - pinin, desmosome associated protein, SF3A2 - splicing factor 3a, subunit 2, 66kda, PNRC1 - proline-rich nuclear receptor coactivator 1, PMM2 - phosphomannomutase 2, GCH1 - gtp cyclohydrolase 1,…
GO:0044839	cell cycle G2/M phase transition	3.82E-5	2.92E-3	1.70	15463	136	3347	50	[CDK5RAP2 - cdk5 regulatory subunit associated protein 2, CCNB2 - cyclin b2, CDK1 - cyclin-dependent kinase 1, PRKACA - protein kinase, camp-dependent, catalytic, alpha, CDK14 - cyclin-dependent kinase 14, CDC25C - cell division cycle 25c, CEP164 - centrosomal protein 164kda, ENSA - endosulfine alpha, CEP290 - centrosomal protein 290kda, DYNLL1 - dynein, light chain, lc8-type 1, PPM1D - protein p…
GO:0000086	G2/M transition of mitotic cell cycle	3.82E-5	2.9E-3	1.70	15463	136	3347	50	[CDK5RAP2 - cdk5 regulatory subunit associated protein 2, CCNB2 - cyclin b2, CDK1 - cyclin-dependent kinase 1, PRKACA - protein kinase, camp-dependent, catalytic, alpha, CDK14 - cyclin-dependent kinase 14, CDC25C - cell division cycle 25c, CEP164 - centrosomal protein 164kda, ENSA - endosulfine alpha, CEP290 - centrosomal protein 290kda, DYNLL1 - dynein, light chain, lc8-type 1, DCTN3 - dynactin …
GO:0048285	organelle fission	3.9E-5	2.95E-3	1.46	15463	298	3347	94	[CDC6 - cell division cycle 6, SEPT7 - septin 7, KLHL42 - kelch-like family member 42, CCNB2 - cyclin b2, MAPRE3 - microtubule-associated protein, rp/eb family, member 3, ACOT8 - acyl-coa thioesterase 8, CDK1 - cyclin-dependent kinase 1, SLC2A8 - solute carrier family 2 (facilitated glucose transporter), member 8, ZWILCH - zwilch kinetochore protein, HSF1 - heat shock transcription factor 1, SGOL…
GO:0048583	regulation of response to stimulus	3.99E-5	3E-3	1.13	15463	2949	3347	719	[TRIB3 - tribbles homolog 3 (drosophila), ARAP2 - arfgap with rhogap domain, ankyrin repeat and ph domain 2, AKT1S1 - akt1 substrate 1 (proline-rich), TNFRSF12A - tumor necrosis factor receptor superfamily, member 12a, GDF9 - growth differentiation factor 9, TMEM101 - transmembrane protein 101, LIF - leukemia inhibitory factor, ABCA1 - atp-binding cassette, sub-family a (abc1), member 1, NCOR1 - …
GO:0002474	antigen processing and presentation of peptide antigen via MHC class I	4.06E-5	3.04E-3	1.92	15463	82	3347	34	[PSMD12 - proteasome (prosome, macropain) 26s subunit, non-atpase, 12, PSMD6 - proteasome (prosome, macropain) 26s subunit, non-atpase, 6, UBA52 - ubiquitin a-52 residue ribosomal protein fusion product 1, PSME1 - proteasome (prosome, macropain) activator subunit 1 (pa28 alpha), SEC13 - sec13 homolog (s. cerevisiae), CANX - calnexin, UBE2A - ubiquitin-conjugating enzyme e2a, SEC61B - sec61 beta s…
GO:0072422	signal transduction involved in DNA damage checkpoint	4.11E-5	3.06E-3	2.03	15463	66	3347	29	[PSMD6 - proteasome (prosome, macropain) 26s subunit, non-atpase, 6, PSMD12 - proteasome (prosome, macropain) 26s subunit, non-atpase, 12, PSME1 - proteasome (prosome, macropain) activator subunit 1 (pa28 alpha), UBA52 - ubiquitin a-52 residue ribosomal protein fusion product 1, CDC5L - cell division cycle 5-like, RFWD2 - ring finger and wd repeat domain 2, e3 ubiquitin protein ligase, MDM2 - mdm…
GO:0072401	signal transduction involved in DNA integrity checkpoint	4.11E-5	3.04E-3	2.03	15463	66	3347	29	[PSMD6 - proteasome (prosome, macropain) 26s subunit, non-atpase, 6, PSMD12 - proteasome (prosome, macropain) 26s subunit, non-atpase, 12, PSME1 - proteasome (prosome, macropain) activator subunit 1 (pa28 alpha), UBA52 - ubiquitin a-52 residue ribosomal protein fusion product 1, CDC5L - cell division cycle 5-like, RFWD2 - ring finger and wd repeat domain 2, e3 ubiquitin protein ligase, UBB - ubiq…
GO:1901988	negative regulation of cell cycle phase transition	4.13E-5	3.03E-3	1.65	15463	154	3347	55	[PSMD6 - proteasome (prosome, macropain) 26s subunit, non-atpase, 6, CDK1 - cyclin-dependent kinase 1, CDC5L - cell division cycle 5-like, SYF2 - syf2 pre-mrna-splicing factor, RFWD2 - ring finger and wd repeat domain 2, e3 ubiquitin protein ligase, PRPF19 - pre-mrna processing factor 19, PSMB3 - proteasome (prosome, macropain) subunit, beta type, 3, PSMB1 - proteasome (prosome, macropain) subuni…
GO:0070585	protein localization to mitochondrion	4.65E-5	3.4E-3	2.11	15463	57	3347	26	[GFER - growth factor, augmenter of liver regeneration, TOMM40 - translocase of outer mitochondrial membrane 40 homolog (yeast), FIS1 - fission 1 (mitochondrial outer membrane) homolog (s. cerevisiae), DNAJA1 - dnaj (hsp40) homolog, subfamily a, member 1, TOMM7 - translocase of outer mitochondrial membrane 7 homolog (yeast), PMPCB - peptidase (mitochondrial processing) beta, TOMM70A - translocase…
GO:0010639	negative regulation of organelle organization	4.67E-5	3.4E-3	1.50	15463	250	3347	81	[RAD1 - rad1 homolog (s. pombe), UBQLN1 - ubiquilin 1, CAPZA2 - capping protein (actin filament) muscle z-line, alpha 2, CAPZA1 - capping protein (actin filament) muscle z-line, alpha 1, CDK5RAP2 - cdk5 regulatory subunit associated protein 2, ACAA2 - acetyl-coa acyltransferase 2, PFN2 - profilin 2, SCFD1 - sec1 family domain containing 1, GSN - gelsolin, LIF - leukemia inhibitory factor, OMA1 - …
GO:0090304	nucleic acid metabolic process	4.69E-5	3.39E-3	1.12	15463	3360	3347	811	[TRMT2B - trna methyltransferase 2 homolog b (s. cerevisiae), EXOSC9 - exosome component 9, EXOSC10 - exosome component 10, ZNF239 - zinc finger protein 239, PNN - pinin, desmosome associated protein, SF3A2 - splicing factor 3a, subunit 2, 66kda, PNRC1 - proline-rich nuclear receptor coactivator 1, FTSJ3 - ftsj homolog 3 (e. coli), BRD8 - bromodomain containing 8, ACHE - acetylcholinesterase, TWI…
GO:0009968	negative regulation of signal transduction	4.79E-5	3.45E-3	1.25	15463	920	3347	248	[TOB1 - transducer of erbb2, 1, MAPKAP1 - mitogen-activated protein kinase associated protein 1, DNAJA1 - dnaj (hsp40) homolog, subfamily a, member 1, AKT1S1 - akt1 substrate 1 (proline-rich), G3BP1 - gtpase activating protein (sh3 domain) binding protein 1, CTTN - cortactin, NCK1 - nck adaptor protein 1, LIF - leukemia inhibitory factor, NCOR1 - nuclear receptor corepressor 1, LGALS3 - lectin, g…
GO:0042176	regulation of protein catabolic process	4.89E-5	3.5E-3	1.40	15463	373	3347	113	[PSMD6 - proteasome (prosome, macropain) 26s subunit, non-atpase, 6, CDC6 - cell division cycle 6, TRIB3 - tribbles homolog 3 (drosophila), MYLIP - myosin regulatory light chain interacting protein, SNF8 - snf8, escrt-ii complex subunit, CDK1 - cyclin-dependent kinase 1, PBK - pdz binding kinase, USP16 - ubiquitin specific peptidase 16, FOXO1 - forkhead box o1, SIRT2 - sirtuin 2, PSMB3 - proteaso…
GO:0031398	positive regulation of protein ubiquitination	5.07E-5	3.61E-3	1.64	15463	155	3347	55	[PSMD6 - proteasome (prosome, macropain) 26s subunit, non-atpase, 6, TRIB3 - tribbles homolog 3 (drosophila), UBQLN1 - ubiquilin 1, SENP2 - sumo1/sentrin/smt3 specific peptidase 2, CDK1 - cyclin-dependent kinase 1, BIRC3 - baculoviral iap repeat containing 3, BIRC2 - baculoviral iap repeat containing 2, ADRB2 - adrenoceptor beta 2, surface, TRIM67 - tripartite motif containing 67, ARRDC3 - arrest…
GO:0044248	cellular catabolic process	5.08E-5	3.6E-3	1.22	15463	1147	3347	302	[NCBP2 - nuclear cap binding protein subunit 2, 20kda, PRDX6 - peroxiredoxin 6, BNIP3L - bcl2/adenovirus e1b 19kda interacting protein 3-like, EXOSC9 - exosome component 9, C9orf3 - chromosome 9 open reading frame 3, BNIP1 - bcl2/adenovirus e1b 19kda interacting protein 1, EXOSC10 - exosome component 10, HSD17B4 - hydroxysteroid (17-beta) dehydrogenase 4, SEC61B - sec61 beta subunit, DTD1 - d-tyr…
GO:0006461	protein complex assembly	5.21E-5	3.67E-3	1.26	15463	805	3347	220	[SMARCAD1 - swi/snf-related, matrix-associated actin-dependent regulator of chromatin, subfamily a, containing dead/h box 1, TBC1D20 - tbc1 domain family, member 20, HSF4 - heat shock transcription factor 4, CTTN - cortactin, NCK1 - nck adaptor protein 1, MKI67IP - mki67 (fha domain) interacting nucleolar phosphoprotein, HES1 - hairy and enhancer of split 1, (drosophila), NCOR1 - nuclear receptor…
GO:0006364	rRNA processing	5.32E-5	3.73E-3	1.71	15463	127	3347	47	[EXOSC9 - exosome component 9, EXOSC10 - exosome component 10, WDR12 - wd repeat domain 12, ISG20 - interferon stimulated exonuclease gene 20kda, RRP36 - ribosomal rna processing 36 homolog (s. cerevisiae), PIN4 - protein (peptidylprolyl cis/trans isomerase) nima-interacting, 4 (parvulin), RPL14 - ribosomal protein l14, SKIV2L2 - superkiller viralicidic activity 2-like 2 (s. cerevisiae), RPL11 - …
GO:1901990	regulation of mitotic cell cycle phase transition	5.65E-5	3.94E-3	1.52	15463	225	3347	74	[PSMD6 - proteasome (prosome, macropain) 26s subunit, non-atpase, 6, CDC6 - cell division cycle 6, SENP2 - sumo1/sentrin/smt3 specific peptidase 2, CDK1 - cyclin-dependent kinase 1, PKIA - protein kinase (camp-dependent, catalytic) inhibitor alpha, SYF2 - syf2 pre-mrna-splicing factor, RFWD2 - ring finger and wd repeat domain 2, e3 ubiquitin protein ligase, XPC - xeroderma pigmentosum, complement…
GO:0023051	regulation of signaling	5.68E-5	3.94E-3	1.14	15463	2477	3347	610	[TRIB3 - tribbles homolog 3 (drosophila), GFAP - glial fibrillary acidic protein, ARAP2 - arfgap with rhogap domain, ankyrin repeat and ph domain 2, AKT1S1 - akt1 substrate 1 (proline-rich), TNFRSF12A - tumor necrosis factor receptor superfamily, member 12a, GDF9 - growth differentiation factor 9, TMEM101 - transmembrane protein 101, LIF - leukemia inhibitory factor, ABCA1 - atp-binding cassette,…
GO:1901987	regulation of cell cycle phase transition	5.69E-5	3.93E-3	1.50	15463	240	3347	78	[CDC6 - cell division cycle 6, PSMD6 - proteasome (prosome, macropain) 26s subunit, non-atpase, 6, SENP2 - sumo1/sentrin/smt3 specific peptidase 2, CDK1 - cyclin-dependent kinase 1, PKIA - protein kinase (camp-dependent, catalytic) inhibitor alpha, CDC5L - cell division cycle 5-like, SYF2 - syf2 pre-mrna-splicing factor, RFWD2 - ring finger and wd repeat domain 2, e3 ubiquitin protein ligase, XPC…
GO:0000280	nuclear division	5.72E-5	3.92E-3	1.47	15463	274	3347	87	[CDC6 - cell division cycle 6, SEPT7 - septin 7, KLHL42 - kelch-like family member 42, CCNB2 - cyclin b2, MAPRE3 - microtubule-associated protein, rp/eb family, member 3, CDK1 - cyclin-dependent kinase 1, SLC2A8 - solute carrier family 2 (facilitated glucose transporter), member 8, ZWILCH - zwilch kinetochore protein, HSF1 - heat shock transcription factor 1, SGOL1 - shugoshin-like 1 (s. pombe), …
GO:0072395	signal transduction involved in cell cycle checkpoint	5.76E-5	3.93E-3	2.00	15463	67	3347	29	[PSMD6 - proteasome (prosome, macropain) 26s subunit, non-atpase, 6, PSMD12 - proteasome (prosome, macropain) 26s subunit, non-atpase, 12, PSME1 - proteasome (prosome, macropain) activator subunit 1 (pa28 alpha), UBA52 - ubiquitin a-52 residue ribosomal protein fusion product 1, CDC5L - cell division cycle 5-like, RFWD2 - ring finger and wd repeat domain 2, e3 ubiquitin protein ligase, MDM2 - mdm…
GO:0010948	negative regulation of cell cycle process	5.79E-5	3.93E-3	1.53	15463	214	3347	71	[RAD1 - rad1 homolog (s. pombe), PSMD6 - proteasome (prosome, macropain) 26s subunit, non-atpase, 6, CDK5RAP2 - cdk5 regulatory subunit associated protein 2, CDK1 - cyclin-dependent kinase 1, CDC5L - cell division cycle 5-like, SYF2 - syf2 pre-mrna-splicing factor, RFWD2 - ring finger and wd repeat domain 2, e3 ubiquitin protein ligase, LIF - leukemia inhibitory factor, MIF - macrophage migration…
GO:0019222	regulation of metabolic process	5.81E-5	3.93E-3	1.08	15463	5669	3347	1323	[ARAP2 - arfgap with rhogap domain, ankyrin repeat and ph domain 2, AGAP1 - arfgap with gtpase domain, ankyrin repeat and ph domain 1, ZNF239 - zinc finger protein 239, EXOSC10 - exosome component 10, GDF9 - growth differentiation factor 9, PNN - pinin, desmosome associated protein, CBX1 - chromobox homolog 1, ABCA1 - atp-binding cassette, sub-family a (abc1), member 1, TMED2 - transmembrane emp2…
GO:1901991	negative regulation of mitotic cell cycle phase transition	5.82E-5	3.91E-3	1.66	15463	145	3347	52	[PSMD6 - proteasome (prosome, macropain) 26s subunit, non-atpase, 6, CDK1 - cyclin-dependent kinase 1, SYF2 - syf2 pre-mrna-splicing factor, RFWD2 - ring finger and wd repeat domain 2, e3 ubiquitin protein ligase, PSMB3 - proteasome (prosome, macropain) subunit, beta type, 3, PSMB1 - proteasome (prosome, macropain) subunit, beta type, 1, PLK1 - polo-like kinase 1, ZC3H12D - zinc finger ccch-type …
GO:0051340	regulation of ligase activity	5.85E-5	3.91E-3	1.74	15463	117	3347	44	[TRIB3 - tribbles homolog 3 (drosophila), PSMD6 - proteasome (prosome, macropain) 26s subunit, non-atpase, 6, PSMD12 - proteasome (prosome, macropain) 26s subunit, non-atpase, 12, UBA52 - ubiquitin a-52 residue ribosomal protein fusion product 1, PSME1 - proteasome (prosome, macropain) activator subunit 1 (pa28 alpha), CDK1 - cyclin-dependent kinase 1, ANAPC5 - anaphase promoting complex subunit …
GO:0008380	RNA splicing	5.88E-5	3.91E-3	1.46	15463	278	3347	88	[DHX9 - deah (asp-glu-ala-his) box helicase 9, RSRC1 - arginine/serine-rich coiled-coil 1, NCBP2 - nuclear cap binding protein subunit 2, 20kda, BCAS2 - breast carcinoma amplified sequence 2, CWC27 - cwc27 spliceosome-associated protein homolog (s. cerevisiae), PPIE - peptidylprolyl isomerase e (cyclophilin e), NONO - non-pou domain containing, octamer-binding, SAP18 - sin3a-associated protein, 1…
GO:0048522	positive regulation of cellular process	6.04E-5	4E-3	1.10	15463	3986	3347	950	[GFAP - glial fibrillary acidic protein, EXOSC9 - exosome component 9, GDF9 - growth differentiation factor 9, ABCA1 - atp-binding cassette, sub-family a (abc1), member 1, PMAIP1 - phorbol-12-myristate-13-acetate-induced protein 1, ERP29 - endoplasmic reticulum protein 29, LMAN2 - lectin, mannose-binding 2, ACACB - acetyl-coa carboxylase beta, BLOC1S1 - biogenesis of lysosomal organelles complex-…
GO:0000375	RNA splicing, via transesterification reactions	6.17E-5	4.06E-3	1.59	15463	174	3347	60	[RSRC1 - arginine/serine-rich coiled-coil 1, DHX9 - deah (asp-glu-ala-his) box helicase 9, NCBP2 - nuclear cap binding protein subunit 2, 20kda, BCAS2 - breast carcinoma amplified sequence 2, CWC27 - cwc27 spliceosome-associated protein homolog (s. cerevisiae), PPIE - peptidylprolyl isomerase e (cyclophilin e), DBR1 - debranching rna lariats 1, CDC5L - cell division cycle 5-like, SYF2 - syf2 pre-…
GO:0032543	mitochondrial translation	6.59E-5	4.32E-3	1.81	15463	97	3347	38	[MRPL49 - mitochondrial ribosomal protein l49, MRPS18C - mitochondrial ribosomal protein s18c, MRPL13 - mitochondrial ribosomal protein l13, MRPL24 - mitochondrial ribosomal protein l24, MRPL35 - mitochondrial ribosomal protein l35, MRPL52 - mitochondrial ribosomal protein l52, MRPL20 - mitochondrial ribosomal protein l20, MRPL50 - mitochondrial ribosomal protein l50, MRPL14 - mitochondrial ribos…
GO:0051248	negative regulation of protein metabolic process	6.76E-5	4.41E-3	1.25	15463	833	3347	226	[TRIB3 - tribbles homolog 3 (drosophila), TOB1 - transducer of erbb2, 1, DNAJA1 - dnaj (hsp40) homolog, subfamily a, member 1, AKT1S1 - akt1 substrate 1 (proline-rich), NCK1 - nck adaptor protein 1, LIF - leukemia inhibitory factor, NCOR1 - nuclear receptor corepressor 1, SPINT1 - serine peptidase inhibitor, kunitz type 1, SIRT2 - sirtuin 2, PLK1 - polo-like kinase 1, TNIP1 - tnfaip3 interacting …
GO:0035556	intracellular signal transduction	6.83E-5	4.44E-3	1.18	15463	1513	3347	387	[TRIB3 - tribbles homolog 3 (drosophila), ARAP2 - arfgap with rhogap domain, ankyrin repeat and ph domain 2, AGAP1 - arfgap with gtpase domain, ankyrin repeat and ph domain 1, AKT1S1 - akt1 substrate 1 (proline-rich), PPP1R9A - protein phosphatase 1, regulatory subunit 9a, PMAIP1 - phorbol-12-myristate-13-acetate-induced protein 1, TLR8 - toll-like receptor 8, PLK1 - polo-like kinase 1, SOX9 - sr…
GO:0032446	protein modification by small protein conjugation	7.08E-5	4.57E-3	1.30	15463	624	3347	175	[PSMD6 - proteasome (prosome, macropain) 26s subunit, non-atpase, 6, MYLIP - myosin regulatory light chain interacting protein, UBR7 - ubiquitin protein ligase e3 component n-recognin 7 (putative), FBXO33 - f-box protein 33, BIRC3 - baculoviral iap repeat containing 3, TRIM24 - tripartite motif containing 24, BIRC2 - baculoviral iap repeat containing 2, ENC1 - ectodermal-neural cortex 1 (with btb…
GO:0045732	positive regulation of protein catabolic process	7.16E-5	4.6E-3	1.52	15463	219	3347	72	[UBQLN1 - ubiquilin 1, TRIB3 - tribbles homolog 3 (drosophila), PSMD6 - proteasome (prosome, macropain) 26s subunit, non-atpase, 6, MYLIP - myosin regulatory light chain interacting protein, SNF8 - snf8, escrt-ii complex subunit, CDK1 - cyclin-dependent kinase 1, RFWD2 - ring finger and wd repeat domain 2, e3 ubiquitin protein ligase, TRIM67 - tripartite motif containing 67, SOX17 - sry (sex dete…
GO:0032269	negative regulation of cellular protein metabolic process	7.36E-5	4.71E-3	1.26	15463	772	3347	211	[TRIB3 - tribbles homolog 3 (drosophila), TOB1 - transducer of erbb2, 1, DNAJA1 - dnaj (hsp40) homolog, subfamily a, member 1, AKT1S1 - akt1 substrate 1 (proline-rich), NCK1 - nck adaptor protein 1, LIF - leukemia inhibitory factor, NCOR1 - nuclear receptor corepressor 1, SPINT1 - serine peptidase inhibitor, kunitz type 1, SIRT2 - sirtuin 2, PLK1 - polo-like kinase 1, TNIP1 - tnfaip3 interacting …
GO:0006281	DNA repair	7.66E-5	4.88E-3	1.39	15463	361	3347	109	[APEX1 - apex nuclease (multifunctional dna repair enzyme) 1, RFC3 - replication factor c (activator 1) 3, 38kda, CDK1 - cyclin-dependent kinase 1, CDC5L - cell division cycle 5-like, TREX1 - three prime repair exonuclease 1, EEPD1 - endonuclease/exonuclease/phosphatase family domain containing 1, DDB1 - damage-specific dna binding protein 1, 127kda, RECQL - recq protein-like (dna helicase q1-lik…
GO:0042326	negative regulation of phosphorylation	8.03E-5	5.09E-3	1.41	15463	338	3347	103	[TRIB3 - tribbles homolog 3 (drosophila), AKT1S1 - akt1 substrate 1 (proline-rich), DNAJA1 - dnaj (hsp40) homolog, subfamily a, member 1, PIK3IP1 - phosphoinositide-3-kinase interacting protein 1, NCK1 - nck adaptor protein 1, LIF - leukemia inhibitory factor, HEXIM1 - hexamethylene bis-acetamide inducible 1, NCOR1 - nuclear receptor corepressor 1, WWTR1 - ww domain containing transcription regul…
GO:0006612	protein targeting to membrane	8.49E-5	5.36E-3	1.62	15463	154	3347	54	[RPL19 - ribosomal protein l19, DDOST - dolichyl-diphosphooligosaccharide--protein glycosyltransferase subunit (non-catalytic), SEC61B - sec61 beta subunit, RPL11 - ribosomal protein l11, RPL9 - ribosomal protein l9, RPL10 - ribosomal protein l10, PEX3 - peroxisomal biogenesis factor 3, TMED2 - transmembrane emp24 domain trafficking protein 2, SEC62 - sec62 homolog (s. cerevisiae), RPL7 - ribosom…
GO:0009894	regulation of catabolic process	8.63E-5	5.42E-3	1.27	15463	708	3347	195	[TOB1 - transducer of erbb2, 1, TRIB3 - tribbles homolog 3 (drosophila), MYLIP - myosin regulatory light chain interacting protein, BNIP3L - bcl2/adenovirus e1b 19kda interacting protein 3-like, CTTN - cortactin, BPGM - 2,3-bisphosphoglycerate mutase, NCOR1 - nuclear receptor corepressor 1, COX8A - cytochrome c oxidase subunit viiia (ubiquitous), ZFP36L2 - zfp36 ring finger protein-like 2, SIRT2 …
GO:0016192	vesicle-mediated transport	9.22E-5	5.76E-3	1.24	15463	866	3347	233	[TBC1D20 - tbc1 domain family, member 20, BNIP1 - bcl2/adenovirus e1b 19kda interacting protein 1, CTTN - cortactin, BET1 - bet1 golgi vesicular membrane trafficking protein, NCL - nucleolin, AP3M2 - adaptor-related protein complex 3, mu 2 subunit, ARFGAP2 - adp-ribosylation factor gtpase activating protein 2, RANGRF - ran guanine nucleotide release factor, RIN1 - ras and rab interactor 1, TMED2 …
GO:0010564	regulation of cell cycle process	9.87E-5	6.14E-3	1.34	15463	462	3347	134	[CDC6 - cell division cycle 6, PSMD6 - proteasome (prosome, macropain) 26s subunit, non-atpase, 6, CDK1 - cyclin-dependent kinase 1, CDC5L - cell division cycle 5-like, SYF2 - syf2 pre-mrna-splicing factor, MIF - macrophage migration inhibitory factor (glycosylation-inhibiting factor), LIF - leukemia inhibitory factor, CDC25C - cell division cycle 25c, ANLN - anillin, actin binding protein, SPAG5…
GO:0031124	mRNA 3'-end processing	1E-4	6.19E-3	2.06	15463	56	3347	25	[PAPOLG - poly(a) polymerase gamma, NCBP2 - nuclear cap binding protein subunit 2, 20kda, PABPC1L - poly(a) binding protein, cytoplasmic 1-like, SNRPD3 - small nuclear ribonucleoprotein d3 polypeptide 18kda, SNRPE - small nuclear ribonucleoprotein polypeptide e, PNPT1 - polyribonucleotide nucleotidyltransferase 1, SNRPF - small nuclear ribonucleoprotein polypeptide f, SNRPG - small nuclear ribonu…
GO:0034470	ncRNA processing	1.02E-4	6.28E-3	1.48	15463	240	3347	77	[TRMT2B - trna methyltransferase 2 homolog b (s. cerevisiae), EXOSC9 - exosome component 9, EXOSC10 - exosome component 10, WDR12 - wd repeat domain 12, INTS5 - integrator complex subunit 5, RPL11 - ribosomal protein l11, BOP1 - block of proliferation 1, DROSHA - drosha, ribonuclease type iii, RPL7 - ribosomal protein l7, INTS10 - integrator complex subunit 10, RPL5 - ribosomal protein l5, RNMTL1…
GO:0006402	mRNA catabolic process	1.03E-4	6.33E-3	1.61	15463	155	3347	54	[NCBP2 - nuclear cap binding protein subunit 2, 20kda, EXOSC9 - exosome component 9, EXOSC10 - exosome component 10, PAIP1 - poly(a) binding protein interacting protein 1, RPL19 - ribosomal protein l19, RPL11 - ribosomal protein l11, RPL9 - ribosomal protein l9, RPL10 - ribosomal protein l10, SUPV3L1 - suppressor of var1, 3-like 1 (s. cerevisiae), RPL7 - ribosomal protein l7, ZFP36L2 - zfp36 ring…
GO:0071158	positive regulation of cell cycle arrest	1.06E-4	6.45E-3	1.86	15463	82	3347	33	[PSMD6 - proteasome (prosome, macropain) 26s subunit, non-atpase, 6, PSMD12 - proteasome (prosome, macropain) 26s subunit, non-atpase, 12, PSME1 - proteasome (prosome, macropain) activator subunit 1 (pa28 alpha), UBA52 - ubiquitin a-52 residue ribosomal protein fusion product 1, PRKACA - protein kinase, camp-dependent, catalytic, alpha, RFWD2 - ring finger and wd repeat domain 2, e3 ubiquitin pro…
GO:0070125	mitochondrial translational elongation	1.06E-4	6.42E-3	1.86	15463	82	3347	33	[MRPL49 - mitochondrial ribosomal protein l49, MRPS18C - mitochondrial ribosomal protein s18c, MRPL13 - mitochondrial ribosomal protein l13, MRPL35 - mitochondrial ribosomal protein l35, MRPL24 - mitochondrial ribosomal protein l24, MRPL52 - mitochondrial ribosomal protein l52, MRPL20 - mitochondrial ribosomal protein l20, MRPL50 - mitochondrial ribosomal protein l50, MRPL14 - mitochondrial ribos…
GO:1903322	positive regulation of protein modification by small protein conjugation or removal	1.06E-4	6.41E-3	1.59	15463	166	3347	57	[TRIB3 - tribbles homolog 3 (drosophila), PSMD6 - proteasome (prosome, macropain) 26s subunit, non-atpase, 6, UBQLN1 - ubiquilin 1, SENP2 - sumo1/sentrin/smt3 specific peptidase 2, CDK1 - cyclin-dependent kinase 1, BIRC3 - baculoviral iap repeat containing 3, BIRC2 - baculoviral iap repeat containing 2, TRIM67 - tripartite motif containing 67, ADRB2 - adrenoceptor beta 2, surface, ARRDC3 - arrest…
GO:0006259	DNA metabolic process	1.14E-4	6.84E-3	1.29	15463	621	3347	173	[CDC6 - cell division cycle 6, APEX1 - apex nuclease (multifunctional dna repair enzyme) 1, SMARCAD1 - swi/snf-related, matrix-associated actin-dependent regulator of chromatin, subfamily a, containing dead/h box 1, TSN - translin, CDK1 - cyclin-dependent kinase 1, RFC3 - replication factor c (activator 1) 3, 38kda, CDC5L - cell division cycle 5-like, TREX1 - three prime repair exonuclease 1, GIN…
GO:0031329	regulation of cellular catabolic process	1.15E-4	6.91E-3	1.29	15463	613	3347	171	[PSMD6 - proteasome (prosome, macropain) 26s subunit, non-atpase, 6, CDC6 - cell division cycle 6, TRIB3 - tribbles homolog 3 (drosophila), TOB1 - transducer of erbb2, 1, MYLIP - myosin regulatory light chain interacting protein, BNIP3L - bcl2/adenovirus e1b 19kda interacting protein 3-like, CDK1 - cyclin-dependent kinase 1, CTTN - cortactin, SCFD1 - sec1 family domain containing 1, BPGM - 2,3-bi…
GO:1902400	intracellular signal transduction involved in G1 DNA damage checkpoint	1.26E-4	7.51E-3	1.98	15463	63	3347	27	[PSMD6 - proteasome (prosome, macropain) 26s subunit, non-atpase, 6, PSMD12 - proteasome (prosome, macropain) 26s subunit, non-atpase, 12, PSME1 - proteasome (prosome, macropain) activator subunit 1 (pa28 alpha), UBA52 - ubiquitin a-52 residue ribosomal protein fusion product 1, RFWD2 - ring finger and wd repeat domain 2, e3 ubiquitin protein ligase, MDM2 - mdm2 oncogene, e3 ubiquitin protein lig…
GO:0006977	DNA damage response, signal transduction by p53 class mediator resulting in cell cycle arrest	1.26E-4	7.48E-3	1.98	15463	63	3347	27	[PSMD6 - proteasome (prosome, macropain) 26s subunit, non-atpase, 6, PSMD12 - proteasome (prosome, macropain) 26s subunit, non-atpase, 12, PSME1 - proteasome (prosome, macropain) activator subunit 1 (pa28 alpha), UBA52 - ubiquitin a-52 residue ribosomal protein fusion product 1, RFWD2 - ring finger and wd repeat domain 2, e3 ubiquitin protein ligase, MDM2 - mdm2 oncogene, e3 ubiquitin protein lig…
GO:0072431	signal transduction involved in mitotic G1 DNA damage checkpoint	1.26E-4	7.44E-3	1.98	15463	63	3347	27	[PSMD6 - proteasome (prosome, macropain) 26s subunit, non-atpase, 6, PSMD12 - proteasome (prosome, macropain) 26s subunit, non-atpase, 12, PSME1 - proteasome (prosome, macropain) activator subunit 1 (pa28 alpha), UBA52 - ubiquitin a-52 residue ribosomal protein fusion product 1, RFWD2 - ring finger and wd repeat domain 2, e3 ubiquitin protein ligase, UBB - ubiquitin b, MDM2 - mdm2 oncogene, e3 ub…
GO:0051436	negative regulation of ubiquitin-protein ligase activity involved in mitotic cell cycle	1.26E-4	7.41E-3	1.88	15463	76	3347	31	[PSMD6 - proteasome (prosome, macropain) 26s subunit, non-atpase, 6, PSMD12 - proteasome (prosome, macropain) 26s subunit, non-atpase, 12, UBA52 - ubiquitin a-52 residue ribosomal protein fusion product 1, PSME1 - proteasome (prosome, macropain) activator subunit 1 (pa28 alpha), ANAPC5 - anaphase promoting complex subunit 5, CENPF - centromere protein f, 350/400kda, UBB - ubiquitin b, BUB3 - bub3…
GO:0018279	protein N-linked glycosylation via asparagine	1.3E-4	7.63E-3	1.70	15463	117	3347	43	[MAN1A1 - mannosidase, alpha, class 1a, member 1, DPM1 - dolichyl-phosphate mannosyltransferase polypeptide 1, catalytic subunit, SEC13 - sec13 homolog (s. cerevisiae), DDOST - dolichyl-diphosphooligosaccharide--protein glycosyltransferase subunit (non-catalytic), CANX - calnexin, MOGS - mannosyl-oligosaccharide glucosidase, MGAT4B - mannosyl (alpha-1,3-)-glycoprotein beta-1,4-n-acetylglucosaminy…
GO:0072331	signal transduction by p53 class mediator	1.3E-4	7.6E-3	1.70	15463	117	3347	43	[PSMD12 - proteasome (prosome, macropain) 26s subunit, non-atpase, 12, PSMD6 - proteasome (prosome, macropain) 26s subunit, non-atpase, 6, MSH2 - muts homolog 2, colon cancer, nonpolyposis type 1 (e. coli), UBA52 - ubiquitin a-52 residue ribosomal protein fusion product 1, PSME1 - proteasome (prosome, macropain) activator subunit 1 (pa28 alpha), BATF - basic leucine zipper transcription factor, a…
GO:0080135	regulation of cellular response to stress	1.32E-4	7.7E-3	1.32	15463	509	3347	145	[APEX1 - apex nuclease (multifunctional dna repair enzyme) 1, AKT1S1 - akt1 substrate 1 (proline-rich), DNAJA1 - dnaj (hsp40) homolog, subfamily a, member 1, NCK1 - nck adaptor protein 1, HSF1 - heat shock transcription factor 1, SCFD1 - sec1 family domain containing 1, PGAP2 - post-gpi attachment to proteins 2, MIF - macrophage migration inhibitory factor (glycosylation-inhibiting factor), VANGL…
GO:0006521	regulation of cellular amino acid metabolic process	1.34E-4	7.75E-3	2.00	15463	60	3347	26	[PSMD6 - proteasome (prosome, macropain) 26s subunit, non-atpase, 6, PSMD12 - proteasome (prosome, macropain) 26s subunit, non-atpase, 12, SLC7A7 - solute carrier family 7 (amino acid transporter light chain, y+l system), member 7, PSME1 - proteasome (prosome, macropain) activator subunit 1 (pa28 alpha), PSMB3 - proteasome (prosome, macropain) subunit, beta type, 3, PSMB1 - proteasome (prosome, m…
GO:0001933	negative regulation of protein phosphorylation	1.35E-4	7.8E-3	1.41	15463	311	3347	95	[XDH - xanthine dehydrogenase, TRIB3 - tribbles homolog 3 (drosophila), DNAJA1 - dnaj (hsp40) homolog, subfamily a, member 1, AKT1S1 - akt1 substrate 1 (proline-rich), TBC1D10C - tbc1 domain family, member 10c, NCK1 - nck adaptor protein 1, PKIA - protein kinase (camp-dependent, catalytic) inhibitor alpha, SOCS1 - suppressor of cytokine signaling 1, PTPRJ - protein tyrosine phosphatase, receptor …
GO:0044743	intracellular protein transmembrane import	1.4E-4	8.03E-3	2.46	15463	30	3347	16	[TIMM21 - translocase of inner mitochondrial membrane 21 homolog (yeast), PEX12 - peroxisomal biogenesis factor 12, TOMM7 - translocase of outer mitochondrial membrane 7 homolog (yeast), PEX14 - peroxisomal biogenesis factor 14, NDUFA13 - nadh dehydrogenase (ubiquinone) 1 alpha subcomplex, 13, TOMM22 - translocase of outer mitochondrial membrane 22 homolog (yeast), PEX1 - peroxisomal biogenesis f…
GO:0006839	mitochondrial transport	1.44E-4	8.24E-3	1.73	15463	107	3347	40	[GFER - growth factor, augmenter of liver regeneration, FIS1 - fission 1 (mitochondrial outer membrane) homolog (s. cerevisiae), TOMM40 - translocase of outer mitochondrial membrane 40 homolog (yeast), MICU1 - mitochondrial calcium uptake 1, TOMM7 - translocase of outer mitochondrial membrane 7 homolog (yeast), PNPT1 - polyribonucleotide nucleotidyltransferase 1, PMPCB - peptidase (mitochondrial …
GO:0031397	negative regulation of protein ubiquitination	1.45E-4	8.25E-3	1.68	15463	121	3347	44	[PSMD6 - proteasome (prosome, macropain) 26s subunit, non-atpase, 6, PSMD12 - proteasome (prosome, macropain) 26s subunit, non-atpase, 12, UBA52 - ubiquitin a-52 residue ribosomal protein fusion product 1, PSME1 - proteasome (prosome, macropain) activator subunit 1 (pa28 alpha), SENP2 - sumo1/sentrin/smt3 specific peptidase 2, DNAJA1 - dnaj (hsp40) homolog, subfamily a, member 1, ANAPC5 - anaphas…
GO:0051351	positive regulation of ligase activity	1.49E-4	8.46E-3	1.80	15463	90	3347	35	[PSMD6 - proteasome (prosome, macropain) 26s subunit, non-atpase, 6, TRIB3 - tribbles homolog 3 (drosophila), PSMD12 - proteasome (prosome, macropain) 26s subunit, non-atpase, 12, UBA52 - ubiquitin a-52 residue ribosomal protein fusion product 1, PSME1 - proteasome (prosome, macropain) activator subunit 1 (pa28 alpha), CDK1 - cyclin-dependent kinase 1, ANAPC5 - anaphase promoting complex subunit …
GO:0010563	negative regulation of phosphorus metabolic process	1.5E-4	8.49E-3	1.33	15463	458	3347	132	[TRIB3 - tribbles homolog 3 (drosophila), PIK3IP1 - phosphoinositide-3-kinase interacting protein 1, AKT1S1 - akt1 substrate 1 (proline-rich), DNAJA1 - dnaj (hsp40) homolog, subfamily a, member 1, NCK1 - nck adaptor protein 1, MKI67IP - mki67 (fha domain) interacting nucleolar phosphoprotein, APLP1 - amyloid beta (a4) precursor-like protein 1, HEXIM1 - hexamethylene bis-acetamide inducible 1, LIF…
GO:0045936	negative regulation of phosphate metabolic process	1.5E-4	8.45E-3	1.33	15463	458	3347	132	[TRIB3 - tribbles homolog 3 (drosophila), PIK3IP1 - phosphoinositide-3-kinase interacting protein 1, AKT1S1 - akt1 substrate 1 (proline-rich), DNAJA1 - dnaj (hsp40) homolog, subfamily a, member 1, NCK1 - nck adaptor protein 1, MKI67IP - mki67 (fha domain) interacting nucleolar phosphoprotein, APLP1 - amyloid beta (a4) precursor-like protein 1, HEXIM1 - hexamethylene bis-acetamide inducible 1, LIF…
GO:0000377	RNA splicing, via transesterification reactions with bulged adenosine as nucleophile	1.53E-4	8.54E-3	1.57	15463	168	3347	57	[DHX9 - deah (asp-glu-ala-his) box helicase 9, RSRC1 - arginine/serine-rich coiled-coil 1, NCBP2 - nuclear cap binding protein subunit 2, 20kda, BCAS2 - breast carcinoma amplified sequence 2, CWC27 - cwc27 spliceosome-associated protein homolog (s. cerevisiae), PPIE - peptidylprolyl isomerase e (cyclophilin e), DBR1 - debranching rna lariats 1, CDC5L - cell division cycle 5-like, SYF2 - syf2 pre-…
GO:0000398	mRNA splicing, via spliceosome	1.53E-4	8.5E-3	1.57	15463	168	3347	57	[RSRC1 - arginine/serine-rich coiled-coil 1, DHX9 - deah (asp-glu-ala-his) box helicase 9, NCBP2 - nuclear cap binding protein subunit 2, 20kda, BCAS2 - breast carcinoma amplified sequence 2, CWC27 - cwc27 spliceosome-associated protein homolog (s. cerevisiae), PPIE - peptidylprolyl isomerase e (cyclophilin e), DBR1 - debranching rna lariats 1, CDC5L - cell division cycle 5-like, SYF2 - syf2 pre-…
GO:0071156	regulation of cell cycle arrest	1.61E-4	8.92E-3	1.73	15463	104	3347	39	[PSMD6 - proteasome (prosome, macropain) 26s subunit, non-atpase, 6, PSMD12 - proteasome (prosome, macropain) 26s subunit, non-atpase, 12, UBA52 - ubiquitin a-52 residue ribosomal protein fusion product 1, PSME1 - proteasome (prosome, macropain) activator subunit 1 (pa28 alpha), PRKACA - protein kinase, camp-dependent, catalytic, alpha, FGF10 - fibroblast growth factor 10, RFWD2 - ring finger and…
GO:0018196	peptidyl-asparagine modification	1.63E-4	8.97E-3	1.68	15463	118	3347	43	[MAN1A1 - mannosidase, alpha, class 1a, member 1, DPM1 - dolichyl-phosphate mannosyltransferase polypeptide 1, catalytic subunit, SEC13 - sec13 homolog (s. cerevisiae), DDOST - dolichyl-diphosphooligosaccharide--protein glycosyltransferase subunit (non-catalytic), CANX - calnexin, MOGS - mannosyl-oligosaccharide glucosidase, MGAT4B - mannosyl (alpha-1,3-)-glycoprotein beta-1,4-n-acetylglucosaminy…
GO:0000956	nuclear-transcribed mRNA catabolic process	1.65E-4	9.09E-3	1.62	15463	143	3347	50	[NCBP2 - nuclear cap binding protein subunit 2, 20kda, EXOSC9 - exosome component 9, EXOSC10 - exosome component 10, PAIP1 - poly(a) binding protein interacting protein 1, RPL19 - ribosomal protein l19, RPL11 - ribosomal protein l11, RPL9 - ribosomal protein l9, RPL10 - ribosomal protein l10, RPL7 - ribosomal protein l7, RPL5 - ribosomal protein l5, ZFP36L2 - zfp36 ring finger protein-like 2, ZFP…
GO:0051704	multi-organism process	1.71E-4	9.35E-3	1.20	15463	1093	3347	285	[TBC1D20 - tbc1 domain family, member 20, NCBP2 - nuclear cap binding protein subunit 2, 20kda, BNIP3L - bcl2/adenovirus e1b 19kda interacting protein 3-like, NCK1 - nck adaptor protein 1, POLR3D - polymerase (rna) iii (dna directed) polypeptide d, 44kda, CLEC5A - c-type lectin domain family 5, member a, SNW1 - snw domain containing 1, SPN - sialophorin, PMAIP1 - phorbol-12-myristate-13-acetate-i…
GO:1902403	signal transduction involved in mitotic DNA integrity checkpoint	1.73E-4	9.44E-3	1.95	15463	64	3347	27	[PSMD6 - proteasome (prosome, macropain) 26s subunit, non-atpase, 6, PSMD12 - proteasome (prosome, macropain) 26s subunit, non-atpase, 12, PSME1 - proteasome (prosome, macropain) activator subunit 1 (pa28 alpha), UBA52 - ubiquitin a-52 residue ribosomal protein fusion product 1, RFWD2 - ring finger and wd repeat domain 2, e3 ubiquitin protein ligase, UBB - ubiquitin b, MDM2 - mdm2 oncogene, e3 ub…
GO:1902402	signal transduction involved in mitotic DNA damage checkpoint	1.73E-4	9.41E-3	1.95	15463	64	3347	27	[PSMD6 - proteasome (prosome, macropain) 26s subunit, non-atpase, 6, PSMD12 - proteasome (prosome, macropain) 26s subunit, non-atpase, 12, PSME1 - proteasome (prosome, macropain) activator subunit 1 (pa28 alpha), UBA52 - ubiquitin a-52 residue ribosomal protein fusion product 1, RFWD2 - ring finger and wd repeat domain 2, e3 ubiquitin protein ligase, MDM2 - mdm2 oncogene, e3 ubiquitin protein lig…
GO:0072413	signal transduction involved in mitotic cell cycle checkpoint	1.73E-4	9.37E-3	1.95	15463	64	3347	27	[PSMD6 - proteasome (prosome, macropain) 26s subunit, non-atpase, 6, PSMD12 - proteasome (prosome, macropain) 26s subunit, non-atpase, 12, PSME1 - proteasome (prosome, macropain) activator subunit 1 (pa28 alpha), UBA52 - ubiquitin a-52 residue ribosomal protein fusion product 1, RFWD2 - ring finger and wd repeat domain 2, e3 ubiquitin protein ligase, MDM2 - mdm2 oncogene, e3 ubiquitin protein lig…
GO:1902807	negative regulation of cell cycle G1/S phase transition	1.79E-4	9.66E-3	1.74	15463	101	3347	38	[PSMD6 - proteasome (prosome, macropain) 26s subunit, non-atpase, 6, PSMD12 - proteasome (prosome, macropain) 26s subunit, non-atpase, 12, UBA52 - ubiquitin a-52 residue ribosomal protein fusion product 1, PSME1 - proteasome (prosome, macropain) activator subunit 1 (pa28 alpha), CTDSPL - ctd (carboxy-terminal domain, rna polymerase ii, polypeptide a) small phosphatase-like, PLK3 - polo-like kinas…
GO:1903362	regulation of cellular protein catabolic process	1.85E-4	9.93E-3	1.44	15463	267	3347	83	[UBQLN1 - ubiquilin 1, TRIB3 - tribbles homolog 3 (drosophila), CDC6 - cell division cycle 6, PSMD6 - proteasome (prosome, macropain) 26s subunit, non-atpase, 6, MYLIP - myosin regulatory light chain interacting protein, PRKACA - protein kinase, camp-dependent, catalytic, alpha, CDK1 - cyclin-dependent kinase 1, RFWD2 - ring finger and wd repeat domain 2, e3 ubiquitin protein ligase, TRIM67 - tri…
GO:0009060	aerobic respiration	1.85E-4	9.9E-3	2.59	15463	25	3347	14	[PANK2 - pantothenate kinase 2, UQCRC1 - ubiquinol-cytochrome c reductase core protein i, CHCHD5 - coiled-coil-helix-coiled-coil-helix domain containing 5, PMPCB - peptidase (mitochondrial processing) beta, COX4I1 - cytochrome c oxidase subunit iv isoform 1, CAT - catalase, SDHB - succinate dehydrogenase complex, subunit b, iron sulfur (ip), ADSL - adenylosuccinate lyase, COX10 - cytochrome c oxi…
GO:1903321	negative regulation of protein modification by small protein conjugation or removal	1.98E-4	1.05E-2	1.65	15463	126	3347	45	[PSMD6 - proteasome (prosome, macropain) 26s subunit, non-atpase, 6, PSMD12 - proteasome (prosome, macropain) 26s subunit, non-atpase, 12, UBA52 - ubiquitin a-52 residue ribosomal protein fusion product 1, PSME1 - proteasome (prosome, macropain) activator subunit 1 (pa28 alpha), SENP2 - sumo1/sentrin/smt3 specific peptidase 2, DNAJA1 - dnaj (hsp40) homolog, subfamily a, member 1, ANAPC5 - anaphas…
GO:2000134	negative regulation of G1/S transition of mitotic cell cycle	2E-4	1.06E-2	1.74	15463	98	3347	37	[PSMD6 - proteasome (prosome, macropain) 26s subunit, non-atpase, 6, PSMD12 - proteasome (prosome, macropain) 26s subunit, non-atpase, 12, UBA52 - ubiquitin a-52 residue ribosomal protein fusion product 1, PSME1 - proteasome (prosome, macropain) activator subunit 1 (pa28 alpha), CTDSPL - ctd (carboxy-terminal domain, rna polymerase ii, polypeptide a) small phosphatase-like, PLK3 - polo-like kinas…
GO:0051352	negative regulation of ligase activity	2.01E-4	1.06E-2	1.83	15463	81	3347	32	[PSMD6 - proteasome (prosome, macropain) 26s subunit, non-atpase, 6, PSMD12 - proteasome (prosome, macropain) 26s subunit, non-atpase, 12, UBA52 - ubiquitin a-52 residue ribosomal protein fusion product 1, PSME1 - proteasome (prosome, macropain) activator subunit 1 (pa28 alpha), ANAPC5 - anaphase promoting complex subunit 5, CENPF - centromere protein f, 350/400kda, UBB - ubiquitin b, BUB3 - bub3…
GO:0051444	negative regulation of ubiquitin-protein transferase activity	2.01E-4	1.06E-2	1.83	15463	81	3347	32	[PSMD6 - proteasome (prosome, macropain) 26s subunit, non-atpase, 6, PSMD12 - proteasome (prosome, macropain) 26s subunit, non-atpase, 12, PSME1 - proteasome (prosome, macropain) activator subunit 1 (pa28 alpha), UBA52 - ubiquitin a-52 residue ribosomal protein fusion product 1, ANAPC5 - anaphase promoting complex subunit 5, CENPF - centromere protein f, 350/400kda, UBB - ubiquitin b, PSMG2 - pro…
GO:0051438	regulation of ubiquitin-protein transferase activity	2.04E-4	1.07E-2	1.69	15463	112	3347	41	[TRIB3 - tribbles homolog 3 (drosophila), PSMD6 - proteasome (prosome, macropain) 26s subunit, non-atpase, 6, PSMD12 - proteasome (prosome, macropain) 26s subunit, non-atpase, 12, UBA52 - ubiquitin a-52 residue ribosomal protein fusion product 1, PSME1 - proteasome (prosome, macropain) activator subunit 1 (pa28 alpha), CDK1 - cyclin-dependent kinase 1, ANAPC5 - anaphase promoting complex subunit …
GO:1902806	regulation of cell cycle G1/S phase transition	2.09E-4	1.09E-2	1.62	15463	137	3347	48	[PSMD6 - proteasome (prosome, macropain) 26s subunit, non-atpase, 6, CDC6 - cell division cycle 6, PSMD12 - proteasome (prosome, macropain) 26s subunit, non-atpase, 12, UBA52 - ubiquitin a-52 residue ribosomal protein fusion product 1, PSME1 - proteasome (prosome, macropain) activator subunit 1 (pa28 alpha), SENP2 - sumo1/sentrin/smt3 specific peptidase 2, CTDSPL - ctd (carboxy-terminal domain, r…
GO:0051347	positive regulation of transferase activity	2.16E-4	1.12E-2	1.30	15463	514	3347	145	[PSMD6 - proteasome (prosome, macropain) 26s subunit, non-atpase, 6, TRIB3 - tribbles homolog 3 (drosophila), S1PR2 - sphingosine-1-phosphate receptor 2, MAPRE3 - microtubule-associated protein, rp/eb family, member 3, CDK1 - cyclin-dependent kinase 1, MIF - macrophage migration inhibitory factor (glycosylation-inhibiting factor), VANGL2 - vangl planar cell polarity protein 2, SDC4 - syndecan 4, …
GO:0006357	regulation of transcription from RNA polymerase II promoter	2.2E-4	1.14E-2	1.17	15463	1529	3347	386	[TRIB3 - tribbles homolog 3 (drosophila), GDF9 - growth differentiation factor 9, LIF - leukemia inhibitory factor, PATZ1 - poz (btb) and at hook containing zinc finger 1, NCOR1 - nuclear receptor corepressor 1, RNF14 - ring finger protein 14, MAML2 - mastermind-like 2 (drosophila), PLK1 - polo-like kinase 1, BRD8 - bromodomain containing 8, SCAND1 - scan domain containing 1, SOX9 - sry (sex dete…
GO:0051129	negative regulation of cellular component organization	2.22E-4	1.15E-2	1.31	15463	486	3347	138	[GFAP - glial fibrillary acidic protein, ITM2C - integral membrane protein 2c, BIRC2 - baculoviral iap repeat containing 2, SCFD1 - sec1 family domain containing 1, GSN - gelsolin, LIF - leukemia inhibitory factor, ATAD2B - atpase family, aaa domain containing 2b, SET - set nuclear oncogene, ITGB1BP1 - integrin beta 1 binding protein 1, PACSIN2 - protein kinase c and casein kinase substrate in ne…
GO:0016567	protein ubiquitination	2.29E-4	1.18E-2	1.29	15463	539	3347	151	[PSMD6 - proteasome (prosome, macropain) 26s subunit, non-atpase, 6, MYLIP - myosin regulatory light chain interacting protein, UBR7 - ubiquitin protein ligase e3 component n-recognin 7 (putative), FBXO33 - f-box protein 33, BIRC3 - baculoviral iap repeat containing 3, TRIM24 - tripartite motif containing 24, BIRC2 - baculoviral iap repeat containing 2, ENC1 - ectodermal-neural cortex 1 (with btb…
GO:2001238	positive regulation of extrinsic apoptotic signaling pathway	2.33E-4	1.19E-2	2.07	15463	49	3347	22	[RUNX3 - runt-related transcription factor 3, BCL2L14 - bcl2-like 14 (apoptosis facilitator), ZSWIM2 - zinc finger, swim-type containing 2, ITM2C - integral membrane protein 2c, SKIL - ski-like oncogene, TNFRSF12A - tumor necrosis factor receptor superfamily, member 12a, PPP2R1A - protein phosphatase 2, regulatory subunit a, alpha, G0S2 - g0/g1switch 2, INHBA - inhibin, beta a, STK3 - serine/thre…
GO:0070925	organelle assembly	2.39E-4	1.22E-2	1.40	15463	296	3347	90	[CC2D2A - coiled-coil and c2 domain containing 2a, TBC1D20 - tbc1 domain family, member 20, WDR35 - wd repeat domain 35, POC1B - poc1 centriolar protein b, DNAAF3 - dynein, axonemal, assembly factor 3, TMEM138 - transmembrane protein 138, ANLN - anillin, actin binding protein, FUZ - fuzzy planar cell polarity protein, CEP164 - centrosomal protein 164kda, MKS1 - meckel syndrome, type 1, VANGL2 - v…
GO:0055114	oxidation-reduction process	2.49E-4	1.27E-2	1.23	15463	850	3347	226	[COX6A1 - cytochrome c oxidase subunit via polypeptide 1, GFER - growth factor, augmenter of liver regeneration, PRDX6 - peroxiredoxin 6, COX6B1 - cytochrome c oxidase subunit vib polypeptide 1 (ubiquitous), HSD17B4 - hydroxysteroid (17-beta) dehydrogenase 4, CREG1 - cellular repressor of e1a-stimulated genes 1, COX4I1 - cytochrome c oxidase subunit iv isoform 1, NDUFA4 - nadh dehydrogenase (ubiq…
GO:0006446	regulation of translational initiation	2.55E-4	1.29E-2	1.94	15463	62	3347	26	[NCBP2 - nuclear cap binding protein subunit 2, 20kda, EIF3K - eukaryotic translation initiation factor 3, subunit k, NCK1 - nck adaptor protein 1, EIF4EBP3 - eukaryotic translation initiation factor 4e binding protein 3, PAIP2 - poly(a) binding protein interacting protein 2, EIF3L - eukaryotic translation initiation factor 3, subunit l, UHMK1 - u2af homology motif (uhm) kinase 1, EIF2B2 - eukary…
GO:0006487	protein N-linked glycosylation	2.73E-4	1.38E-2	1.64	15463	124	3347	44	[MAN1A1 - mannosidase, alpha, class 1a, member 1, DPM1 - dolichyl-phosphate mannosyltransferase polypeptide 1, catalytic subunit, SEC13 - sec13 homolog (s. cerevisiae), DDOST - dolichyl-diphosphooligosaccharide--protein glycosyltransferase subunit (non-catalytic), CANX - calnexin, MOGS - mannosyl-oligosaccharide glucosidase, MGAT4B - mannosyl (alpha-1,3-)-glycoprotein beta-1,4-n-acetylglucosaminy…
GO:0002479	antigen processing and presentation of exogenous peptide antigen via MHC class I, TAP-dependent	2.74E-4	1.38E-2	1.96	15463	59	3347	25	[PSMD6 - proteasome (prosome, macropain) 26s subunit, non-atpase, 6, PSMD12 - proteasome (prosome, macropain) 26s subunit, non-atpase, 12, PSME1 - proteasome (prosome, macropain) activator subunit 1 (pa28 alpha), UBA52 - ubiquitin a-52 residue ribosomal protein fusion product 1, SEC61B - sec61 beta subunit, UBB - ubiquitin b, ITGAV - integrin, alpha v, PSMB3 - proteasome (prosome, macropain) subu…
GO:0031145	anaphase-promoting complex-dependent proteasomal ubiquitin-dependent protein catabolic process	2.89E-4	1.45E-2	1.81	15463	79	3347	31	[PSMD6 - proteasome (prosome, macropain) 26s subunit, non-atpase, 6, PSMD12 - proteasome (prosome, macropain) 26s subunit, non-atpase, 12, PSME1 - proteasome (prosome, macropain) activator subunit 1 (pa28 alpha), UBA52 - ubiquitin a-52 residue ribosomal protein fusion product 1, CDK1 - cyclin-dependent kinase 1, ANAPC5 - anaphase promoting complex subunit 5, UBB - ubiquitin b, BUB3 - bub3 mitotic…
GO:0012501	programmed cell death	2.96E-4	1.48E-2	1.26	15463	632	3347	173	[PSMD6 - proteasome (prosome, macropain) 26s subunit, non-atpase, 6, SAP30BP - sap30 binding protein, BNIP1 - bcl2/adenovirus e1b 19kda interacting protein 1, CDK1 - cyclin-dependent kinase 1, BNIP2 - bcl2/adenovirus e1b 19kda interacting protein 2, BIRC3 - baculoviral iap repeat containing 3, BIRC2 - baculoviral iap repeat containing 2, GSN - gelsolin, APLP1 - amyloid beta (a4) precursor-like pr…
GO:0051439	regulation of ubiquitin-protein ligase activity involved in mitotic cell cycle	3.05E-4	1.52E-2	1.77	15463	86	3347	33	[PSMD6 - proteasome (prosome, macropain) 26s subunit, non-atpase, 6, PSMD12 - proteasome (prosome, macropain) 26s subunit, non-atpase, 12, PSME1 - proteasome (prosome, macropain) activator subunit 1 (pa28 alpha), UBA52 - ubiquitin a-52 residue ribosomal protein fusion product 1, CDK1 - cyclin-dependent kinase 1, ANAPC5 - anaphase promoting complex subunit 5, CENPF - centromere protein f, 350/400k…
GO:0072655	establishment of protein localization to mitochondrion	3.13E-4	1.55E-2	2.00	15463	53	3347	23	[TIMM21 - translocase of inner mitochondrial membrane 21 homolog (yeast), GFER - growth factor, augmenter of liver regeneration, TOMM40 - translocase of outer mitochondrial membrane 40 homolog (yeast), FIS1 - fission 1 (mitochondrial outer membrane) homolog (s. cerevisiae), TOMM7 - translocase of outer mitochondrial membrane 7 homolog (yeast), PMPCB - peptidase (mitochondrial processing) beta, TO…
GO:0006289	nucleotide-excision repair	3.17E-4	1.56E-2	1.89	15463	66	3347	27	[APEX1 - apex nuclease (multifunctional dna repair enzyme) 1, RFC3 - replication factor c (activator 1) 3, 38kda, XPA - xeroderma pigmentosum, complementation group a, XPC - xeroderma pigmentosum, complementation group c, RAD51D - rad51 paralog d, TP53 - tumor protein p53, DDB1 - damage-specific dna binding protein 1, 127kda, POLL - polymerase (dna directed), lambda, DCLRE1A - dna cross-link repa…
GO:0000079	regulation of cyclin-dependent protein serine/threonine kinase activity	3.19E-4	1.57E-2	1.82	15463	76	3347	30	[CDC6 - cell division cycle 6, MAPRE3 - microtubule-associated protein, rp/eb family, member 3, CCNE2 - cyclin e2, FGF10 - fibroblast growth factor 10, CCND3 - cyclin d3, CDC25C - cell division cycle 25c, HEXIM1 - hexamethylene bis-acetamide inducible 1, ADAM17 - adam metallopeptidase domain 17, CCNG1 - cyclin g1, CCNL2 - cyclin l2, BCCIP - brca2 and cdkn1a interacting protein, INCA1 - inhibitor …
GO:1901575	organic substance catabolic process	3.68E-4	1.8E-2	1.18	15463	1233	3347	315	[NCBP2 - nuclear cap binding protein subunit 2, 20kda, PRDX6 - peroxiredoxin 6, BNIP3L - bcl2/adenovirus e1b 19kda interacting protein 3-like, EXOSC9 - exosome component 9, C9orf3 - chromosome 9 open reading frame 3, EXOSC10 - exosome component 10, HSD17B4 - hydroxysteroid (17-beta) dehydrogenase 4, TRIM24 - tripartite motif containing 24, SEC61B - sec61 beta subunit, BPGM - 2,3-bisphosphoglycera…
GO:0006397	mRNA processing	3.72E-4	1.81E-2	1.37	15463	331	3347	98	[RSRC1 - arginine/serine-rich coiled-coil 1, RBM27 - rna binding motif protein 27, DHX9 - deah (asp-glu-ala-his) box helicase 9, NCBP2 - nuclear cap binding protein subunit 2, 20kda, BCAS2 - breast carcinoma amplified sequence 2, RBM23 - rna binding motif protein 23, CWC27 - cwc27 spliceosome-associated protein homolog (s. cerevisiae), SAP18 - sin3a-associated protein, 18kda, CDC5L - cell divisio…
GO:0008219	cell death	3.77E-4	1.83E-2	1.25	15463	668	3347	181	[PSMD6 - proteasome (prosome, macropain) 26s subunit, non-atpase, 6, SAP30BP - sap30 binding protein, BNIP1 - bcl2/adenovirus e1b 19kda interacting protein 1, CDK1 - cyclin-dependent kinase 1, BNIP2 - bcl2/adenovirus e1b 19kda interacting protein 2, BIRC3 - baculoviral iap repeat containing 3, EMP3 - epithelial membrane protein 3, BIRC2 - baculoviral iap repeat containing 2, GSN - gelsolin, APLP1…
GO:0051437	positive regulation of ubiquitin-protein ligase activity involved in regulation of mitotic cell cycle transition	3.86E-4	1.87E-2	1.85	15463	70	3347	28	[PSMD6 - proteasome (prosome, macropain) 26s subunit, non-atpase, 6, PSMD12 - proteasome (prosome, macropain) 26s subunit, non-atpase, 12, UBA52 - ubiquitin a-52 residue ribosomal protein fusion product 1, PSME1 - proteasome (prosome, macropain) activator subunit 1 (pa28 alpha), CDK1 - cyclin-dependent kinase 1, ANAPC5 - anaphase promoting complex subunit 5, UBB - ubiquitin b, ANAPC10 - anaphase …
GO:0001932	regulation of protein phosphorylation	3.87E-4	1.87E-2	1.19	15463	1076	3347	278	[TRIB3 - tribbles homolog 3 (drosophila), DNAJA1 - dnaj (hsp40) homolog, subfamily a, member 1, AKT1S1 - akt1 substrate 1 (proline-rich), MAPRE3 - microtubule-associated protein, rp/eb family, member 3, NCK1 - nck adaptor protein 1, GDF9 - growth differentiation factor 9, LIF - leukemia inhibitory factor, HES1 - hairy and enhancer of split 1, (drosophila), NCOR1 - nuclear receptor corepressor 1, …
GO:0009967	positive regulation of signal transduction	3.98E-4	1.91E-2	1.18	15463	1183	3347	303	[TOB1 - transducer of erbb2, 1, ITM2C - integral membrane protein 2c, NCK1 - nck adaptor protein 1, TNFRSF12A - tumor necrosis factor receptor superfamily, member 12a, GDF9 - growth differentiation factor 9, TMEM101 - transmembrane protein 101, LIF - leukemia inhibitory factor, SNW1 - snw domain containing 1, HES1 - hairy and enhancer of split 1, (drosophila), PMAIP1 - phorbol-12-myristate-13-ace…
GO:0042770	signal transduction in response to DNA damage	3.99E-4	1.91E-2	1.72	15463	94	3347	35	[PSMD6 - proteasome (prosome, macropain) 26s subunit, non-atpase, 6, PSMD12 - proteasome (prosome, macropain) 26s subunit, non-atpase, 12, PSME1 - proteasome (prosome, macropain) activator subunit 1 (pa28 alpha), UBA52 - ubiquitin a-52 residue ribosomal protein fusion product 1, BATF - basic leucine zipper transcription factor, atf-like, CDC5L - cell division cycle 5-like, RFWD2 - ring finger and…
GO:0016265	death	4.04E-4	1.93E-2	1.25	15463	673	3347	182	[PSMD6 - proteasome (prosome, macropain) 26s subunit, non-atpase, 6, SAP30BP - sap30 binding protein, BNIP1 - bcl2/adenovirus e1b 19kda interacting protein 1, CDK1 - cyclin-dependent kinase 1, BNIP2 - bcl2/adenovirus e1b 19kda interacting protein 2, BIRC3 - baculoviral iap repeat containing 3, EMP3 - epithelial membrane protein 3, BIRC2 - baculoviral iap repeat containing 2, GSN - gelsolin, APLP1…
GO:0045787	positive regulation of cell cycle	4.09E-4	1.94E-2	1.40	15463	273	3347	83	[CDC6 - cell division cycle 6, PSMD6 - proteasome (prosome, macropain) 26s subunit, non-atpase, 6, MAPRE3 - microtubule-associated protein, rp/eb family, member 3, PRKACA - protein kinase, camp-dependent, catalytic, alpha, RFWD2 - ring finger and wd repeat domain 2, e3 ubiquitin protein ligase, CTGF - connective tissue growth factor, HES1 - hairy and enhancer of split 1, (drosophila), SPAST - spa…
GO:0006913	nucleocytoplasmic transport	4.11E-4	1.95E-2	1.50	15463	185	3347	60	[MLX - mlx, max dimerization protein, RSRC1 - arginine/serine-rich coiled-coil 1, TOB1 - transducer of erbb2, 1, NCBP2 - nuclear cap binding protein subunit 2, 20kda, NUP107 - nucleoporin 107kda, XPO1 - exportin 1 (crm1 homolog, yeast), NUPL2 - nucleoporin like 2, SET - set nuclear oncogene, HES1 - hairy and enhancer of split 1, (drosophila), XPOT - exportin, trna, PHAX - phosphorylated adaptor f…
GO:2000045	regulation of G1/S transition of mitotic cell cycle	4.4E-4	2.07E-2	1.60	15463	130	3347	45	[PSMD6 - proteasome (prosome, macropain) 26s subunit, non-atpase, 6, CDC6 - cell division cycle 6, PSMD12 - proteasome (prosome, macropain) 26s subunit, non-atpase, 12, UBA52 - ubiquitin a-52 residue ribosomal protein fusion product 1, PSME1 - proteasome (prosome, macropain) activator subunit 1 (pa28 alpha), SENP2 - sumo1/sentrin/smt3 specific peptidase 2, CTDSPL - ctd (carboxy-terminal domain, r…
GO:0006915	apoptotic process	4.44E-4	2.09E-2	1.26	15463	608	3347	166	[PSMD6 - proteasome (prosome, macropain) 26s subunit, non-atpase, 6, SAP30BP - sap30 binding protein, BNIP1 - bcl2/adenovirus e1b 19kda interacting protein 1, CDK1 - cyclin-dependent kinase 1, BNIP2 - bcl2/adenovirus e1b 19kda interacting protein 2, BIRC2 - baculoviral iap repeat containing 2, GSN - gelsolin, APLP1 - amyloid beta (a4) precursor-like protein 1, CDCA7 - cell division cycle associat…
GO:0019886	antigen processing and presentation of exogenous peptide antigen via MHC class II	4.59E-4	2.15E-2	1.81	15463	74	3347	29	[AP2A1 - adaptor-related protein complex 2, alpha 1 subunit, SEC13 - sec13 homolog (s. cerevisiae), CENPE - centromere protein e, 312kda, CLTC - clathrin, heavy chain (hc), CANX - calnexin, KIF15 - kinesin family member 15, KIF3C - kinesin family member 3c, IFI30 - interferon, gamma-inducible protein 30, DYNLL2 - dynein, light chain, lc8-type 2, KIF3A - kinesin family member 3a, AP1M1 - adaptor-r…
GO:0009896	positive regulation of catabolic process	4.71E-4	2.2E-2	1.32	15463	425	3347	121	[TRIB3 - tribbles homolog 3 (drosophila), TOB1 - transducer of erbb2, 1, PSMD6 - proteasome (prosome, macropain) 26s subunit, non-atpase, 6, MYLIP - myosin regulatory light chain interacting protein, SNF8 - snf8, escrt-ii complex subunit, CDK1 - cyclin-dependent kinase 1, ANXA5 - annexin a5, PEX3 - peroxisomal biogenesis factor 3, COX8A - cytochrome c oxidase subunit viiia (ubiquitous), ZFP36L2 -…
GO:0031669	cellular response to nutrient levels	4.71E-4	2.19E-2	1.59	15463	134	3347	46	[UBQLN1 - ubiquilin 1, WDR59 - wd repeat domain 59, RALB - v-ral simian leukemia viral oncogene homolog b, TXN2 - thioredoxin 2, ICAM1 - intercellular adhesion molecule 1, ATG7 - autophagy related 7, ADAMTS1 - adam metallopeptidase with thrombospondin type 1 motif, 1, JUN - jun proto-oncogene, SQSTM1 - sequestosome 1, CPEB4 - cytoplasmic polyadenylation element binding protein 4, TP53 - tumor pro…
GO:0061009	common bile duct development	4.74E-4	2.2E-2	4.62	15463	5	3347	5	[HES1 - hairy and enhancer of split 1, (drosophila), SOX9 - sry (sex determining region y)-box 9, HHEX - hematopoietically expressed homeobox, SOX17 - sry (sex determining region y)-box 17, MKS1 - meckel syndrome, type 1]
GO:0030330	DNA damage response, signal transduction by p53 class mediator	4.83E-4	2.23E-2	1.77	15463	81	3347	31	[PSMD6 - proteasome (prosome, macropain) 26s subunit, non-atpase, 6, PSMD12 - proteasome (prosome, macropain) 26s subunit, non-atpase, 12, PSME1 - proteasome (prosome, macropain) activator subunit 1 (pa28 alpha), UBA52 - ubiquitin a-52 residue ribosomal protein fusion product 1, BATF - basic leucine zipper transcription factor, atf-like, RFWD2 - ring finger and wd repeat domain 2, e3 ubiquitin pr…
GO:0009056	catabolic process	4.94E-4	2.27E-2	1.16	15463	1423	3347	358	[NCBP2 - nuclear cap binding protein subunit 2, 20kda, PRDX6 - peroxiredoxin 6, C9orf3 - chromosome 9 open reading frame 3, BNIP3L - bcl2/adenovirus e1b 19kda interacting protein 3-like, EXOSC9 - exosome component 9, BNIP1 - bcl2/adenovirus e1b 19kda interacting protein 1, EXOSC10 - exosome component 10, TRIM24 - tripartite motif containing 24, HSD17B4 - hydroxysteroid (17-beta) dehydrogenase 4, …
GO:0051169	nuclear transport	4.98E-4	2.28E-2	1.48	15463	190	3347	61	[TOB1 - transducer of erbb2, 1, RSRC1 - arginine/serine-rich coiled-coil 1, MLX - mlx, max dimerization protein, NCBP2 - nuclear cap binding protein subunit 2, 20kda, NUP107 - nucleoporin 107kda, XPO1 - exportin 1 (crm1 homolog, yeast), NUPL2 - nucleoporin like 2, SET - set nuclear oncogene, HES1 - hairy and enhancer of split 1, (drosophila), XPOT - exportin, trna, PHAX - phosphorylated adaptor f…
GO:0006325	chromatin organization	5.13E-4	2.35E-2	1.27	15463	548	3347	151	[SMARCAD1 - swi/snf-related, matrix-associated actin-dependent regulator of chromatin, subfamily a, containing dead/h box 1, VPS72 - vacuolar protein sorting 72 homolog (s. cerevisiae), HAT1 - histone acetyltransferase 1, SAP18 - sin3a-associated protein, 18kda, HSF4 - heat shock transcription factor 4, TOX4 - tox high mobility group box family member 4, ELK4 - elk4, ets-domain protein (srf acces…
GO:0010648	negative regulation of cell communication	5.15E-4	2.35E-2	1.19	15463	1021	3347	264	[TOB1 - transducer of erbb2, 1, MAPKAP1 - mitogen-activated protein kinase associated protein 1, DNAJA1 - dnaj (hsp40) homolog, subfamily a, member 1, AKT1S1 - akt1 substrate 1 (proline-rich), G3BP1 - gtpase activating protein (sh3 domain) binding protein 1, CTTN - cortactin, NCK1 - nck adaptor protein 1, LIF - leukemia inhibitory factor, NCOR1 - nuclear receptor corepressor 1, LGALS3 - lectin, g…
GO:0006626	protein targeting to mitochondrion	5.21E-4	2.37E-2	2.05	15463	45	3347	20	[TIMM21 - translocase of inner mitochondrial membrane 21 homolog (yeast), GFER - growth factor, augmenter of liver regeneration, FIS1 - fission 1 (mitochondrial outer membrane) homolog (s. cerevisiae), TOMM40 - translocase of outer mitochondrial membrane 40 homolog (yeast), TOMM7 - translocase of outer mitochondrial membrane 7 homolog (yeast), PMPCB - peptidase (mitochondrial processing) beta, TO…
GO:0023057	negative regulation of signaling	5.31E-4	2.4E-2	1.19	15463	1013	3347	262	[TOB1 - transducer of erbb2, 1, MAPKAP1 - mitogen-activated protein kinase associated protein 1, DNAJA1 - dnaj (hsp40) homolog, subfamily a, member 1, AKT1S1 - akt1 substrate 1 (proline-rich), CTTN - cortactin, G3BP1 - gtpase activating protein (sh3 domain) binding protein 1, NCK1 - nck adaptor protein 1, LIF - leukemia inhibitory factor, NCOR1 - nuclear receptor corepressor 1, LGALS3 - lectin, g…
GO:0051276	chromosome organization	5.52E-4	2.49E-2	1.44	15463	225	3347	70	[APEX1 - apex nuclease (multifunctional dna repair enzyme) 1, DHX9 - deah (asp-glu-ala-his) box helicase 9, HAT1 - histone acetyltransferase 1, RFC3 - replication factor c (activator 1) 3, 38kda, G3BP1 - gtpase activating protein (sh3 domain) binding protein 1, XPC - xeroderma pigmentosum, complementation group c, HMGB2 - high mobility group box 2, HMGB1 - high mobility group box 1, SMC3 - struct…
GO:0043687	post-translational protein modification	5.58E-4	2.51E-2	1.38	15463	299	3347	89	[MAN1A1 - mannosidase, alpha, class 1a, member 1, DPM1 - dolichyl-phosphate mannosyltransferase polypeptide 1, catalytic subunit, SENP2 - sumo1/sentrin/smt3 specific peptidase 2, SEC13 - sec13 homolog (s. cerevisiae), DDOST - dolichyl-diphosphooligosaccharide--protein glycosyltransferase subunit (non-catalytic), XPC - xeroderma pigmentosum, complementation group c, CANX - calnexin, ADAMTS5 - adam…
GO:0031123	RNA 3'-end processing	5.96E-4	2.67E-2	1.79	15463	75	3347	29	[PAPOLG - poly(a) polymerase gamma, NCBP2 - nuclear cap binding protein subunit 2, 20kda, PABPC1L - poly(a) binding protein, cytoplasmic 1-like, SNRPD3 - small nuclear ribonucleoprotein d3 polypeptide 18kda, PNPT1 - polyribonucleotide nucleotidyltransferase 1, SNRPE - small nuclear ribonucleoprotein polypeptide e, SNRPF - small nuclear ribonucleoprotein polypeptide f, SNRPG - small nuclear ribonu…
GO:0030111	regulation of Wnt signaling pathway	6.02E-4	2.69E-2	1.39	15463	280	3347	84	[PSMD6 - proteasome (prosome, macropain) 26s subunit, non-atpase, 6, SENP2 - sumo1/sentrin/smt3 specific peptidase 2, G3BP1 - gtpase activating protein (sh3 domain) binding protein 1, PTPRO - protein tyrosine phosphatase, receptor type, o, CDK14 - cyclin-dependent kinase 14, CDH2 - cadherin 2, type 1, n-cadherin (neuronal), FUZ - fuzzy planar cell polarity protein, SOX17 - sry (sex determining re…
GO:0070124	mitochondrial translational initiation	6.18E-4	2.75E-2	1.75	15463	82	3347	31	[MRPL49 - mitochondrial ribosomal protein l49, MRPS18C - mitochondrial ribosomal protein s18c, MRPL13 - mitochondrial ribosomal protein l13, MRPL24 - mitochondrial ribosomal protein l24, MRPL35 - mitochondrial ribosomal protein l35, MRPL52 - mitochondrial ribosomal protein l52, MRPL20 - mitochondrial ribosomal protein l20, MRPL50 - mitochondrial ribosomal protein l50, MRPL14 - mitochondrial ribos…
GO:2000060	positive regulation of protein ubiquitination involved in ubiquitin-dependent protein catabolic process	6.18E-4	2.74E-2	1.75	15463	82	3347	31	[PSMD6 - proteasome (prosome, macropain) 26s subunit, non-atpase, 6, PSMD12 - proteasome (prosome, macropain) 26s subunit, non-atpase, 12, UBA52 - ubiquitin a-52 residue ribosomal protein fusion product 1, PSME1 - proteasome (prosome, macropain) activator subunit 1 (pa28 alpha), CDK1 - cyclin-dependent kinase 1, ANAPC5 - anaphase promoting complex subunit 5, TRIM67 - tripartite motif containing 6…
GO:2000058	regulation of protein ubiquitination involved in ubiquitin-dependent protein catabolic process	6.28E-4	2.78E-2	1.71	15463	89	3347	33	[PSMD6 - proteasome (prosome, macropain) 26s subunit, non-atpase, 6, PSMD12 - proteasome (prosome, macropain) 26s subunit, non-atpase, 12, PSME1 - proteasome (prosome, macropain) activator subunit 1 (pa28 alpha), UBA52 - ubiquitin a-52 residue ribosomal protein fusion product 1, CDK1 - cyclin-dependent kinase 1, ANAPC5 - anaphase promoting complex subunit 5, TRIM67 - tripartite motif containing 6…
GO:0090305	nucleic acid phosphodiester bond hydrolysis	6.31E-4	2.78E-2	1.48	15463	184	3347	59	[APEX1 - apex nuclease (multifunctional dna repair enzyme) 1, RAD1 - rad1 homolog (s. pombe), NCBP2 - nuclear cap binding protein subunit 2, 20kda, EXOSC9 - exosome component 9, TSN - translin, EXOSC10 - exosome component 10, G3BP1 - gtpase activating protein (sh3 domain) binding protein 1, DBR1 - debranching rna lariats 1, XPA - xeroderma pigmentosum, complementation group a, TREX1 - three prime…
GO:0042325	regulation of phosphorylation	6.41E-4	2.81E-2	1.18	15463	1144	3347	292	[TRIB3 - tribbles homolog 3 (drosophila), DNAJA1 - dnaj (hsp40) homolog, subfamily a, member 1, AKT1S1 - akt1 substrate 1 (proline-rich), MAPRE3 - microtubule-associated protein, rp/eb family, member 3, NCK1 - nck adaptor protein 1, GDF9 - growth differentiation factor 9, LIF - leukemia inhibitory factor, HES1 - hairy and enhancer of split 1, (drosophila), NCOR1 - nuclear receptor corepressor 1, …
GO:0007006	mitochondrial membrane organization	6.43E-4	2.81E-2	1.95	15463	52	3347	22	[IMMT - inner membrane protein, mitochondrial, BNIP3L - bcl2/adenovirus e1b 19kda interacting protein 3-like, ACAA2 - acetyl-coa acyltransferase 2, BAK1 - bcl2-antagonist/killer 1, C19orf70 - chromosome 19 open reading frame 70, HK2 - hexokinase 2, NDUFA13 - nadh dehydrogenase (ubiquinone) 1 alpha subcomplex, 13, SLC9A1 - solute carrier family 9, subfamily a (nhe1, cation proton antiporter 1), me…
GO:0071900	regulation of protein serine/threonine kinase activity	6.56E-4	2.86E-2	1.33	15463	380	3347	109	[TRIB3 - tribbles homolog 3 (drosophila), CDC6 - cell division cycle 6, DNAJA1 - dnaj (hsp40) homolog, subfamily a, member 1, MAPRE3 - microtubule-associated protein, rp/eb family, member 3, S1PR2 - sphingosine-1-phosphate receptor 2, CDK1 - cyclin-dependent kinase 1, MIF - macrophage migration inhibitory factor (glycosylation-inhibiting factor), HEXIM1 - hexamethylene bis-acetamide inducible 1, …
GO:0031668	cellular response to extracellular stimulus	6.59E-4	2.86E-2	1.52	15463	158	3347	52	[UBQLN1 - ubiquilin 1, PICK1 - protein interacting with prkca 1, PMAIP1 - phorbol-12-myristate-13-acetate-induced protein 1, ATF4 - activating transcription factor 4, WIPI2 - wd repeat domain, phosphoinositide interacting 2, LDHA - lactate dehydrogenase a, PPM1D - protein phosphatase, mg2+/mn2+ dependent, 1d, PRDM4 - pr domain containing 4, EIF2AK3 - eukaryotic translation initiation factor 2-alp…
GO:0000910	cytokinesis	6.61E-4	2.86E-2	1.80	15463	72	3347	28	[RALB - v-ral simian leukemia viral oncogene homolog b, SEPT7 - septin 7, CCDC87 - coiled-coil domain containing 87, STAMBP - stam binding protein, ANLN - anillin, actin binding protein, CEP55 - centrosomal protein 55kda, SEPT5 - septin 5, CFL1 - cofilin 1 (non-muscle), RHOB - ras homolog family member b, RHOC - ras homolog family member c, INCENP - inner centromere protein antigens 135/155kda, D…
GO:0003006	developmental process involved in reproduction	6.77E-4	2.93E-2	1.28	15463	502	3347	139	[LHB - luteinizing hormone beta polypeptide, TBC1D20 - tbc1 domain family, member 20, HSD17B4 - hydroxysteroid (17-beta) dehydrogenase 4, BIRC2 - baculoviral iap repeat containing 2, HSF1 - heat shock transcription factor 1, DHH - desert hedgehog, GDF9 - growth differentiation factor 9, PATZ1 - poz (btb) and at hook containing zinc finger 1, LIF - leukemia inhibitory factor, HES1 - hairy and enha…
GO:0015931	nucleobase-containing compound transport	6.88E-4	2.96E-2	1.51	15463	162	3347	53	[NCBP2 - nuclear cap binding protein subunit 2, 20kda, SENP2 - sumo1/sentrin/smt3 specific peptidase 2, SEC13 - sec13 homolog (s. cerevisiae), NUP107 - nucleoporin 107kda, XPO1 - exportin 1 (crm1 homolog, yeast), NUPL2 - nucleoporin like 2, SUPT6H - suppressor of ty 6 homolog (s. cerevisiae), SLC29A3 - solute carrier family 29 (equilibrative nucleoside transporter), member 3, XPOT - exportin, trn…
GO:0050896	response to stimulus	6.89E-4	2.96E-2	1.09	15463	3863	3347	908	[GFAP - glial fibrillary acidic protein, EXOSC9 - exosome component 9, AANAT - aralkylamine n-acetyltransferase, SEC61B - sec61 beta subunit, ABCA1 - atp-binding cassette, sub-family a (abc1), member 1, PMAIP1 - phorbol-12-myristate-13-acetate-induced protein 1, GCH1 - gtp cyclohydrolase 1, MKKS - mckusick-kaufman syndrome, TMED10 - transmembrane emp24-like trafficking protein 10 (yeast), SMPD4 -…
GO:0007265	Ras protein signal transduction	6.93E-4	2.96E-2	1.46	15463	196	3347	62	[MCF2L - mcf.2 cell line derived transforming sequence-like, RAB25 - rab25, member ras oncogene family, G3BP1 - gtpase activating protein (sh3 domain) binding protein 1, EPS8L2 - eps8-like 2, CDK1 - cyclin-dependent kinase 1, RAB30 - rab30, member ras oncogene family, VANGL2 - vangl planar cell polarity protein 2, ELMO1 - engulfment and cell motility 1, RAB14 - rab14, member ras oncogene family, …
GO:0051443	positive regulation of ubiquitin-protein transferase activity	7.02E-4	3E-2	1.72	15463	86	3347	32	[PSMD6 - proteasome (prosome, macropain) 26s subunit, non-atpase, 6, TRIB3 - tribbles homolog 3 (drosophila), PSMD12 - proteasome (prosome, macropain) 26s subunit, non-atpase, 12, PSME1 - proteasome (prosome, macropain) activator subunit 1 (pa28 alpha), UBA52 - ubiquitin a-52 residue ribosomal protein fusion product 1, CDK1 - cyclin-dependent kinase 1, ANAPC5 - anaphase promoting complex subunit …
GO:0002237	response to molecule of bacterial origin	7.11E-4	3.02E-2	1.43	15463	223	3347	69	[IL18 - interleukin 18 (interferon-gamma-inducing factor), TIMP4 - timp metallopeptidase inhibitor 4, NCL - nucleolin, HSF1 - heat shock transcription factor 1, SOCS1 - suppressor of cytokine signaling 1, HMGB2 - high mobility group box 2, ABCA1 - atp-binding cassette, sub-family a (abc1), member 1, TLR4 - toll-like receptor 4, GCH1 - gtp cyclohydrolase 1, HDAC5 - histone deacetylase 5, SIRT2 - s…
GO:0031323	regulation of cellular metabolic process	7.18E-4	3.04E-2	1.07	15463	4980	3347	1155	[ZNF239 - zinc finger protein 239, GDF9 - growth differentiation factor 9, PNN - pinin, desmosome associated protein, CBX1 - chromobox homolog 1, ABCA1 - atp-binding cassette, sub-family a (abc1), member 1, PNRC1 - proline-rich nuclear receptor coactivator 1, PMAIP1 - phorbol-12-myristate-13-acetate-induced protein 1, ERP29 - endoplasmic reticulum protein 29, LZTR1 - leucine-zipper-like transcrip…
GO:2001233	regulation of apoptotic signaling pathway	7.31E-4	3.09E-2	1.34	15463	345	3347	100	[ITM2C - integral membrane protein 2c, CTTN - cortactin, NCK1 - nck adaptor protein 1, TNFRSF12A - tumor necrosis factor receptor superfamily, member 12a, GSN - gelsolin, PGAP2 - post-gpi attachment to proteins 2, MIF - macrophage migration inhibitory factor (glycosylation-inhibiting factor), INHBA - inhibin, beta a, PMAIP1 - phorbol-12-myristate-13-acetate-induced protein 1, HTRA2 - htra serine …
GO:0032496	response to lipopolysaccharide	7.66E-4	3.23E-2	1.44	15463	212	3347	66	[IL18 - interleukin 18 (interferon-gamma-inducing factor), TIMP4 - timp metallopeptidase inhibitor 4, HSF1 - heat shock transcription factor 1, NCL - nucleolin, SOCS1 - suppressor of cytokine signaling 1, HMGB2 - high mobility group box 2, ABCA1 - atp-binding cassette, sub-family a (abc1), member 1, TLR4 - toll-like receptor 4, GCH1 - gtp cyclohydrolase 1, HDAC5 - histone deacetylase 5, MAPKAPK3 …
GO:0002504	antigen processing and presentation of peptide or polysaccharide antigen via MHC class II	7.67E-4	3.22E-2	1.76	15463	76	3347	29	[AP2A1 - adaptor-related protein complex 2, alpha 1 subunit, SEC13 - sec13 homolog (s. cerevisiae), CENPE - centromere protein e, 312kda, CLTC - clathrin, heavy chain (hc), CANX - calnexin, KIF15 - kinesin family member 15, KIF3C - kinesin family member 3c, IFI30 - interferon, gamma-inducible protein 30, DYNLL2 - dynein, light chain, lc8-type 2, KIF3A - kinesin family member 3a, AP1M1 - adaptor-r…
GO:0002495	antigen processing and presentation of peptide antigen via MHC class II	7.67E-4	3.21E-2	1.76	15463	76	3347	29	[AP2A1 - adaptor-related protein complex 2, alpha 1 subunit, SEC13 - sec13 homolog (s. cerevisiae), CENPE - centromere protein e, 312kda, CLTC - clathrin, heavy chain (hc), CANX - calnexin, KIF15 - kinesin family member 15, KIF3C - kinesin family member 3c, IFI30 - interferon, gamma-inducible protein 30, DYNLL2 - dynein, light chain, lc8-type 2, KIF3A - kinesin family member 3a, AP1M1 - adaptor-r…
GO:0034655	nucleobase-containing compound catabolic process	7.77E-4	3.24E-2	1.37	15463	290	3347	86	[XDH - xanthine dehydrogenase, NCBP2 - nuclear cap binding protein subunit 2, 20kda, EXOSC9 - exosome component 9, EXOSC10 - exosome component 10, PAIP1 - poly(a) binding protein interacting protein 1, RPL19 - ribosomal protein l19, TREX1 - three prime repair exonuclease 1, HMGB2 - high mobility group box 2, HMGB1 - high mobility group box 1, RPL11 - ribosomal protein l11, RPL9 - ribosomal protei…
GO:1901701	cellular response to oxygen-containing compound	8.09E-4	3.36E-2	1.26	15463	541	3347	148	[TRIB3 - tribbles homolog 3 (drosophila), IL18 - interleukin 18 (interferon-gamma-inducing factor), NCL - nucleolin, AANAT - aralkylamine n-acetyltransferase, APLP1 - amyloid beta (a4) precursor-like protein 1, ABCA1 - atp-binding cassette, sub-family a (abc1), member 1, SNW1 - snw domain containing 1, INHBA - inhibin, beta a, HTRA2 - htra serine peptidase 2, CBX8 - chromobox homolog 8, FOXO1 - f…
GO:0006369	termination of RNA polymerase II transcription	8.19E-4	3.4E-2	2.08	15463	40	3347	18	[CPSF3 - cleavage and polyadenylation specific factor 3, 73kda, NCBP2 - nuclear cap binding protein subunit 2, 20kda, SNRPD3 - small nuclear ribonucleoprotein d3 polypeptide 18kda, MAZ - myc-associated zinc finger protein (purine-binding transcription factor), SNRPE - small nuclear ribonucleoprotein polypeptide e, SNRPF - small nuclear ribonucleoprotein polypeptide f, SRSF1 - serine/arginine-rich…
GO:0061077	chaperone-mediated protein folding	8.19E-4	3.38E-2	2.08	15463	40	3347	18	[BAG1 - bcl2-associated athanogene, FKBP4 - fk506 binding protein 4, 59kda, CANX - calnexin, FKBP3 - fk506 binding protein 3, 25kda, TOR1A - torsin family 1, member a (torsin a), PDIA4 - protein disulfide isomerase family a, member 4, HSPD1 - heat shock 60kda protein 1 (chaperonin), FKBP9 - fk506 binding protein 9, 63 kda, TOR2A - torsin family 2, member a, TTC9C - tetratricopeptide repeat domain…
GO:0065002	intracellular protein transmembrane transport	8.5E-4	3.5E-2	2.12	15463	37	3347	17	[SRP54 - signal recognition particle 54kda, TIMM21 - translocase of inner mitochondrial membrane 21 homolog (yeast), PEX12 - peroxisomal biogenesis factor 12, TOMM7 - translocase of outer mitochondrial membrane 7 homolog (yeast), PEX14 - peroxisomal biogenesis factor 14, NDUFA13 - nadh dehydrogenase (ubiquinone) 1 alpha subcomplex, 13, TOMM22 - translocase of outer mitochondrial membrane 22 homol…
GO:0044092	negative regulation of molecular function	8.9E-4	3.66E-2	1.20	15463	915	3347	237	[TRIB3 - tribbles homolog 3 (drosophila), DNAJA1 - dnaj (hsp40) homolog, subfamily a, member 1, PXK - px domain containing serine/threonine kinase, AKT1S1 - akt1 substrate 1 (proline-rich), NCK1 - nck adaptor protein 1, MKI67IP - mki67 (fha domain) interacting nucleolar phosphoprotein, ENSA - endosulfine alpha, TMED2 - transmembrane emp24 domain trafficking protein 2, IQGAP1 - iq motif containing…
GO:1903050	regulation of proteolysis involved in cellular protein catabolic process	9.03E-4	3.7E-2	1.39	15463	252	3347	76	[UBQLN1 - ubiquilin 1, TRIB3 - tribbles homolog 3 (drosophila), CDC6 - cell division cycle 6, PSMD6 - proteasome (prosome, macropain) 26s subunit, non-atpase, 6, PRKACA - protein kinase, camp-dependent, catalytic, alpha, CDK1 - cyclin-dependent kinase 1, RFWD2 - ring finger and wd repeat domain 2, e3 ubiquitin protein ligase, TRIM67 - tripartite motif containing 67, PBK - pdz binding kinase, LRRK…
GO:0048584	positive regulation of response to stimulus	9.15E-4	3.74E-2	1.14	15463	1578	3347	391	[TNFRSF12A - tumor necrosis factor receptor superfamily, member 12a, GDF9 - growth differentiation factor 9, TMEM101 - transmembrane protein 101, LIF - leukemia inhibitory factor, PMAIP1 - phorbol-12-myristate-13-acetate-induced protein 1, ERP29 - endoplasmic reticulum protein 29, RUSC1 - run and sh3 domain containing 1, TLR8 - toll-like receptor 8, LFNG - lfng o-fucosylpeptide 3-beta-n-acetylglu…
GO:0070647	protein modification by small protein conjugation or removal	9.16E-4	3.73E-2	1.22	15463	713	3347	189	[PSMD6 - proteasome (prosome, macropain) 26s subunit, non-atpase, 6, MYLIP - myosin regulatory light chain interacting protein, UBR7 - ubiquitin protein ligase e3 component n-recognin 7 (putative), FBXO33 - f-box protein 33, BIRC3 - baculoviral iap repeat containing 3, TRIM24 - tripartite motif containing 24, BIRC2 - baculoviral iap repeat containing 2, STAMBP - stam binding protein, ENC1 - ectod…
GO:0060255	regulation of macromolecule metabolic process	9.39E-4	3.81E-2	1.07	15463	4721	3347	1096	[ZNF239 - zinc finger protein 239, EXOSC10 - exosome component 10, GDF9 - growth differentiation factor 9, PNN - pinin, desmosome associated protein, CBX1 - chromobox homolog 1, PNRC1 - proline-rich nuclear receptor coactivator 1, PMAIP1 - phorbol-12-myristate-13-acetate-induced protein 1, ERP29 - endoplasmic reticulum protein 29, LZTR1 - leucine-zipper-like transcription regulator 1, MKKS - mcku…
GO:0080090	regulation of primary metabolic process	9.47E-4	3.83E-2	1.07	15463	4753	3347	1103	[ZNF239 - zinc finger protein 239, GDF9 - growth differentiation factor 9, PNN - pinin, desmosome associated protein, CBX1 - chromobox homolog 1, ABCA1 - atp-binding cassette, sub-family a (abc1), member 1, PNRC1 - proline-rich nuclear receptor coactivator 1, PMAIP1 - phorbol-12-myristate-13-acetate-induced protein 1, ERP29 - endoplasmic reticulum protein 29, LZTR1 - leucine-zipper-like transcrip…
GO:0045930	negative regulation of mitotic cell cycle	9.67E-4	3.9E-2	1.44	15463	206	3347	64	[PSMD6 - proteasome (prosome, macropain) 26s subunit, non-atpase, 6, CDK1 - cyclin-dependent kinase 1, ZWILCH - zwilch kinetochore protein, SYF2 - syf2 pre-mrna-splicing factor, XPC - xeroderma pigmentosum, complementation group c, RFWD2 - ring finger and wd repeat domain 2, e3 ubiquitin protein ligase, PRCC - papillary renal cell carcinoma (translocation-associated), NLE1 - notchless homolog 1 (…
GO:0032880	regulation of protein localization	9.78E-4	3.93E-2	1.21	15463	798	3347	209	[BNIP3L - bcl2/adenovirus e1b 19kda interacting protein 3-like, DNAJA1 - dnaj (hsp40) homolog, subfamily a, member 1, NCL - nucleolin, LIF - leukemia inhibitory factor, CLEC5A - c-type lectin domain family 5, member a, STARD7 - star-related lipid transfer (start) domain containing 7, HES1 - hairy and enhancer of split 1, (drosophila), RANGRF - ran guanine nucleotide release factor, ENSA - endosul…
GO:2001251	negative regulation of chromosome organization	9.79E-4	3.93E-2	1.74	15463	77	3347	29	[TAF7 - taf7 rna polymerase ii, tata box binding protein (tbp)-associated factor, 55kda, ATG7 - autophagy related 7, MTF2 - metal response element binding transcription factor 2, ANAPC5 - anaphase promoting complex subunit 5, CENPF - centromere protein f, 350/400kda, UBE2B - ubiquitin-conjugating enzyme e2b, ASF1A - anti-silencing function 1a histone chaperone, TERF2 - telomeric repeat binding fa…
GO:0070126	mitochondrial translational termination	9.9E-4	3.96E-2	1.70	15463	84	3347	31	[MRPL49 - mitochondrial ribosomal protein l49, MRPS18C - mitochondrial ribosomal protein s18c, MRPL13 - mitochondrial ribosomal protein l13, MRPL24 - mitochondrial ribosomal protein l24, MRPL35 - mitochondrial ribosomal protein l35, MRPL52 - mitochondrial ribosomal protein l52, MRPL20 - mitochondrial ribosomal protein l20, MRPL50 - mitochondrial ribosomal protein l50, MRPL14 - mitochondrial ribos…
