# Supplementary material for: Identification and annotation of conserved promoters and macrophage-expressed genes in the pig genome
Source: BMC Genomics. 2015 Nov 18;16:970. doi: 10.1186/s12864-015-2111-2 (PMC4652390; doi:10.1186/s12864-015-2111-2)
Supplement: Additional file 11: Table S7. — Mapping locations of FANTOM5 human promoters to the pig genome (BED). Table (BED6 format) contains the following columns (left to right): chromosome, start, end, FANTOM5 human promoter ID, colour code and strand. The first three and sixth columns refer to the mapped locations of FANTOM5 human promoters (as identified by their ID in column 4) onto the pig genome. (TSV 6432 kb) [file 12864_2015_2111_MOESM11_ESM.tsv]

chr1	137237	137484	chr7:12631506..12631516,-	167	+
chr1	275520	275775	chr6:170606374..170606376,-	167	+
chr1	280568	280637	chr6:170600528..170600584,-	167	+
chr1	280610	281097	chr6:170600146..170600182,-	167	+
chr1	280764	281236	chr6:170600013..170600017,-	167	+
chr1	280978	281355	chr6:170599819..170599874,-	167	+
chr1	871660	871684	chr2:242809152..242809160,+	167	-
chr1	977871	977910	chr6:170068082..170068089,+	167	-
chr1	1035487	1035795	chr6:170151708..170151762,+	167	-
chr1	1301334	1301620	chr6:169788495..169788504,-	167	-
chr1	1592258	1592703	chr6:169617543..169617560,-	167	-
chr1	1593482	1593634	chr6:169620344..169620364,-	167	-
chr1	1593490	1593634	chr6:169620383..169620394,-	167	-
chr1	1594830	1595108	chr6:169622388..169622400,-	167	-
chr1	1596922	1597192	chr6:169625268..169625291,-	167	-
chr1	1596939	1597192	chr6:169625328..169625341,-	167	-
chr1	1597029	1597192	chr6:169625418..169625430,-	167	-
chr1	1597644	1597774	chr6:169626389..169626401,-	167	-
chr1	1599036	1599167	chr6:169628238..169628278,+	167	+
chr1	1601397	1601718	chr6:169632100..169632154,-	167	-
chr1	1601403	1601718	chr6:169632162..169632173,-	167	-
chr1	1610012	1610223	chr6:169646344..169646377,-	167	-
chr1	1611239	1611735	chr6:169648975..169649020,+	167	+
chr1	1611253	1611735	chr6:169648692..169648703,-	167	-
chr1	1611428	1611735	chr6:169648866..169648879,-	167	-
chr1	1611532	1611735	chr6:169648933..169648983,-	167	-
chr1	1616365	1616620	chr6:169653931..169653949,-	167	-
chr1	1854253	1854696	chr6:169364398..169364419,-	167	+
chr1	2447740	2447777	chr6:168720382..168720422,-	167	+
chr1	2447740	2447777	chr6:168720425..168720437,-	167	+
chr1	2447740	2447777	chr6:168720445..168720463,-	167	+
chr1	2450374	2450397	chr12:120662037..120662074,-	167	-
chr1	2450374	2450397	chr12:120662100..120662118,-	167	-
chr1	2450374	2450397	chr12:120662266..120662274,-	167	-
chr1	2592444	2592614	chr6:168841898..168841909,+	167	-
chr1	2592480	2592614	chr6:168841853..168841874,+	167	-
chr1	2592508	2592614	chr6:168841817..168841848,+	167	-
chr1	2658436	2658849	chr6:168479679..168479688,-	167	+
chr1	2664024	2664180	chr6:168468082..168468089,-	167	+
chr1	2768031	2768206	chr6:168307867..168307880,+	167	-
chr1	2768061	2768206	chr6:168307841..168307856,+	167	-
chr1	2826088	2826384	chr6:168251039..168251042,+	167	-
chr1	2826088	2826403	chr6:168251020..168251028,+	167	-
chr1	2826088	2826408	chr6:168250971..168250985,+	167	-
chr1	2826088	2826408	chr6:168251000..168251007,+	167	-
chr1	2826088	2826408	chr6:168251010..168251018,+	167	-
chr1	2834219	2834244	chr1:233621257..233621284,-	167	+
chr1	2834219	2834244	chr1:233621292..233621303,-	167	+
chr1	2870595	2870907	chr6:168226222..168226229,+	167	-
chr1	3110367	3110603	chr6:167704798..167704811,+	167	+
chr1	3110392	3110603	chr6:167704818..167704836,+	167	+
chr1	3188875	3189165	chr6:167525277..167525292,+	167	-
chr1	3209509	3209556	chr6:167504549..167504554,-	167	+
chr1	3248209	3248243	chr22:42322321..42322344,-	167	-
chr1	3248209	3248243	chr22:42322346..42322363,-	167	-
chr1	3262799	3262968	chr6:167413386..167413410,-	167	+
chr1	3263588	3263759	chr6:167412558..167412603,-	167	+
chr1	3263629	3263793	chr6:167413107..167413120,+	167	-
chr1	3263629	3263886	chr6:167412835..167412899,+	167	-
chr1	3263634	3263886	chr6:167412819..167412833,+	167	-
chr1	3263640	3263759	chr6:167412511..167412525,-	167	+
chr1	3263651	3263886	chr6:167412797..167412815,+	167	-
chr1	3346404	3346486	chr6:167275952..167275969,-	167	+
chr1	3346404	3346486	chr6:167275991..167276032,-	167	+
chr1	3346404	3346486	chr6:167276033..167276044,-	167	+
chr1	3432313	3432348	chr11:72928667..72928678,+	167	+
chr1	3680835	3681270	chr6:166796415..166796439,-	167	+
chr1	3680835	3681308	chr6:166796384..166796395,-	167	+
chr1	3680900	3681328	chr6:166796656..166796686,+	167	-
chr1	3680958	3681018	chr6:166796461..166796496,-	167	+
chr1	3680958	3681018	chr6:166796498..166796503,-	167	+
chr1	3690744	3690874	chr6:166780340..166780356,-	167	+
chr1	3716170	3716568	chr6:166755995..166756091,-	167	+
chr1	3716170	3716610	chr6:166755949..166755956,-	167	+
chr1	3716256	3716610	chr6:166756106..166756168,+	167	-
chr1	3717177	3717257	chr6:166755214..166755237,+	167	-
chr1	3741246	3741386	chr6:166721187..166721215,-	167	+
chr1	3783689	3783758	chr6:166666900..166666950,+	167	-
chr1	3809470	3809493	chr22:44495916..44495934,+	167	-
chr1	3855748	3856196	chr6:166582133..166582149,-	167	+
chr1	3856535	3857020	chr6:166581393..166581398,-	167	+
chr1	3856782	3857020	chr6:166581221..166581226,-	167	+
chr1	3856782	3857020	chr6:166581265..166581274,-	167	+
chr1	3856782	3857020	chr6:166581324..166581327,-	167	+
chr1	3856782	3857020	chr6:166581333..166581349,-	167	+
chr1	3856782	3857020	chr6:166581486..166581494,+	167	-
chr1	3856782	3857020	chr6:166581583..166581586,+	167	-
chr1	3856782	3857020	chr6:166581590..166581596,+	167	-
chr1	3856782	3857020	chr6:166581606..166581615,+	167	-
chr1	3856824	3857311	chr6:166581392..166581398,+	167	-
chr1	3858768	3859259	chr6:166579326..166579334,-	167	+
chr1	4041806	4042196	chr6:166401904..166401912,+	167	-
chr1	4041806	4042200	chr6:166401530..166401566,-	167	+
chr1	4041806	4042200	chr6:166401568..166401573,-	167	+
chr1	4041886	4042200	chr6:166401402..166401431,-	167	+
chr1	4041886	4042200	chr6:166401442..166401508,-	167	+
chr1	4043276	4043562	chr6:166399995..166400006,-	167	+
chr1	4043305	4043562	chr6:166399960..166399976,-	167	+
chr1	4043658	4044035	chr6:166399688..166399710,-	167	+
chr1	4150284	4150673	chr6:166253676..166253680,-	167	+
chr1	4310327	4310806	chr6:166076696..166076732,-	167	+
chr1	4310376	4310859	chr6:166076665..166076683,-	167	+
chr1	4310390	4310877	chr6:166076645..166076657,-	167	+
chr1	4310767	4310982	chr6:166076245..166076284,-	167	+
chr1	4311358	4311397	chr6:166075754..166075776,-	167	+
chr1	6020732	6021175	chr6:164383767..164383779,-	167	+
chr1	6039596	6040038	chr6:164364681..164364684,-	167	+
chr1	6049848	6049873	chr20:35603606..35603616,-	167	+
chr1	6284522	6284549	chr6:164082477..164082487,-	167	+
chr1	6380514	6380896	chr6:163991938..163991952,+	167	-
chr1	6381767	6382208	chr6:163990624..163990660,+	167	-
chr1	6381954	6382411	chr6:163990391..163990413,+	167	-
chr1	6383365	6383719	chr6:163989156..163989178,+	167	-
chr1	6384483	6384978	chr6:163987898..163987922,+	167	-
chr1	6387609	6388125	chr6:163984497..163984530,+	167	-
chr1	6443807	6443979	chr6:163928513..163928551,+	167	-
chr1	6464870	6465365	chr6:163899820..163899854,+	167	-
chr1	6494288	6494518	chr6:163868301..163868303,+	167	-
chr1	6513117	6513604	chr6:163849791..163849795,+	167	-
chr1	6521358	6521660	chr6:163841233..163841239,+	167	-
chr1	6525051	6525539	chr6:163837361..163837374,+	167	-
chr1	6525058	6525244	chr6:163837224..163837239,-	167	+
chr1	6525106	6525598	chr6:163836997..163837016,-	167	+
chr1	6525190	6525667	chr6:163836917..163836950,-	167	+
chr1	6525250	6525739	chr6:163837163..163837202,+	167	-
chr1	6525277	6525767	chr6:163837130..163837160,+	167	-
chr1	6525970	6526105	chr6:163835424..163835445,+	167	-
chr1	6525970	6526124	chr6:163835352..163835419,+	167	-
chr1	6525970	6526159	chr6:163834773..163834788,-	167	+
chr1	6525970	6526159	chr6:163834852..163834865,-	167	+
chr1	6525970	6526159	chr6:163835167..163835226,+	167	-
chr1	6534616	6534931	chr6:163826086..163826110,-	167	+
chr1	6534616	6535084	chr6:163826254..163826261,+	167	-
chr1	6573416	6573688	chr6:163777532..163777542,+	167	-
chr1	6599344	6599847	chr6:163745521..163745530,-	167	+
chr1	6599386	6599875	chr6:163745470..163745518,-	167	+
chr1	6930731	6931130	chr6:163149104..163149130,+	167	-
chr1	6930751	6931130	chr6:163148780..163148813,-	167	+
chr1	6930783	6931130	chr6:163148760..163148773,-	167	+
chr1	6930783	6931130	chr6:163149056..163149101,+	167	-
chr1	6930813	6931130	chr6:163148729..163148740,-	167	+
chr1	6930816	6931130	chr6:163148973..163149044,+	167	-
chr1	6931751	6931939	chr6:163148161..163148181,+	167	-
chr1	7477079	7477593	chr6:162565540..162565545,+	167	-
chr1	7712185	7712217	chr6:162361762..162361765,+	167	+
chr1	7962050	7962466	chr6:162056513..162056526,+	167	-
chr1	7962050	7962466	chr6:162056529..162056540,+	167	-
chr1	7962050	7962466	chr6:162056541..162056550,+	167	-
chr1	8055505	8055977	chr6:161970049..161970057,-	167	+
chr1	8168904	8169384	chr6:161860666..161860671,+	167	-
chr1	8315058	8315556	chr6:161530335..161530355,+	167	+
chr1	8315080	8315578	chr6:161530366..161530374,+	167	+
chr1	8411693	8411825	chr6:161664368..161664389,-	167	-
chr1	8411693	8411825	chr6:161664564..161664575,+	167	+
chr1	8439628	8440031	chr6:161695019..161695036,-	167	-
chr1	8439628	8440047	chr6:161695042..161695064,-	167	-
chr1	8439628	8440097	chr6:161695074..161695112,-	167	-
chr1	8439644	8440097	chr6:161695118..161695131,-	167	-
chr1	8439709	8440198	chr6:161695185..161695199,-	167	-
chr1	8560944	8561345	chr6:161413409..161413420,-	167	-
chr1	8560944	8561376	chr6:161413438..161413464,-	167	-
chr1	8560944	8561376	chr6:161413474..161413496,-	167	-
chr1	8579516	8579871	chr6:161538674..161538686,+	167	-
chr1	8739928	8740228	chr2:106998564..106998586,+	167	+
chr1	8739928	8740228	chr6:161085303..161085308,-	167	+
chr1	8752617	8753107	chr6:161134022..161134063,+	167	+
chr1	8759664	8759887	chr6:161139802..161139813,+	167	+
chr1	8759664	8759908	chr6:161139823..161139840,+	167	+
chr1	8838538	8839040	chr6:160831761..160831769,+	167	-
chr1	8884201	8884540	chr6:160770684..160770700,+	167	-
chr1	8885133	8885379	chr6:160769591..160769601,+	167	-
chr1	8885423	8885823	chr6:160769373..160769384,+	167	-
chr1	8885423	8885823	chr6:160769399..160769416,+	167	-
chr1	9163756	9164249	chr6:160543369..160543379,+	167	-
chr1	9164101	9164595	chr6:160542726..160542731,-	167	+
chr1	9220748	9221210	chr6:160464172..160464189,+	167	-
chr1	9221131	9221266	chr6:160463821..160463822,+	167	-
chr1	9260232	9260470	chr6:160402956..160402960,-	167	+
chr1	9260232	9260470	chr6:160403031..160403038,-	167	+
chr1	9260232	9260470	chr6:160403136..160403162,+	167	-
chr1	9260232	9260470	chr6:160403175..160403187,+	167	-
chr1	9260232	9260470	chr6:160403199..160403212,+	167	-
chr1	9270025	9270474	chr6:160391074..160391099,-	167	+
chr1	9270175	9270474	chr6:160391041..160391054,-	167	+
chr1	9270224	9270716	chr6:160391164..160391182,+	167	-
chr1	9271190	9271679	chr6:160389915..160389943,-	167	+
chr1	9271354	9271761	chr6:160390102..160390147,+	167	-
chr1	9271354	9271819	chr6:160390081..160390093,+	167	-
chr1	9339450	9339759	chr6:160311995..160312034,+	167	-
chr1	9339486	9339759	chr6:160311979..160311989,+	167	-
chr1	9378037	9378429	chr6:160221293..160221332,+	167	-
chr1	9388869	9389327	chr6:160210814..160210883,+	167	-
chr1	9410854	9410970	chr6:160183931..160183971,+	167	-
chr1	9410896	9410970	chr6:160183881..160183906,+	167	-
chr1	9411626	9411719	chr6:160183492..160183523,+	167	-
chr1	9411646	9411914	chr6:160183023..160183104,+	167	-
chr1	9419613	9419962	chr6:160177646..160177652,+	167	-
chr1	9420296	9420794	chr6:160176821..160176824,+	167	-
chr1	9432554	9432633	chr6:51275191..51275214,-	167	-
chr1	9440161	9440236	chr6:160157285..160157300,+	167	-
chr1	9447242	9447453	chr6:160148593..160148613,+	167	-
chr1	9447242	9447453	chr6:160148681..160148698,+	167	-
chr1	9447254	9447453	chr6:160148525..160148576,+	167	-
chr1	9447284	9447358	chr6:160148356..160148427,-	167	+
chr1	9447556	9448031	chr6:160148177..160148192,+	167	-
chr1	9447631	9448060	chr6:160148114..160148176,+	167	-
chr1	9447746	9447940	chr6:160147925..160148006,-	167	+
chr1	9447746	9448008	chr6:160147903..160147921,-	167	+
chr1	9447747	9448184	chr6:160148027..160148030,+	167	-
chr1	9475772	9476098	chr6:160113895..160113906,-	167	+
chr1	9475772	9476119	chr6:160113879..160113887,-	167	+
chr1	9475772	9476154	chr6:160113814..160113877,-	167	+
chr1	9475772	9476198	chr6:160113775..160113808,-	167	+
chr1	9475772	9476221	chr6:160113737..160113751,-	167	+
chr1	9475772	9476221	chr6:160113757..160113772,-	167	+
chr1	9476103	9476320	chr6:160113680..160113734,+	167	-
chr1	9477004	9477368	chr6:160112269..160112276,-	167	+
chr1	9477004	9477379	chr6:160112544..160112569,+	167	-
chr1	9477004	9477421	chr6:160112167..160112206,-	167	+
chr1	9477004	9477421	chr6:160112212..160112223,-	167	+
chr1	9477004	9477421	chr6:160112431..160112459,+	167	-
chr1	9477004	9477421	chr6:160112462..160112469,+	167	-
chr1	9478151	9478200	chr6:160111313..160111317,-	167	+
chr1	9479897	9480136	chr6:160109243..160109285,-	167	+
chr1	9479897	9480216	chr6:160109187..160109200,-	167	+
chr1	9482706	9482828	chr6:160105990..160106074,-	167	+
chr1	9482706	9482921	chr6:160105918..160105987,-	167	+
chr1	9482722	9483137	chr6:160105950..160105981,+	167	-
chr1	9484376	9484832	chr6:160103623..160103679,-	167	+
chr1	9484376	9484864	chr6:160103586..160103607,-	167	+
chr1	9484418	9484893	chr6:160103551..160103583,-	167	+
chr1	9484475	9484975	chr6:160103444..160103546,-	167	+
chr1	9484642	9485118	chr6:160103621..160103639,+	167	-
chr1	9484744	9485266	chr6:160103198..160103229,-	167	+
chr1	9484860	9485360	chr6:160103116..160103127,-	167	+
chr1	9485124	9485360	chr6:160102949..160102962,-	167	+
chr1	9486382	9486454	chr6:160101609..160101626,-	167	+
chr1	9486382	9486481	chr6:160101566..160101580,-	167	+
chr1	9486382	9486481	chr6:160101581..160101593,-	167	+
chr1	9486382	9486580	chr6:160101463..160101476,-	167	+
chr1	9486382	9486580	chr6:160101477..160101493,-	167	+
chr1	9486382	9486608	chr6:160101253..160101264,-	167	+
chr1	9486382	9486608	chr6:160101278..160101296,-	167	+
chr1	9486382	9486608	chr6:160101344..160101357,-	167	+
chr1	9486382	9486608	chr6:160101395..160101402,-	167	+
chr1	9486382	9486608	chr6:160101445..160101456,-	167	+
chr1	9486791	9486996	chr6:160101116..160101129,-	167	+
chr1	9486791	9486996	chr6:160101406..160101414,+	167	-
chr1	9486810	9487079	chr6:160100842..160100855,-	167	+
chr1	9487073	9487225	chr6:160100686..160100698,-	167	+
chr1	9487073	9487225	chr6:160100700..160100748,-	167	+
chr1	9487073	9487225	chr6:160100750..160100762,-	167	+
chr1	9536566	9536901	chr6:160023967..160023971,+	167	-
chr1	9872225	9872481	chr6:159660599..159660610,+	167	-
chr1	9872225	9872481	chr6:159660765..159660776,+	167	-
chr1	9975943	9976467	chr6:159542514..159542542,-	167	+
chr1	10000506	10000837	chr6:159513725..159513738,-	167	+
chr1	10000506	10000837	chr6:159514036..159514062,+	167	-
chr1	10000567	10000837	chr6:159513903..159513923,+	167	-
chr1	10000599	10000837	chr6:159513871..159513901,+	167	-
chr1	10020980	10021188	chr6:159485788..159485802,+	167	-
chr1	10020980	10021188	chr6:159485805..159485815,+	167	-
chr1	10022891	10023345	chr6:159483791..159483826,+	167	-
chr1	10023048	10023549	chr6:159483290..159483308,-	167	+
chr1	10023138	10023628	chr6:159483517..159483527,+	167	-
chr1	10023167	10023628	chr6:159483484..159483499,+	167	-
chr1	10028843	10029273	chr6:159477458..159477499,+	167	-
chr1	10028918	10029273	chr6:159477105..159477121,-	167	+
chr1	10041756	10042239	chr6:159466136..159466147,-	167	+
chr1	10041825	10042242	chr6:159466042..159466066,-	167	+
chr1	10041857	10042242	chr6:159466012..159466030,-	167	+
chr1	10041925	10042242	chr6:159465957..159465968,-	167	+
chr1	10042094	10042447	chr6:159465863..159465874,-	167	+
chr1	10044829	10045172	chr6:159463364..159463398,-	167	+
chr1	10044832	10045317	chr6:159463538..159463554,+	167	-
chr1	10047910	10048040	chr6:159460857..159460862,+	167	-
chr1	10047910	10048072	chr6:159460820..159460851,+	167	-
chr1	10047910	10048103	chr6:159460789..159460798,+	167	-
chr1	10047910	10048251	chr6:159460312..159460364,-	167	+
chr1	10047910	10048368	chr6:159460522..159460533,+	167	-
chr1	10047914	10048368	chr6:159460479..159460498,+	167	-
chr1	10048055	10048502	chr6:159460043..159460065,-	167	+
chr1	10048123	10048502	chr6:159459988..159460005,-	167	+
chr1	10048159	10048502	chr6:159459948..159459959,-	167	+
chr1	10048174	10048502	chr6:159459926..159459940,-	167	+
chr1	10048239	10048691	chr6:159460154..159460182,+	167	-
chr1	10048242	10048745	chr6:159459858..159459871,-	167	+
chr1	10077349	10077610	chr6:159420780..159420872,-	167	+
chr1	10077349	10077680	chr6:159420748..159420775,-	167	+
chr1	10077349	10077731	chr6:159420692..159420746,-	167	+
chr1	10077349	10077773	chr6:159420667..159420681,-	167	+
chr1	10077349	10077828	chr6:159420892..159420931,+	167	-
chr1	10219872	10220177	chr6:159204542..159204554,+	167	+
chr1	10219872	10220231	chr6:159204595..159204642,+	167	+
chr1	10220024	10220231	chr6:159204581..159204617,-	167	-
chr1	10220104	10220231	chr6:159204650..159204705,-	167	-
chr1	10220884	10221073	chr6:159205699..159205730,-	167	-
chr1	10220884	10221073	chr6:159205739..159205765,-	167	-
chr1	10221551	10221990	chr6:159206366..159206407,-	167	-
chr1	10221551	10222044	chr6:159206420..159206476,-	167	-
chr1	10221679	10222044	chr6:159206556..159206568,-	167	-
chr1	10222279	10222609	chr6:159207686..159207690,-	167	-
chr1	10222664	10223066	chr6:159208223..159208241,-	167	-
chr1	10241138	10241202	chr6:159226367..159226369,-	167	-
chr1	10291465	10291842	chr6:159271197..159271223,+	167	+
chr1	10291465	10291960	chr6:159271315..159271326,+	167	+
chr1	10291855	10292377	chr6:159271714..159271721,+	167	+
chr1	10291873	10292393	chr6:159271730..159271748,+	167	+
chr1	10292044	10292507	chr6:159271596..159271619,-	167	-
chr1	10294617	10294979	chr6:159274612..159274627,+	167	+
chr1	10294617	10295067	chr6:159274390..159274423,-	167	-
chr1	10294617	10295102	chr6:159274440..159274452,-	167	-
chr1	10308857	10309325	chr6:159290473..159290489,-	167	-
chr1	10308857	10309344	chr6:159290503..159290512,-	167	-
chr1	10308857	10309366	chr6:159290843..159290852,+	167	+
chr1	10309202	10309366	chr6:159290909..159290912,+	167	+
chr1	10309202	10309366	chr6:159290917..159290935,+	167	+
chr1	10309202	10309366	chr6:159291007..159291024,+	167	+
chr1	10309202	10309366	chr6:159291034..159291053,+	167	+
chr1	10309202	10309366	chr6:159291054..159291067,+	167	+
chr1	10309202	10309366	chr6:159291068..159291078,+	167	+
chr1	10309202	10309366	chr6:159291090..159291100,+	167	+
chr1	10391459	10391617	chr6:159065955..159065978,+	167	+
chr1	10391496	10391975	chr6:159066061..159066073,+	167	+
chr1	10391505	10391949	chr6:159065731..159065738,-	167	-
chr1	10391505	10391976	chr6:159065741..159065795,-	167	-
chr1	10391543	10392038	chr6:159066111..159066157,+	167	+
chr1	10400884	10401357	chr6:159071015..159071096,+	167	+
chr1	10400889	10401358	chr6:159071097..159071104,+	167	+
chr1	10410585	10411069	chr6:159083954..159083961,+	167	+
chr1	10410603	10411088	chr6:159083973..159083986,+	167	+
chr1	10410627	10411088	chr6:159083999..159084006,+	167	+
chr1	10410648	10411088	chr6:159084018..159084033,+	167	+
chr1	10410695	10411143	chr6:159084054..159084073,+	167	+
chr1	10410714	10411143	chr6:159084077..159084112,+	167	+
chr1	10410787	10411271	chr6:159084146..159084175,+	167	+
chr1	10410837	10411297	chr6:159084188..159084212,+	167	+
chr1	10410845	10411329	chr6:159084216..159084236,+	167	+
chr1	10411163	10411578	chr6:159084464..159084482,+	167	+
chr1	10411279	10411774	chr6:159084656..159084667,+	167	+
chr1	10423111	10423633	chr6:159197522..159197541,-	167	+
chr1	10423144	10423662	chr6:159197488..159197513,-	167	+
chr1	10427979	10428194	chr6:159192430..159192442,-	167	+
chr1	10427979	10428207	chr6:159192419..159192428,-	167	+
chr1	10427979	10428233	chr6:159192395..159192403,-	167	+
chr1	10427979	10428261	chr6:159192343..159192381,-	167	+
chr1	10427979	10428323	chr6:159192298..159192305,-	167	+
chr1	10428206	10428349	chr6:159191919..159191932,-	167	+
chr1	10428394	10428601	chr6:159191838..159191857,-	167	+
chr1	10428410	10428601	chr6:159191867..159191895,+	167	-
chr1	10428419	10428601	chr6:159191860..159191864,+	167	-
chr1	10428447	10428601	chr6:159191838..159191859,+	167	-
chr1	10428490	10428601	chr6:159191787..159191823,+	167	-
chr1	10429130	10429389	chr6:159190878..159190942,-	167	+
chr1	10429157	10429502	chr6:159190898..159190940,+	167	-
chr1	10429294	10429502	chr6:159190827..159190842,+	167	-
chr1	10429312	10429502	chr6:159190463..159190467,-	167	+
chr1	10430818	10431037	chr6:159188464..159188496,-	167	+
chr1	10430818	10431068	chr6:159188438..159188459,-	167	+
chr1	10430818	10431120	chr6:159188389..159188436,-	167	+
chr1	10431202	10431677	chr6:159188019..159188036,+	167	-
chr1	10431434	10431799	chr6:159187588..159187591,-	167	+
chr1	10431580	10432093	chr6:159187322..159187337,-	167	+
chr1	10471774	10471823	chr6:159129175..159129189,+	167	-
chr1	10471774	10471825	chr6:159129156..159129171,+	167	-
chr1	10501508	10501824	chr6:159096538..159096554,+	167	-
chr1	10563506	10563973	chr6:158932430..158932440,+	167	-
chr1	10565876	10566116	chr6:158929937..158929940,+	167	-
chr1	10648532	10648758	chr6:158705498..158705502,-	167	+
chr1	10819002	10819495	chr6:158733491..158733502,+	167	-
chr1	11231372	11231399	chr6:158402610..158402625,+	167	-
chr1	11359494	11359622	chr6:158248908..158248912,+	167	-
chr1	11361276	11361720	chr6:158245076..158245129,-	167	+
chr1	11361297	11361720	chr6:158245396..158245411,+	167	-
chr1	11361477	11361720	chr6:158245249..158245262,+	167	-
chr1	11362354	11362675	chr6:158244399..158244410,+	167	-
chr1	11362529	11362675	chr6:158244223..158244301,+	167	-
chr1	11362529	11362675	chr6:158244302..158244315,+	167	-
chr1	11362542	11362675	chr6:158244197..158244208,+	167	-
chr1	11362575	11362675	chr6:158244160..158244172,+	167	-
chr1	11404115	11404182	chr6:158192285..158192296,+	167	-
chr1	11406277	11406622	chr6:158189519..158189551,-	167	+
chr1	11411013	11411453	chr6:158185934..158185967,+	167	-
chr1	11411142	11411627	chr6:158185494..158185504,-	167	+
chr1	11411154	11411627	chr6:158185487..158185490,-	167	+
chr1	11411178	11411627	chr6:158185438..158185471,-	167	+
chr1	11411215	11411703	chr6:158185406..158185429,-	167	+
chr1	11453478	11453752	chr6:158137068..158137108,+	167	-
chr1	11655982	11656310	chr6:157802579..157802592,+	167	-
chr1	11655982	11656465	chr6:157802507..157802575,+	167	-
chr1	11656030	11656573	chr6:157802104..157802137,-	167	+
chr1	11656348	11656472	chr6:157802182..157802254,+	167	-
chr1	11656348	11656472	chr6:157802256..157802273,+	167	-
chr1	11702984	11703015	chr6:157745092..157745143,-	167	+
chr1	11703389	11703821	chr6:157744531..157744573,-	167	+
chr1	11732778	11732864	chr11:18477548..18477551,+	167	+
chr1	11891309	11891595	chr6:157529866..157529871,+	167	+
chr1	12025367	12025811	chr6:157291043..157291045,+	167	-
chr1	12121075	12121098	chr4:167986184..167986189,-	167	+
chr1	12185346	12185845	chr6:157101752..157101763,+	167	+
chr1	12185480	12185970	chr6:157101579..157101594,-	167	-
chr1	12186769	12187233	chr6:157103137..157103143,+	167	+
chr1	12187146	12187636	chr6:157103509..157103536,+	167	+
chr1	12219614	12219910	chr6:157137665..157137709,-	167	-
chr1	12238268	12238757	chr6:157154072..157154094,+	167	+
chr1	12312469	12312550	chr6:157099387..157099403,+	167	-
chr1	12312469	12312621	chr6:157099036..157099067,+	167	-
chr1	12312469	12312621	chr6:157099113..157099126,+	167	-
chr1	12312469	12312621	chr6:157099159..157099185,+	167	-
chr1	12312469	12312621	chr6:157099198..157099221,+	167	-
chr1	12312715	12312922	chr6:157098993..157099006,+	167	-
chr1	12312715	12313093	chr6:157098775..157098820,+	167	-
chr1	12312797	12313093	chr6:157098579..157098634,+	167	-
chr1	12312882	12313093	chr6:157098533..157098546,+	167	-
chr1	12313230	12313417	chr6:157098500..157098518,+	167	-
chr1	12313230	12313435	chr6:157098466..157098498,+	167	-
chr1	12764781	12764912	chr6:156718473..156718476,-	167	+
chr1	12863019	12863052	chr5:67750872..67750876,+	167	-
chr1	12903893	12903955	chr6:156562274..156562278,-	167	+
chr1	12953861	12953888	chr1:159026504..159026508,-	167	+
chr1	12954607	12955090	chr6:156497200..156497230,-	167	+
chr1	13077647	13077955	chr6:156352553..156352562,-	167	+
chr1	13257034	13257065	chrX:44202857..44202928,-	167	-
chr1	13349535	13349682	chr6:155951148..155951191,-	167	+
chr1	13613569	13614048	chr6:155581521..155581525,-	167	+
chr1	13615006	13615055	chr17:7271778..7271784,+	167	-
chr1	13622671	13623140	chr6:155578322..155578325,-	167	+
chr1	13657645	13657677	chr6:155545281..155545300,-	167	+
chr1	13661230	13661505	chr6:155542463..155542468,+	167	-
chr1	13661230	13661505	chr6:155542530..155542543,+	167	-
chr1	13664641	13665163	chr6:155538155..155538162,+	167	-
chr1	13664658	13665185	chr6:155538132..155538147,+	167	-
chr1	13664697	13665209	chr6:155538093..155538109,+	167	-
chr1	13664724	13665209	chr6:155538081..155538084,+	167	-
chr1	13664912	13665392	chr6:155537942..155537959,+	167	-
chr1	13665029	13665479	chr6:155537846..155537868,+	167	-
chr1	13690321	13690579	chr6:155504521..155504536,+	167	-
chr1	13690352	13690579	chr6:155504495..155504502,+	167	-
chr1	13690374	13690579	chr6:155504472..155504483,+	167	-
chr1	13690392	13690579	chr6:155504446..155504462,+	167	-
chr1	13690412	13690579	chr6:155504423..155504442,+	167	-
chr1	13690434	13690579	chr6:155504411..155504418,+	167	-
chr1	13702236	13702452	chr6:155492868..155492880,+	167	-
chr1	13702236	13702485	chr6:155492840..155492854,+	167	-
chr1	13740522	13740916	chr6:63921790..63921802,+	167	+
chr1	13778309	13778800	chr6:155334892..155334903,+	167	+
chr1	13859779	13860184	chr6:155427753..155427772,+	167	+
chr1	13859906	13860276	chr6:155427848..155427862,+	167	+
chr1	13860060	13860546	chr6:155428114..155428135,+	167	+
chr1	13860087	13860546	chr6:155428151..155428168,+	167	+
chr1	13860110	13860546	chr6:155428175..155428189,+	167	+
chr1	13872944	13872968	chr6:155443048..155443094,+	167	+
chr1	13894266	13894710	chr6:155469306..155469316,+	167	+
chr1	13894266	13894721	chr6:155469317..155469336,+	167	+
chr1	13894266	13894755	chr6:155469351..155469360,+	167	+
chr1	14165142	14165592	chr6:155055457..155055460,+	167	-
chr1	14166775	14166870	chr6:155054957..155054968,+	167	-
chr1	14166775	14167026	chr6:155054797..155054839,+	167	-
chr1	14166783	14167127	chr6:155054530..155054561,+	167	-
chr1	14187149	14187172	chr4:75083208..75083238,-	167	+
chr1	14317807	14318392	chr6:154831371..154831385,-	167	-
chr1	14318272	14318349	chr6:154831918..154831931,+	167	+
chr1	14318555	14318686	chr6:154831660..154831728,-	167	-
chr1	14318555	14318752	chr6:154831779..154831801,-	167	-
chr1	14318555	14318752	chr6:154831810..154831825,-	167	-
chr1	14409679	14409702	chr17:66314588..66314611,-	167	-
chr1	14427858	14428285	chr6:154751665..154751694,-	167	+
chr1	14492082	14492409	chr9:72117981..72117988,-	167	+
chr1	14492082	14492422	chr9:72117965..72117978,-	167	+
chr1	14492082	14492448	chr9:72117939..72117954,-	167	+
chr1	14492082	14492508	chr9:72117884..72117889,-	167	+
chr1	14604612	14605047	chr6:154567877..154567903,-	167	-
chr1	14605023	14605109	chr6:154567956..154567970,-	167	-
chr1	14605023	14605142	chr6:154567984..154568002,-	167	-
chr1	14605461	14605703	chr6:154568551..154568570,-	167	-
chr1	14605461	14605799	chr6:154568632..154568656,-	167	-
chr1	14605461	14605831	chr6:154568673..154568692,-	167	-
chr1	14605461	14605831	chr6:154568722..154568735,-	167	-
chr1	14605461	14605831	chr6:154568764..154568814,-	167	-
chr1	14605468	14605831	chr6:154568815..154568826,-	167	-
chr1	14639002	14639497	chr6:154461007..154461022,-	167	-
chr1	14699767	14700262	chr6:154521022..154521041,-	167	-
chr1	14699801	14700297	chr6:154521063..154521071,-	167	-
chr1	14743538	14744044	chr6:154479998..154480004,-	167	-
chr1	14819029	14819493	chr6:154360705..154360715,+	167	-
chr1	14819033	14819493	chr6:154360669..154360679,+	167	-
chr1	14819071	14819493	chr6:154360641..154360655,+	167	-
chr1	14819089	14819493	chr6:154360616..154360626,+	167	-
chr1	14819151	14819646	chr6:154360553..154360567,+	167	-
chr1	14819175	14819684	chr6:154360530..154360549,+	167	-
chr1	14819189	14819689	chr6:154360522..154360525,+	167	-
chr1	14819214	14819725	chr6:154360476..154360504,+	167	-
chr1	14819442	14819484	chr6:154360357..154360427,+	167	-
chr1	15590235	15590532	chr6:153452356..153452433,-	167	+
chr1	15698254	15698281	chr22:37506560..37506576,-	167	+
chr1	15716662	15717176	chr6:153304697..153304734,-	167	+
chr1	15716805	15717323	chr6:153304821..153304891,+	167	-
chr1	15717204	15717718	chr6:153304436..153304500,+	167	-
chr1	15717218	15717519	chr6:153304166..153304194,-	167	+
chr1	15717238	15717519	chr6:153304148..153304160,-	167	+
chr1	15722870	15723355	chr6:153296546..153296559,-	167	+
chr1	15890182	15890635	chr6:153071925..153071939,+	167	+
chr1	15907452	15907866	chr6:153019069..153019091,+	167	-
chr1	15907452	15907902	chr6:153019023..153019043,+	167	-
chr1	15948284	15948786	chr6:153043011..153043027,+	167	-
chr1	15990088	15990549	chr6:152958521..152958549,-	167	+
chr1	15990120	15990549	chr6:152958486..152958519,-	167	+
chr1	15990253	15990726	chr6:152958366..152958381,-	167	+
chr1	15990339	15990748	chr6:152958269..152958296,-	167	+
chr1	15990556	15990748	chr6:152958039..152958065,-	167	+
chr1	15990583	15990748	chr6:152957988..152958037,-	167	+
chr1	15990636	15990691	chr6:152957944..152957985,-	167	+
chr1	15990852	15991137	chr6:152957491..152957514,-	167	+
chr1	15990852	15991355	chr6:152957292..152957298,-	167	+
chr1	15991020	15991530	chr6:152957385..152957430,+	167	-
chr1	15998155	15998348	chr6:152949175..152949181,-	167	+
chr1	16063986	16064027	chr6:152693194..152693213,-	167	-
chr1	16071814	16072309	chr6:152702229..152702236,-	167	-
chr1	16071996	16072491	chr6:152702306..152702529,-	167	-
chr1	16107236	16107489	chr6:152746788..152746797,-	167	-
chr1	16107289	16107412	chr6:152746723..152746726,-	167	-
chr1	16110073	16110407	chr6:152749469..152749476,-	167	-
chr1	16152970	16153470	chr6:152792772..152792787,-	167	-
chr1	16152999	16153499	chr6:152792795..152792816,-	167	-
chr1	16153084	16153584	chr6:152792884..152792913,-	167	-
chr1	16153148	16153633	chr6:152792957..152792960,-	167	-
chr1	16153322	16153820	chr6:152793125..152793140,-	167	-
chr1	16153712	16154229	chr6:152793504..152793531,-	167	-
chr1	16153874	16154387	chr6:152793678..152793688,-	167	-
chr1	16153897	16154402	chr6:152793691..152793718,-	167	-
chr1	16153941	16154402	chr6:152793728..152793766,-	167	-
chr1	16243161	16243603	chr6:152884352..152884385,-	167	-
chr1	16243192	16243650	chr6:152884391..152884402,-	167	-
chr1	16243221	16243650	chr6:152884406..152884453,-	167	-
chr1	16243263	16243650	chr6:152884466..152884471,-	167	-
chr1	16243273	16243650	chr6:152884477..152884482,-	167	-
chr1	16243288	16243650	chr6:152884483..152884493,-	167	-
chr1	16243293	16243650	chr6:152884494..152884503,-	167	-
chr1	16338248	16338662	chr6:152623505..152623516,-	167	+
chr1	16338306	16338662	chr6:152623434..152623449,-	167	+
chr1	16338397	16338662	chr6:152623336..152623343,-	167	+
chr1	16338769	16338971	chr6:152623231..152623294,-	167	+
chr1	16338769	16338998	chr6:152623208..152623223,-	167	+
chr1	16339814	16340305	chr6:152621894..152621905,-	167	+
chr1	16368333	16368778	chr6:152590379..152590412,-	167	+
chr1	16368413	16368908	chr6:152590257..152590288,-	167	+
chr1	16368623	16369116	chr6:152590052..152590068,-	167	+
chr1	16369238	16369653	chr6:152589466..152589487,-	167	+
chr1	16369238	16369675	chr6:152589452..152589462,-	167	+
chr1	16369258	16369727	chr6:152589396..152589401,-	167	+
chr1	16369307	16369744	chr6:152589366..152589388,-	167	+
chr1	16369307	16369775	chr6:152589345..152589353,-	167	+
chr1	16369336	16369807	chr6:152589315..152589320,-	167	+
chr1	16369360	16369830	chr6:152589291..152589303,-	167	+
chr1	16369371	16369843	chr6:152589270..152589286,-	167	+
chr1	16369399	16369843	chr6:152589245..152589256,-	167	+
chr1	16374770	16375014	chr6:152585338..152585342,-	167	+
chr1	16440612	16441026	chr6:152506604..152506618,-	167	+
chr1	16440612	16441094	chr6:152506537..152506551,-	167	+
chr1	16440743	16441131	chr6:152506501..152506532,-	167	+
chr1	16457740	16458235	chr6:152489484..152489497,-	167	+
chr1	16457744	16458256	chr6:152489465..152489470,-	167	+
chr1	16457792	16458292	chr6:152489426..152489452,-	167	+
chr1	16478828	16479193	chr6:152472474..152472485,-	167	+
chr1	16491159	16491187	chr15:93267558..93267561,-	167	-
chr1	16498965	16499063	chr6:152450979..152450990,+	167	-
chr1	16544505	16544961	chr6:152422184..152422191,+	167	-
chr1	16767252	16767599	chr6:152213742..152213746,+	167	-
chr1	16809289	16809661	chr6:152173791..152173793,+	167	-
chr1	16903781	16903902	chr6:152130240..152130274,+	167	-
chr1	16904772	16905265	chr6:152129265..152129276,+	167	-
chr1	16905226	16905716	chr6:152128810..152128827,+	167	-
chr1	16905254	16905745	chr6:152128782..152128803,+	167	-
chr1	16905657	16906136	chr6:152128371..152128382,+	167	-
chr1	16905702	16906183	chr6:152128325..152128339,+	167	-
chr1	16907190	16907690	chr6:152126830..152126847,+	167	-
chr1	16907222	16907722	chr6:152126790..152126828,+	167	-
chr1	16907336	16907841	chr6:152126688..152126695,+	167	-
chr1	16948200	16948427	chr6:152084846..152084856,+	167	-
chr1	16948200	16948427	chr6:152084870..152084873,+	167	-
chr1	16948200	16948427	chr6:152084876..152084885,+	167	-
chr1	16948200	16948427	chr6:152084890..152084896,+	167	-
chr1	16948617	16948887	chr6:152084749..152084760,+	167	-
chr1	16948617	16948937	chr6:152084699..152084708,+	167	-
chr1	17015831	17016312	chr6:152011695..152011709,+	167	-
chr1	17015861	17016314	chr6:152011654..152011682,+	167	-
chr1	17015904	17016363	chr6:152011628..152011642,+	167	-
chr1	17163727	17163762	chr6:151815143..151815212,+	167	-
chr1	17163727	17163762	chr6:151815214..151815235,+	167	-
chr1	17163727	17163762	chr6:151815238..151815269,+	167	-
chr1	17168547	17168806	chr6:151809654..151809659,+	167	-
chr1	17232744	17232852	chr6:151757953..151757972,-	167	+
chr1	17276551	17277009	chr6:151712968..151712992,-	167	+
chr1	17276598	17277009	chr6:151712922..151712942,-	167	+
chr1	17276734	17277009	chr6:151712800..151712835,-	167	+
chr1	17276770	17277009	chr6:151712764..151712785,-	167	+
chr1	17276782	17277009	chr6:151712732..151712763,-	167	+
chr1	17276844	17277009	chr6:151712673..151712709,-	167	+
chr1	17277436	17277707	chr6:151711908..151711984,+	167	-
chr1	17277436	17277741	chr6:151711779..151711831,+	167	-
chr1	17277614	17277741	chr6:151711301..151711312,-	167	+
chr1	17278567	17278615	chr6:151710891..151710902,+	167	-
chr1	17296342	17296399	chr6:151694975..151694979,-	167	+
chr1	17317290	17317775	chr6:151674664..151674698,+	167	-
chr1	17318568	17319051	chr6:151673373..151673392,+	167	-
chr1	17319542	17320037	chr6:151672409..151672440,+	167	-
chr1	17320147	17320639	chr6:151671486..151671529,-	167	+
chr1	17320158	17320658	chr6:151671779..151671808,+	167	-
chr1	17320209	17320709	chr6:151671408..151671451,-	167	+
chr1	17320322	17320822	chr6:151671321..151671355,-	167	+
chr1	17320501	17321000	chr6:151671119..151671166,-	167	+
chr1	17320582	17321064	chr6:151671044..151671077,-	167	+
chr1	17320738	17321219	chr6:151671201..151671225,+	167	-
chr1	17321109	17321545	chr6:151670495..151670565,-	167	+
chr1	17321169	17321615	chr6:151670764..151670783,+	167	-
chr1	17321276	17321740	chr6:151670325..151670388,-	167	+
chr1	17321328	17321771	chr6:151670606..151670618,+	167	-
chr1	17321384	17321825	chr6:151670237..151670275,-	167	+
chr1	17321466	17321966	chr6:151670422..151670433,+	167	-
chr1	17321731	17322153	chr6:151670140..151670180,+	167	-
chr1	17321944	17322153	chr6:151669938..151669953,+	167	-
chr1	17329185	17329593	chr6:151662815..151662826,+	167	-
chr1	17329185	17329593	chr6:151662827..151662830,+	167	-
chr1	17329185	17329593	chr6:151662834..151662861,+	167	-
chr1	17340521	17340728	chr6:151646800..151646817,+	167	-
chr1	17340521	17340827	chr6:151646636..151646655,+	167	-
chr1	17340521	17340827	chr6:151646657..151646671,+	167	-
chr1	17340521	17340827	chr6:151646675..151646705,+	167	-
chr1	17340521	17340827	chr6:151646706..151646717,+	167	-
chr1	17340521	17340827	chr6:151646718..151646731,+	167	-
chr1	17350633	17350662	chr20:32855261..32855266,-	167	-
chr1	17368485	17368695	chr6:151626320..151626324,+	167	-
chr1	17427364	17427828	chr6:151562148..151562162,+	167	-
chr1	17427933	17428449	chr6:151561535..151561551,+	167	-
chr1	17427961	17428478	chr6:151561506..151561522,+	167	-
chr1	17428397	17428831	chr6:151561085..151561146,+	167	-
chr1	17428444	17428913	chr6:151561047..151561063,+	167	-
chr1	17549678	17549863	chr6:151424027..151424032,+	167	-
chr1	17599630	17599953	chr6:151362112..151362137,-	167	+
chr1	17603720	17603835	chr6:151358048..151358060,+	167	-
chr1	17718294	17718677	chr6:150954094..150954119,+	167	+
chr1	17718294	17718791	chr6:150954152..150954194,+	167	+
chr1	17762729	17763212	chr6:150938045..150938069,+	167	-
chr1	17833909	17834398	chr12:124082403..124082418,+	167	+
chr1	17908013	17908419	chr6:150690192..150690209,+	167	-
chr1	17908043	17908419	chr6:150690140..150690175,+	167	-
chr1	17908261	17908289	chr6:150690053..150690058,+	167	-
chr1	17908261	17908289	chr6:150690089..150690094,+	167	-
chr1	17996908	17997382	chr6:150570082..150570103,+	167	-
chr1	18053519	18053850	chr6:150498089..150498126,+	167	-
chr1	18053913	18054357	chr6:150497573..150497582,+	167	-
chr1	18079149	18079610	chr6:150464155..150464222,+	167	-
chr1	18079155	18079655	chr6:150464128..150464137,+	167	-
chr1	18472174	18472674	chr6:150132359..150132370,+	167	+
chr1	18526430	18526780	chr6:150174198..150174216,-	167	-
chr1	18536894	18537313	chr6:150185063..150185092,-	167	-
chr1	18536894	18537313	chr6:150185105..150185119,-	167	-
chr1	18536899	18537313	chr6:150185156..150185200,-	167	-
chr1	18536985	18537008	chr9:140317605..140317663,-	167	+
chr1	18575585	18575739	chr6:150070857..150070920,+	167	-
chr1	18575585	18575766	chr6:150070847..150070856,+	167	-
chr1	18577142	18577682	chr6:150067696..150067697,-	167	+
chr1	18577186	18577707	chr6:150067632..150067693,-	167	+
chr1	18600686	18600750	chr6:150039199..150039242,-	167	+
chr1	18600686	18600750	chr6:150039249..150039258,-	167	+
chr1	18600809	18601252	chr6:150038837..150038848,-	167	+
chr1	18615691	18615943	chr6:150016353..150016358,-	167	+
chr1	18652657	18653172	chr6:149969872..149969917,-	167	+
chr1	18652685	18653197	chr6:149969829..149969863,-	167	+
chr1	18652749	18653237	chr6:149969785..149969827,-	167	+
chr1	18652771	18653237	chr6:149969760..149969776,-	167	+
chr1	18674229	18674257	chr12:69676194..69676198,+	167	+
chr1	18705894	18706340	chr6:149866501..149866512,+	167	+
chr1	18705909	18706340	chr6:149866516..149866528,+	167	+
chr1	18705974	18706455	chr6:149866557..149866581,+	167	+
chr1	18706841	18707214	chr6:149867122..149867201,-	167	-
chr1	18706889	18707214	chr6:149867206..149867224,-	167	-
chr1	18783124	18783465	chr6:149806523..149806601,-	167	+
chr1	18783695	18783806	chr6:149805982..149805989,-	167	+
chr1	18783695	18783806	chr6:149806011..149806038,-	167	+
chr1	18783695	18783806	chr6:149806045..149806063,-	167	+
chr1	18783695	18783806	chr6:149806066..149806087,-	167	+
chr1	18783695	18783806	chr6:149806091..149806098,-	167	+
chr1	18783695	18783806	chr6:149806105..149806172,-	167	+
chr1	18794912	18794995	chr6:149794267..149794270,-	167	+
chr1	18813174	18813351	chr1:37947257..37947292,+	167	+
chr1	18878789	18879282	chr6:149699749..149699856,+	167	-
chr1	18878845	18879336	chr6:149699673..149699744,+	167	-
chr1	18878921	18879421	chr6:149699609..149699623,+	167	-
chr1	18922043	18922395	chr6:149645979..149645982,+	167	-
chr1	18928148	18928648	chr6:149640667..149640679,-	167	+
chr1	18928173	18928675	chr6:149640641..149640652,-	167	+
chr1	18928989	18929475	chr6:149640132..149640146,+	167	-
chr1	18929272	18929752	chr6:149639840..149639869,+	167	-
chr1	18929302	18929782	chr6:149639812..149639830,+	167	-
chr1	18930285	18930623	chr6:149638876..149638921,+	167	-
chr1	18930285	18930752	chr6:149638776..149638863,+	167	-
chr1	18930466	18930793	chr6:149638649..149638660,+	167	-
chr1	18930466	18930793	chr6:149638661..149638709,+	167	-
chr1	19029046	19029134	chr6:149539589..149539601,+	167	-
chr1	19029046	19029134	chr6:149539637..149539644,+	167	-
chr1	19029046	19029134	chr6:149539751..149539761,+	167	-
chr1	19029046	19029134	chr6:149539767..149539783,+	167	-
chr1	19303660	19304052	chr6:149387191..149387204,+	167	-
chr1	19317327	19317485	chr6:149373663..149373680,+	167	-
chr1	19317327	19317537	chr6:149373615..149373627,+	167	-
chr1	19474899	19474934	chr6:149188785..149188792,+	167	-
chr1	19580770	19580847	chr6:149068544..149068559,+	167	-
chr1	19580772	19580847	chr6:149068322..149068345,+	167	-
chr1	19580928	19581400	chr6:149068153..149068210,+	167	-
chr1	19580959	19581400	chr6:149068135..149068151,+	167	-
chr1	19850095	19850166	chr6:148517975..148517983,-	167	+
chr1	19853362	19853787	chr6:148514651..148514662,+	167	-
chr1	19853380	19853894	chr6:148514635..148514646,+	167	-
chr1	19853416	19853932	chr6:148514598..148514612,+	167	-
chr1	19853437	19853947	chr6:148514573..148514593,+	167	-
chr1	19859062	19859097	chr6:148478191..148478200,-	167	+
chr1	19900126	19900435	chr6:148501038..148501057,-	167	+
chr1	20052573	20053035	chr6:148308313..148308316,+	167	-
chr1	20268469	20268686	chr6:148058835..148058839,+	167	-
chr1	20340200	20340362	chr6:147981838..147981849,+	167	-
chr1	20371291	20371608	chr6:147954844..147954848,+	167	-
chr1	20480086	20480324	chr6:147836344..147836345,+	167	-
chr1	20487081	20487223	chr6:147829850..147829866,+	167	-
chr1	20487116	20487223	chr6:147829782..147829849,+	167	-
chr1	20487174	20487213	chr6:147829768..147829779,+	167	-
chr1	20601632	20601834	chr6:147643749..147643760,-	167	+
chr1	20706219	20706681	chr6:147525130..147525146,+	167	-
chr1	20706219	20706719	chr6:147525064..147525118,+	167	-
chr1	20706364	20706839	chr6:147524975..147524988,+	167	-
chr1	20706425	20706899	chr6:147524911..147524928,+	167	-
chr1	20706453	20706924	chr6:147524814..147524907,+	167	-
chr1	20706676	20707069	chr6:147524637..147524686,+	167	-
chr1	20707470	20707922	chr6:147523807..147523829,+	167	-
chr1	20780652	20781156	chr6:147453079..147453129,-	167	+
chr1	20977249	20977563	chr6:147236997..147237046,-	167	+
chr1	20978186	20978693	chr6:147236027..147236037,-	167	+
chr1	20978297	20978804	chr6:147236209..147236230,+	167	-
chr1	20979526	20979830	chr6:147235063..147235070,+	167	-
chr1	21006517	21006649	chr6:147208136..147208142,-	167	+
chr1	21015653	21016191	chr6:147200316..147200365,+	167	-
chr1	21016387	21016880	chr6:147199372..147199389,-	167	+
chr1	21273193	21273733	chr6:146920116..146920150,+	167	-
chr1	21273230	21273766	chr6:146920097..146920113,+	167	-
chr1	21339167	21339570	chr6:146867657..146867691,-	167	+
chr1	21341970	21342045	chr6:146864862..146864881,+	167	-
chr1	21341970	21342045	chr6:146864912..146864917,+	167	-
chr1	21341970	21342045	chr6:146864935..146864949,+	167	-
chr1	21341970	21342045	chr6:146864960..146864999,+	167	-
chr1	21598580	21598634	chr6:146592540..146592561,+	167	-
chr1	21814445	21814940	chr6:146350744..146350749,+	167	-
chr1	21814915	21815425	chr6:146350267..146350276,+	167	-
chr1	21814975	21815488	chr6:146350194..146350223,+	167	-
chr1	21816416	21816908	chr6:146348810..146348850,+	167	-
chr1	21816437	21816945	chr6:146348798..146348809,+	167	-
chr1	21856494	21856841	chr6:146285425..146285438,-	167	+
chr1	21856494	21856881	chr6:146285400..146285407,-	167	+
chr1	21856551	21857049	chr6:146285221..146285246,-	167	+
chr1	21856598	21856653	chr6:146285576..146285585,-	167	+
chr1	21856598	21856721	chr6:146285553..146285575,-	167	+
chr1	21856598	21856727	chr6:146285455..146285528,-	167	+
chr1	21999608	22000143	chr6:146135880..146135952,-	167	+
chr1	21999637	22000175	chr6:146135852..146135871,-	167	+
chr1	21999883	22000304	chr6:146136013..146136061,+	167	-
chr1	22001177	22001641	chr6:146134645..146134679,+	167	-
chr1	22046029	22046116	chr6:146064794..146064800,+	167	-
chr1	22050210	22050688	chr6:146056648..146056679,-	167	+
chr1	22050235	22050710	chr6:146056589..146056646,-	167	+
chr1	22050426	22050836	chr6:146056780..146056808,+	167	-
chr1	22050494	22050985	chr6:146056341..146056355,-	167	+
chr1	22050604	22050642	chr6:146056691..146056735,-	167	+
chr1	23000988	23001478	chr6:145172449..145172468,+	167	-
chr1	23016400	23016874	chr6:145156993..145157003,+	167	-
chr1	23016422	23016896	chr6:145156968..145156977,+	167	-
chr1	23016440	23016896	chr6:145156948..145156958,+	167	-
chr1	23016456	23016941	chr6:145156934..145156943,+	167	-
chr1	23039941	23040239	chr6:145132530..145132545,+	167	-
chr1	23039999	23040239	chr6:145132482..145132485,+	167	-
chr1	23040014	23040239	chr6:145132463..145132474,+	167	-
chr1	23040062	23040239	chr6:145132414..145132428,+	167	-
chr1	23048078	23048191	chr6:145118873..145118881,+	167	-
chr1	23288570	23289051	chr6:144724237..144724255,+	167	-
chr1	23288616	23289091	chr6:144724186..144724199,+	167	-
chr1	23335507	23335984	chr6:144665273..144665349,+	167	-
chr1	23349998	23350501	chr6:144651950..144651997,+	167	-
chr1	23350046	23350524	chr6:144651933..144651949,+	167	-
chr1	23350068	23350524	chr6:144651917..144651928,+	167	-
chr1	23350076	23350524	chr6:144651905..144651912,+	167	-
chr1	23398179	23398310	chr6:144607662..144607680,+	167	-
chr1	23398179	23398386	chr6:144607628..144607645,+	167	-
chr1	23398179	23398515	chr6:144607481..144607495,+	167	-
chr1	23398179	23398557	chr6:144607408..144607471,+	167	-
chr1	23398704	23399194	chr6:144606817..144606833,+	167	-
chr1	23398753	23399234	chr6:144606771..144606788,+	167	-
chr1	23398862	23399284	chr6:144606728..144606745,+	167	-
chr1	23398862	23399306	chr6:144606673..144606724,+	167	-
chr1	23398885	23399385	chr6:144606596..144606654,+	167	-
chr1	23399018	23399522	chr6:144606495..144606506,+	167	-
chr1	23399049	23399549	chr6:144606410..144606490,+	167	-
chr1	23399457	23399937	chr6:144606052..144606099,+	167	-
chr1	23399554	23399644	chr6:144606102..144606128,+	167	-
chr1	23399554	23399644	chr6:144606134..144606173,+	167	-
chr1	23399559	23400029	chr6:144605958..144605970,+	167	-
chr1	23399579	23399603	chr1:247802738..247802746,-	167	+
chr1	23480279	23480356	chr6:144509089..144509105,+	167	-
chr1	23480327	23480823	chr6:144508935..144508960,+	167	-
chr1	23480479	23480972	chr6:144508798..144508809,+	167	-
chr1	23493069	23493387	chr6:144487680..144487684,+	167	-
chr1	23505120	23505444	chr6:144476812..144476828,+	167	-
chr1	23509101	23509605	chr6:144472669..144472694,-	167	+
chr1	23509135	23509638	chr6:144472617..144472653,-	167	+
chr1	23509186	23509690	chr6:144472590..144472600,-	167	+
chr1	23509300	23509804	chr6:144472464..144472478,-	167	+
chr1	23509327	23509812	chr6:144472758..144472771,+	167	-
chr1	23509346	23509812	chr6:144472726..144472743,+	167	-
chr1	23509359	23509812	chr6:144472406..144472420,-	167	+
chr1	23510521	23510551	chr6:144471637..144471640,+	167	-
chr1	23510521	23510551	chr6:144471643..144471660,+	167	-
chr1	23568113	23568502	chr6:144416694..144416718,-	167	+
chr1	23568152	23568193	chr6:144416730..144416733,-	167	+
chr1	23568152	23568193	chr6:144416737..144416766,-	167	+
chr1	23602499	23602720	chr6:144385698..144385742,-	167	+
chr1	23609097	23609362	chr6:144376386..144376405,-	167	+
chr1	23640716	23641168	chr6:144329531..144329546,-	167	+
chr1	23640716	23641191	chr6:144329500..144329526,-	167	+
chr1	23640806	23641311	chr6:144329384..144329405,-	167	+
chr1	23641155	23641399	chr6:144329347..144329355,+	167	-
chr1	23679345	23679733	chr6:144289132..144289134,-	167	+
chr1	23705829	23706329	chr6:144263362..144263375,-	167	+
chr1	23736940	23737110	chr6:144185595..144185617,+	167	-
chr1	23736940	23737110	chr6:144185622..144185627,+	167	-
chr1	23736940	23737169	chr6:144185582..144185587,+	167	-
chr1	23775839	23775888	chr6:144164438..144164450,+	167	-
chr1	23775839	23775888	chr6:144164455..144164564,+	167	-
chr1	23800300	23800458	chr6:144095218..144095231,+	167	+
chr1	23903645	23904140	chr6:144033232..144033252,+	167	-
chr1	23916452	23916480	chr6:144021919..144021925,+	167	-
chr1	23938338	23938729	chr6:143999347..143999350,+	167	-
chr1	23938685	23939000	chr6:143999190..143999201,+	167	-
chr1	23938685	23939083	chr6:143999072..143999170,+	167	-
chr1	24037858	24038342	chr6:143929375..143929393,+	167	-
chr1	24037910	24038420	chr6:143929329..143929340,+	167	-
chr1	24037926	24038438	chr6:143929307..143929322,+	167	-
chr1	24038005	24038523	chr6:143929225..143929246,+	167	-
chr1	24087790	24087983	chr6:143883150..143883161,-	167	+
chr1	24110259	24110291	chr6:143857718..143857750,+	167	-
chr1	24167729	24168211	chr6:143792517..143792537,+	167	-
chr1	24188463	24188885	chr6:143771799..143771869,-	167	+
chr1	24188530	24189037	chr6:143772060..143772071,+	167	-
chr1	24188553	24189051	chr6:143772033..143772058,+	167	-
chr1	24188583	24189051	chr6:143771966..143772029,+	167	-
chr1	24188654	24189178	chr6:143771934..143771948,+	167	-
chr1	24188715	24189199	chr6:143771914..143771927,+	167	-
chr1	24307929	24308266	chr6:143654483..143654535,+	167	-
chr1	24523825	24524248	chr6:143485995..143486013,+	167	-
chr1	24523825	24524278	chr6:143485971..143485982,+	167	-
chr1	24523844	24524337	chr6:143485913..143485931,+	167	-
chr1	24620457	24620802	chr6:143382705..143382719,-	167	+
chr1	24621207	24621430	chr6:143381883..143381908,-	167	+
chr1	24621536	24621798	chr6:143382002..143382064,+	167	-
chr1	24621536	24621855	chr6:143381796..143381858,+	167	-
chr1	24621536	24621855	chr6:143381864..143381874,+	167	-
chr1	24686113	24686137	chr22:40625461..40625466,+	167	-
chr1	24695283	24695729	chr6:143269094..143269109,+	167	-
chr1	24695414	24695729	chr6:143268735..143268750,-	167	+
chr1	24695414	24695729	chr6:143268988..143269028,+	167	-
chr1	24695414	24695886	chr6:143268646..143268704,-	167	+
chr1	24695449	24695943	chr6:143268914..143268925,+	167	-
chr1	24695457	24695958	chr6:143268902..143268913,+	167	-
chr1	24695468	24695970	chr6:143268876..143268901,+	167	-
chr1	24695514	24696016	chr6:143268542..143268558,-	167	+
chr1	24695574	24696045	chr6:143268479..143268502,-	167	+
chr1	24695611	24696045	chr6:143268447..143268458,-	167	+
chr1	24695778	24696236	chr6:143268307..143268342,-	167	+
chr1	24696117	24696503	chr6:143268241..143268254,+	167	-
chr1	24696592	24696897	chr6:143267521..143267534,-	167	+
chr1	24696592	24696897	chr6:143267648..143267661,-	167	+
chr1	24696592	24696897	chr6:143267924..143267940,+	167	-
chr1	24696592	24696897	chr6:143267952..143267965,+	167	-
chr1	24696592	24697037	chr6:143267511..143267518,-	167	+
chr1	24696592	24697050	chr6:143267450..143267509,-	167	+
chr1	24696656	24697121	chr6:143267413..143267438,-	167	+
chr1	24696741	24697148	chr6:143267398..143267409,-	167	+
chr1	24696741	24697230	chr6:143267616..143267647,+	167	-
chr1	24696957	24697304	chr6:143267201..143267224,-	167	+
chr1	24696962	24697478	chr6:143267076..143267127,-	167	+
chr1	24696993	24697509	chr6:143267053..143267065,-	167	+
chr1	24697191	24697702	chr6:143266863..143266905,-	167	+
chr1	24697209	24697725	chr6:143266839..143266854,-	167	+
chr1	24697759	24698235	chr6:143266297..143266356,-	167	+
chr1	24697779	24698235	chr6:143266584..143266600,+	167	-
chr1	24697802	24698235	chr6:143266560..143266575,+	167	-
chr1	24697862	24698235	chr6:143266185..143266238,-	167	+
chr1	24698050	24698235	chr6:143266165..143266183,-	167	+
chr1	24698414	24698831	chr6:143265719..143265739,-	167	+
chr1	24698498	24698860	chr6:143265842..143265868,+	167	-
chr1	24698940	24699162	chr6:143265671..143265679,+	167	-
chr1	24699845	24700371	chr6:143264179..143264186,-	167	+
chr1	24700506	24700832	chr6:143263552..143263557,-	167	+
chr1	24716817	24717074	chr6:143247941..143247973,-	167	+
chr1	24716817	24717167	chr6:143248101..143248123,+	167	-
chr1	24716817	24717205	chr6:143248060..143248081,+	167	-
chr1	24729681	24729721	chr6:143234736..143234749,-	167	+
chr1	24729681	24729721	chr6:143234791..143234811,-	167	+
chr1	24729681	24729721	chr6:143235013..143235032,+	167	-
chr1	24730741	24730773	chr6:143234392..143234403,+	167	-
chr1	24732205	24732526	chr6:143232272..143232277,-	167	+
chr1	24734436	24734871	chr6:143229987..143229992,-	167	+
chr1	24736069	24736215	chr6:143228858..143228872,-	167	+
chr1	24736069	24736243	chr6:143228830..143228848,-	167	+
chr1	24736069	24736286	chr6:143228788..143228799,-	167	+
chr1	24790704	24791180	chr6:143223924..143223938,-	167	+
chr1	24790767	24791273	chr6:143224135..143224147,+	167	-
chr1	24790787	24791289	chr6:143224118..143224132,+	167	-
chr1	24792789	24793304	chr6:143222105..143222116,+	167	-
chr1	24802387	24802432	chr6:143212269..143212271,+	167	-
chr1	24804219	24804298	chr6:143209094..143209097,-	167	+
chr1	24806425	24806924	chr6:143206661..143206736,-	167	+
chr1	24806595	24807010	chr6:143206815..143206823,+	167	-
chr1	24806619	24807010	chr6:143206790..143206811,+	167	-
chr1	24806635	24807010	chr6:143206771..143206785,+	167	-
chr1	24806704	24807010	chr6:143206391..143206417,-	167	+
chr1	24839224	24839282	chr6:143174967..143174984,-	167	+
chr1	24839224	24839282	chr6:143175253..143175264,+	167	-
chr1	24920345	24920833	chr6:143061489..143061496,-	167	-
chr1	24934396	24934896	chr6:143081372..143081388,-	167	-
chr1	24949812	24950304	chr6:143095902..143095910,-	167	-
chr1	24949969	24950458	chr6:143096057..143096071,-	167	-
chr1	25032052	25032156	chr6:143021418..143021465,+	167	-
chr1	25122600	25122627	chr8:82353985..82353999,-	167	-
chr1	25203399	25203517	chr6:142987388..142987398,-	167	-
chr1	25288506	25288784	chr6:142622621..142622634,+	167	+
chr1	25288523	25288784	chr6:142622638..142622652,+	167	+
chr1	25290040	25290091	chr6:142622846..142622853,+	167	+
chr1	25290040	25290091	chr6:142622924..142622935,+	167	+
chr1	25290040	25290091	chr6:142622950..142622959,+	167	+
chr1	25290040	25290091	chr6:142622991..142623004,+	167	+
chr1	25290040	25290091	chr6:142623032..142623043,+	167	+
chr1	25290040	25290091	chr6:142623063..142623261,+	167	+
chr1	25290342	25290770	chr6:142623429..142623443,+	167	+
chr1	25290547	25290920	chr6:142623595..142623600,+	167	+
chr1	25290556	25291032	chr6:142623708..142623713,+	167	+
chr1	25290646	25291112	chr6:142623784..142623795,+	167	+
chr1	25290662	25291136	chr6:142623806..142623820,+	167	+
chr1	25369613	25369753	chr6:142702634..142702638,+	167	+
chr1	25370516	25370547	chr3:70157592..70157596,+	167	-
chr1	25393696	25394190	chr6:142729306..142729321,+	167	+
chr1	25492484	25492955	chr6:142468361..142468382,+	167	+
chr1	25492484	25492980	chr6:142468383..142468421,+	167	+
chr1	25492618	25493118	chr6:142468231..142468259,-	167	-
chr1	27164996	27165201	chr6:140931225..140931254,+	167	-
chr1	27203069	27203570	chr6:140893217..140893243,-	167	+
chr1	27512094	27512579	chr6:140577789..140577799,+	167	-
chr1	27643038	27643457	chr6:140400645..140400650,+	167	-
chr1	27685001	27685210	chr6:140365418..140365423,+	167	-
chr1	27685001	27685210	chr6:140365431..140365443,+	167	-
chr1	27685672	27685786	chr6:140364569..140364575,-	167	+
chr1	27687831	27687882	chr6:140362987..140362992,-	167	+
chr1	27713013	27713267	chr6:140325195..140325200,+	167	-
chr1	27734632	27735108	chr6:140299473..140299486,+	167	-
chr1	27886234	27886511	chr6:140161199..140161234,+	167	+
chr1	28116731	28116759	chr6:139904348..139904359,+	167	-
chr1	28162790	28163140	chr6:139843931..139843972,+	167	-
chr1	28295032	28295170	chr6:139695775..139695795,-	167	+
chr1	28295383	28295874	chr6:139695061..139695096,-	167	+
chr1	28295407	28295874	chr6:139695036..139695053,-	167	+
chr1	28295430	28295874	chr6:139695015..139695033,-	167	+
chr1	28295465	28295874	chr6:139694931..139695001,-	167	+
chr1	28295616	28295874	chr6:139694819..139694929,-	167	+
chr1	28295758	28295874	chr6:139694678..139694744,-	167	+
chr1	28295820	28296247	chr6:139694929..139694963,+	167	-
chr1	28295848	28296247	chr6:139694884..139694911,+	167	-
chr1	28295879	28296247	chr6:139694564..139694581,-	167	+
chr1	28296380	28296596	chr6:139694653..139694729,+	167	-
chr1	28296380	28296630	chr6:139694293..139694341,-	167	+
chr1	28296380	28296713	chr6:139694244..139694256,-	167	+
chr1	28296639	28297139	chr6:139693814..139693833,-	167	+
chr1	28298653	28299150	chr6:139691810..139691813,-	167	+
chr1	28344080	28344488	chr6:139645134..139645143,-	167	+
chr1	28344080	28344543	chr6:139645080..139645095,-	167	+
chr1	28344080	28344544	chr6:139645058..139645073,-	167	+
chr1	28367279	28367669	chr6:139613293..139613302,-	167	+
chr1	28367286	28367669	chr6:139613269..139613280,-	167	+
chr1	28367699	28367841	chr6:139613125..139613190,-	167	+
chr1	28367699	28367852	chr6:139613101..139613118,-	167	+
chr1	28367699	28367893	chr6:139613079..139613086,-	167	+
chr1	28367720	28368219	chr6:139613046..139613074,+	167	-
chr1	28385927	28386330	chr6:139592286..139592298,-	167	+
chr1	28385927	28386343	chr6:139592260..139592277,-	167	+
chr1	28385927	28386375	chr6:139592240..139592247,-	167	+
chr1	28385947	28386417	chr6:139592484..139592503,+	167	-
chr1	28385974	28386417	chr6:139592467..139592482,+	167	-
chr1	28454558	28455074	chr6:139456805..139456812,-	167	+
chr1	28455496	28455984	chr6:139456226..139456300,+	167	-
chr1	28455522	28455984	chr6:139456200..139456225,+	167	-
chr1	28518745	28519196	chr6:139499652..139499656,+	167	-
chr1	28585135	28585594	chr6:139350229..139350293,+	167	-
chr1	28585494	28585836	chr6:139349903..139349944,+	167	-
chr1	28585494	28585932	chr6:139349817..139349899,+	167	-
chr1	28585755	28586027	chr6:139349586..139349595,+	167	-
chr1	28585755	28586027	chr6:139349616..139349629,+	167	-
chr1	28585755	28586027	chr6:139349636..139349663,+	167	-
chr1	28640820	28641297	chr6:139309431..139309458,-	167	+
chr1	28640835	28641360	chr6:139309378..139309427,-	167	+
chr1	28640894	28641400	chr6:139309345..139309376,-	167	+
chr1	28641138	28641505	chr6:139309051..139309128,-	167	+
chr1	28765313	28765789	chr6:139135648..139135664,+	167	-
chr1	28779872	28779922	chr6:139117251..139117273,+	167	-
chr1	28779872	28779932	chr6:139117218..139117235,+	167	-
chr1	28798753	28798984	chr6:139094884..139094927,+	167	-
chr1	28834634	28834661	chr2:191272276..191272316,+	167	+
chr1	28834634	28834661	chr2:191272320..191272337,+	167	+
chr1	28834634	28834661	chr2:191272382..191272400,+	167	+
chr1	28871232	28871724	chr6:139014306..139014355,-	167	+
chr1	28871292	28871790	chr6:139014247..139014302,-	167	+
chr1	28872286	28872719	chr6:139013595..139013650,+	167	-
chr1	28872753	28873235	chr6:139013065..139013100,+	167	-
chr1	28872991	28873497	chr6:139012837..139012859,+	167	-
chr1	28873031	28873537	chr6:139012798..139012812,+	167	-
chr1	28873077	28873566	chr6:139012761..139012792,+	167	-
chr1	28873084	28873566	chr6:139012737..139012755,+	167	-
chr1	28900182	28900248	chr6:138977169..138977193,-	167	+
chr1	28922571	28923067	chr6:138959885..138959912,-	167	+
chr1	28922672	28923169	chr6:138959791..138959803,-	167	+
chr1	28952906	28953296	chr6:138914444..138914462,-	167	-
chr1	28985102	28985490	chr6:138893690..138893714,-	167	+
chr1	28985102	28985518	chr6:138893661..138893687,-	167	+
chr1	28985102	28985565	chr6:138893629..138893641,-	167	+
chr1	28985102	28985591	chr6:138893590..138893601,-	167	+
chr1	29012066	29012500	chr6:138866920..138866921,-	167	+
chr1	29012112	29012550	chr6:138866863..138866887,-	167	+
chr1	29012153	29012590	chr6:138866823..138866851,-	167	+
chr1	29012302	29012606	chr6:138866796..138866819,-	167	+
chr1	29040430	29040908	chr6:138833630..138833677,-	167	+
chr1	29052759	29053258	chr6:138821409..138821417,+	167	-
chr1	29053176	29053687	chr6:138820685..138820701,-	167	+
chr1	29053243	29053754	chr6:138820624..138820654,-	167	+
chr1	29053255	29053765	chr6:138820612..138820623,-	167	+
chr1	29053267	29053775	chr6:138820604..138820610,-	167	+
chr1	29053299	29053805	chr6:138820555..138820597,-	167	+
chr1	29053361	29053860	chr6:138820515..138820531,-	167	+
chr1	29053945	29054439	chr6:138819877..138819886,-	167	+
chr1	29056769	29056973	chr6:138818543..138818579,-	167	+
chr1	29116588	29117009	chr6:138752691..138752713,-	167	+
chr1	29117199	29117686	chr6:138752074..138752086,-	167	+
chr1	29117253	29117732	chr6:138752021..138752035,-	167	+
chr1	29117354	29117836	chr6:138751931..138751940,-	167	+
chr1	29124595	29124660	chr6:138744950..138744953,-	167	+
chr1	29125112	29125569	chr6:138744228..138744232,-	167	+
chr1	29147690	29148189	chr6:138726361..138726379,+	167	-
chr1	29147720	29148189	chr6:138726350..138726359,+	167	-
chr1	29148448	29148626	chr6:138725633..138725644,+	167	-
chr1	29320977	29321016	chr6:138483065..138483159,+	167	-
chr1	29356936	29356959	chr21:17340265..17340274,+	167	-
chr1	29356936	29356959	chr21:17340298..17340318,+	167	-
chr1	29555385	29555910	chr6:138428613..138428624,-	167	+
chr1	29555416	29555921	chr6:138428580..138428599,-	167	+
chr1	29555447	29555921	chr6:138428549..138428563,-	167	+
chr1	29555685	29556166	chr6:138428324..138428337,-	167	+
chr1	29555707	29556193	chr6:138428294..138428318,-	167	+
chr1	29555725	29556203	chr6:138428283..138428292,-	167	+
chr1	29588131	29588174	chr6:138423214..138423233,-	167	-
chr1	29588131	29588174	chr6:138423239..138423250,-	167	-
chr1	29611863	29612377	chr6:138412531..138412579,-	167	-
chr1	29612263	29612772	chr6:138412884..138412951,-	167	-
chr1	29612322	29612823	chr6:138413287..138413316,+	167	+
chr1	29612491	29612859	chr6:138413151..138413166,-	167	-
chr1	29612699	29613192	chr6:138413333..138413389,-	167	-
chr1	29659229	29659518	chr6:138303573..138303617,-	167	+
chr1	29698241	29698670	chr6:138266498..138266520,+	167	-
chr1	29698241	29698670	chr6:138266527..138266537,+	167	-
chr1	29698289	29698670	chr6:138266479..138266490,+	167	-
chr1	29731803	29732161	chr6:138115750..138115757,-	167	+
chr1	29732257	29732718	chr6:138115457..138115471,+	167	-
chr1	29733857	29734059	chr6:138114040..138114043,+	167	-
chr1	29737870	29738112	chr6:138111531..138111554,-	167	+
chr1	29737870	29738132	chr6:138111833..138111837,+	167	-
chr1	29746544	29746891	chr6:138098886..138098907,+	167	-
chr1	29746544	29746916	chr6:138098564..138098581,-	167	+
chr1	29746921	29747433	chr6:138098041..138098086,-	167	+
chr1	29757635	29758149	chr6:138085346..138085348,+	167	-
chr1	29782869	29783060	chr6:138059454..138059477,-	167	+
chr1	29794326	29794489	chr6:138046053..138046069,-	167	+
chr1	29814671	29815136	chr6:138226621..138226627,+	167	-
chr1	29814794	29815276	chr6:138226469..138226485,+	167	-
chr1	29824325	29824679	chr6:138213851..138213859,+	167	-
chr1	29824325	29824759	chr6:138213772..138213803,+	167	-
chr1	29826375	29826662	chr6:138204056..138204068,+	167	-
chr1	29826375	29826739	chr6:138204018..138204028,+	167	-
chr1	29827957	29828428	chr6:138202233..138202243,+	167	-
chr1	29828826	29829310	chr6:138201273..138201294,+	167	-
chr1	29829741	29830223	chr6:138200299..138200313,+	167	-
chr1	29829799	29830280	chr6:138200237..138200251,+	167	-
chr1	29829823	29830307	chr6:138200216..138200227,+	167	-
chr1	29829934	29830419	chr6:138200103..138200115,+	167	-
chr1	29829956	29830438	chr6:138200084..138200092,+	167	-
chr1	29830093	29830577	chr6:138199945..138199956,+	167	-
chr1	29830143	29830624	chr6:138199895..138199908,+	167	-
chr1	29830412	29830628	chr6:138199611..138199623,+	167	-
chr1	29831383	29831889	chr6:138198346..138198366,+	167	-
chr1	29831410	29831889	chr6:138198330..138198344,+	167	-
chr1	29831440	29831889	chr6:138198297..138198311,+	167	-
chr1	29831533	29831889	chr6:138198202..138198217,+	167	-
chr1	29832477	29832960	chr6:138197180..138197238,+	167	-
chr1	29832827	29833172	chr6:138196838..138196867,+	167	-
chr1	29833608	29833963	chr6:138196020..138196034,+	167	-
chr1	29834078	29834378	chr6:138195747..138195761,+	167	-
chr1	29834078	29834420	chr6:138195701..138195715,+	167	-
chr1	29834099	29834496	chr6:138195573..138195584,+	167	-
chr1	29834126	29834496	chr6:138195518..138195568,+	167	-
chr1	29835011	29835488	chr6:138194874..138194893,+	167	-
chr1	29835038	29835545	chr6:138194795..138194841,+	167	-
chr1	29835103	29835595	chr6:138194452..138194480,-	167	+
chr1	29835222	29835714	chr6:138194647..138194660,+	167	-
chr1	29835895	29836371	chr6:138193986..138193990,+	167	-
chr1	29837342	29837828	chr6:138192424..138192443,-	167	+
chr1	29837486	29837898	chr6:138192656..138192663,+	167	-
chr1	29837513	29838011	chr6:138192543..138192555,+	167	-
chr1	29837630	29838128	chr6:138192426..138192438,+	167	-
chr1	29837694	29838193	chr6:138192064..138192075,-	167	+
chr1	29837701	29838198	chr6:138192345..138192366,+	167	-
chr1	29837724	29838223	chr6:138192033..138192049,-	167	+
chr1	29837726	29838223	chr6:138192331..138192343,+	167	-
chr1	29837754	29838248	chr6:138192305..138192312,+	167	-
chr1	29837799	29838296	chr6:138192259..138192268,+	167	-
chr1	29837830	29838299	chr6:138192218..138192238,+	167	-
chr1	29837851	29838299	chr6:138192205..138192214,+	167	-
chr1	29837888	29838400	chr6:138192164..138192180,+	167	-
chr1	29837924	29838434	chr6:138192133..138192144,+	167	-
chr1	29838093	29838599	chr6:138191963..138191975,+	167	-
chr1	29838111	29838618	chr6:138191946..138191960,+	167	-
chr1	29839402	29839492	chr6:138190546..138190565,-	167	+
chr1	29839402	29839492	chr6:138190841..138190851,+	167	-
chr1	29839402	29839492	chr6:138191037..138191048,+	167	-
chr1	29839402	29839492	chr6:138191078..138191094,+	167	-
chr1	29840063	29840124	chr6:138189927..138189950,-	167	+
chr1	29840063	29840124	chr6:138190239..138190250,+	167	-
chr1	29840063	29840124	chr6:138190383..138190401,+	167	-
chr1	29840334	29840758	chr6:138189338..138189353,-	167	+
chr1	29840334	29840758	chr6:138189361..138189381,-	167	+
chr1	29840335	29840758	chr6:138189307..138189329,-	167	+
chr1	29840364	29840758	chr6:138189241..138189298,-	167	+
chr1	29840587	29841021	chr6:138189353..138189366,+	167	-
chr1	29840914	29841229	chr6:138189215..138189247,+	167	-
chr1	29840914	29841353	chr6:138189104..138189115,+	167	-
chr1	29841562	29842053	chr6:138188378..138188415,+	167	-
chr1	29841572	29842083	chr6:138188358..138188371,+	167	-
chr1	29841928	29842068	chr6:138188064..138188087,-	167	+
chr1	29841928	29842119	chr6:138188003..138188031,-	167	+
chr1	29841928	29842236	chr6:138187791..138187817,-	167	+
chr1	29841928	29842236	chr6:138187823..138187867,-	167	+
chr1	29842844	29842876	chr6:138187449..138187458,+	167	-
chr1	29842844	29842876	chr6:138187478..138187500,+	167	-
chr1	29842844	29842876	chr6:138187511..138187525,+	167	-
chr1	29853480	29853726	chr6:138174803..138174827,-	167	+
chr1	29857784	29858050	chr6:138171138..138171179,-	167	+
chr1	29869865	29870363	chr6:138153350..138153363,-	167	+
chr1	29877400	29877872	chr6:138145416..138145431,-	167	+
chr1	29877410	29877899	chr6:138145684..138145711,+	167	-
chr1	29877608	29878102	chr6:138145203..138145214,-	167	+
chr1	29877677	29878182	chr6:138145103..138145128,-	167	+
chr1	29877721	29878214	chr6:138145084..138145096,-	167	+
chr1	29877760	29878255	chr6:138145021..138145051,-	167	+
chr1	29881844	29882188	chr6:138140960..138141004,-	167	+
chr1	29882002	29882413	chr6:138141189..138141213,+	167	-
chr1	29882002	29882434	chr6:138141167..138141177,+	167	-
chr1	29882002	29882457	chr6:138141141..138141156,+	167	-
chr1	29890470	29890965	chr6:138133255..138133270,+	167	-
chr1	29890804	29891307	chr6:138132622..138132634,-	167	+
chr1	29890931	29891431	chr6:138132795..138132808,+	167	-
chr1	29890998	29891439	chr6:138132741..138132793,+	167	-
chr1	29899317	29899340	chr10:17685405..17685421,+	167	-
chr1	29908293	29908390	chr6:138020108..138020114,+	167	+
chr1	29908756	29909035	chr6:138020838..138020847,+	167	+
chr1	29913534	29913943	chr6:138028841..138028852,-	167	-
chr1	29913863	29914373	chr6:138029264..138029275,-	167	-
chr1	29925195	29925403	chr6:138036862..138036874,-	167	-
chr1	29925195	29925434	chr6:138037189..138037192,+	167	+
chr1	29925195	29925462	chr6:138036910..138036926,-	167	-
chr1	29926621	29926991	chr6:138038588..138038599,-	167	-
chr1	29926621	29926991	chr6:138038600..138038628,-	167	-
chr1	29926621	29926991	chr6:138038846..138038855,+	167	+
chr1	29950344	29950618	chr6:138046279..138046290,+	167	-
chr1	30015490	30016001	chr6:138002397..138002406,+	167	-
chr1	30025815	30026295	chr6:137987875..137987891,+	167	-
chr1	30025858	30026329	chr6:137987832..137987838,+	167	-
chr1	30031182	30031377	chr6:137979124..137979147,+	167	-
chr1	30122004	30122502	chr6:137844183..137844191,-	167	+
chr1	30150455	30150888	chr6:137815524..137815537,-	167	+
chr1	30150488	30150992	chr6:137815425..137815444,-	167	+
chr1	30254448	30254958	chr6:137672920..137672923,-	167	+
chr1	30388798	30388970	chr6:137540246..137540264,-	167	+
chr1	30405229	30405299	chr6:137523363..137523365,+	167	-
chr1	30496693	30496737	chr8:81076468..81076471,-	167	-
chr1	30769671	30769721	chr6:137143694..137143755,+	167	-
chr1	30802239	30802325	chr6:137114608..137114631,-	167	+
chr1	30802239	30802325	chr6:137114642..137114665,-	167	+
chr1	30802620	30803091	chr6:137114069..137114080,-	167	+
chr1	30803051	30803552	chr6:137113604..137113666,-	167	+
chr1	30803136	30803605	chr6:137113489..137113569,-	167	+
chr1	30810354	30810782	chr6:137105269..137105289,+	167	-
chr1	30810376	30810782	chr6:137105237..137105263,+	167	-
chr1	30810419	30810782	chr6:137105206..137105220,+	167	-
chr1	30810478	30810782	chr6:137105143..137105154,+	167	-
chr1	30810478	30810782	chr6:137105174..137105195,+	167	-
chr1	30950986	30951313	chr6:136950250..136950260,+	167	-
chr1	30953233	30953268	chr6:136947581..136947582,-	167	+
chr1	30953233	30953268	chr6:136947642..136947673,-	167	+
chr1	30966855	30967318	chr6:136931424..136931436,-	167	+
chr1	30986974	30987305	chr6:136904512..136904532,+	167	-
chr1	31001297	31001766	chr6:136888994..136889004,-	167	+
chr1	31016093	31016193	chr6:136873075..136873078,-	167	+
chr1	31017191	31017682	chr6:136871976..136872006,-	167	+
chr1	31017417	31017869	chr6:136871760..136871781,-	167	+
chr1	31017591	31018062	chr6:136871591..136871598,-	167	+
chr1	31017718	31018087	chr6:136871545..136871584,-	167	+
chr1	31031810	31032096	chr6:136859933..136859937,-	167	+
chr1	31043597	31044040	chr6:136848260..136848296,-	167	+
chr1	31044081	31044459	chr6:136847847..136847856,-	167	+
chr1	31044081	31044529	chr6:136847792..136847803,-	167	+
chr1	31044081	31044553	chr6:136847773..136847784,-	167	+
chr1	31044141	31044620	chr6:136847697..136847750,-	167	+
chr1	31044417	31044918	chr6:136847393..136847403,-	167	+
chr1	31044511	31044995	chr6:136847316..136847328,-	167	+
chr1	31044543	31045016	chr6:136847294..136847306,-	167	+
chr1	31044549	31045030	chr6:136847280..136847291,-	167	+
chr1	31044640	31045093	chr6:136847204..136847220,-	167	+
chr1	31044715	31045194	chr6:136847099..136847124,-	167	+
chr1	31044837	31045223	chr6:136847074..136847092,-	167	+
chr1	31089639	31090142	chr6:136788001..136788021,-	167	+
chr1	31208975	31209478	chr6:136710662..136710671,-	167	-
chr1	31370293	31370733	chr6:136452656..136452660,+	167	+
chr1	31431528	31431553	chr6:136512174..136512182,+	167	+
chr1	31432917	31433419	chr6:136513263..136513270,-	167	-
chr1	31504131	31504261	chr6:136592228..136592246,-	167	-
chr1	31507847	31508308	chr6:136595436..136595441,-	167	-
chr1	31509151	31509655	chr6:136596665..136596670,-	167	-
chr1	31511411	31511911	chr6:136599065..136599068,-	167	-
chr1	31512107	31512585	chr6:136599737..136599767,-	167	-
chr1	31521078	31521481	chr6:136610332..136610362,-	167	-
chr1	31521256	31521323	chr6:136610276..136610280,-	167	-
chr1	31521256	31521323	chr6:136610575..136610598,+	167	+
chr1	31521256	31521323	chr6:136610609..136610622,+	167	+
chr1	31521477	31521971	chr6:136611145..136611165,+	167	+
chr1	31521526	31522016	chr6:136611167..136611220,+	167	+
chr1	31521607	31522093	chr6:136610911..136610990,-	167	-
chr1	31522469	31522540	chr6:136611530..136611542,-	167	-
chr1	31522469	31522540	chr6:136611550..136611571,-	167	-
chr1	31522469	31522540	chr6:136611744..136611772,-	167	-
chr1	31615204	31615227	chr16:2949284..2949289,+	167	-
chr1	31625021	31625433	chr6:136227973..136227979,+	167	+
chr1	31636170	31636621	chr6:136242488..136242492,-	167	-
chr1	31637038	31637545	chr6:136243350..136243358,-	167	-
chr1	31660894	31660917	chr4:71255408..71255417,+	167	+
chr1	31660894	31660917	chr4:71255422..71255435,+	167	+
chr1	31698157	31698592	chr6:136201969..136201979,-	167	+
chr1	31729599	31730120	chr6:136173008..136173013,+	167	-
chr1	31729792	31730252	chr6:136172820..136172846,+	167	-
chr1	31729827	31730252	chr6:136172786..136172816,+	167	-
chr1	31729897	31730383	chr6:136172724..136172738,+	167	-
chr1	31749867	31750304	chr6:136151659..136151670,-	167	+
chr1	31749869	31750304	chr6:136151644..136151647,-	167	+
chr1	31967132	31967335	chr6:135866634..135866667,-	167	+
chr1	32047911	32048365	chr6:135819555..135819564,-	167	+
chr1	32048002	32048494	chr6:135819456..135819475,-	167	+
chr1	32048937	32049135	chr6:135818844..135818921,-	167	+
chr1	32048937	32049177	chr6:135818828..135818839,-	167	+
chr1	32048937	32049207	chr6:135818764..135818793,-	167	+
chr1	32048937	32049207	chr6:135818807..135818818,-	167	+
chr1	32048947	32049286	chr6:135818907..135818974,+	167	-
chr1	32048947	32049286	chr6:135818979..135819059,+	167	-
chr1	32049395	32049667	chr6:135818368..135818374,-	167	+
chr1	32059964	32059987	chr1:160677660..160677696,+	167	+
chr1	32155942	32156066	chr6:135704028..135704033,-	167	+
chr1	32168637	32169129	chr6:135679339..135679355,-	167	+
chr1	32182528	32183025	chr6:135668066..135668095,-	167	+
chr1	32204232	32204716	chr6:135644480..135644490,-	167	+
chr1	32204239	32204739	chr6:135644441..135644474,-	167	+
chr1	32204278	32204775	chr6:135644422..135644432,-	167	+
chr1	32204480	32204972	chr6:135644516..135644526,+	167	-
chr1	32271694	32272153	chr6:135533394..135533403,+	167	-
chr1	32287535	32288018	chr6:135516978..135516993,+	167	-
chr1	32287602	32288018	chr6:135516909..135516925,+	167	-
chr1	32287633	32288018	chr6:135516877..135516900,+	167	-
chr1	32290665	32291113	chr6:135514234..135514237,-	167	+
chr1	32291521	32292013	chr6:135513595..135513617,+	167	-
chr1	32299400	32299831	chr6:135505482..135505486,+	167	-
chr1	32300552	32301013	chr6:135504361..135504371,+	167	-
chr1	32300576	32301101	chr6:135504327..135504338,+	167	-
chr1	32300744	32301262	chr6:135504165..135504169,+	167	-
chr1	32302340	32302785	chr6:135502278..135502290,-	167	+
chr1	32302418	32302916	chr6:135502501..135502546,+	167	-
chr1	32302446	32302962	chr6:135502472..135502489,+	167	-
chr1	32302481	32302996	chr6:135502408..135502459,+	167	-
chr1	32303210	32303649	chr6:135501768..135501779,+	167	-
chr1	32303247	32303719	chr6:135501708..135501716,+	167	-
chr1	32362284	32362309	chr6:135486236..135486250,+	167	-
chr1	32362284	32362309	chr6:135486309..135486312,+	167	-
chr1	32362284	32362309	chr6:135486351..135486365,+	167	-
chr1	32362284	32362309	chr6:135486378..135486408,+	167	-
chr1	32362284	32362309	chr6:135486487..135486491,+	167	-
chr1	32364824	32365322	chr6:135483012..135483017,+	167	-
chr1	32417263	32417545	chr6:135424186..135424200,-	167	+
chr1	32451003	32451070	chr6:135388205..135388210,+	167	-
chr1	32459269	32459663	chr6:135375986..135376000,-	167	+
chr1	32459269	32459689	chr6:135375921..135375969,-	167	+
chr1	32459319	32459689	chr6:135375829..135375862,-	167	+
chr1	32459446	32459855	chr6:135375768..135375775,-	167	+
chr1	32542908	32543033	chr6:135286404..135286418,-	167	+
chr1	32550900	32551067	chr6:135271261..135271272,-	167	+
chr1	32550929	32551067	chr6:135271219..135271257,-	167	+
chr1	32550945	32551067	chr6:135271201..135271212,-	167	+
chr1	32571387	32571481	chr6:135229974..135229976,-	167	-
chr1	32572711	32573134	chr6:135231685..135231692,+	167	+
chr1	32711891	32712034	chr6:135044838..135044868,+	167	-
chr1	32715880	32716379	chr6:135042296..135042306,+	167	-
chr1	32715897	32716401	chr6:135042266..135042291,+	167	-
chr1	32716023	32716457	chr6:135041902..135041934,-	167	+
chr1	32739188	32739657	chr6:135010460..135010483,-	167	+
chr1	32857521	32858002	chr6:134871317..134871322,+	167	-
chr1	32866638	32867096	chr6:134861089..134861168,-	167	+
chr1	32994232	32994459	chr6:134718844..134718848,+	167	-
chr1	33028132	33028465	chr6:134694698..134694715,-	167	+
chr1	33028132	33028518	chr6:134694635..134694653,-	167	+
chr1	33028173	33028673	chr6:134694794..134694805,+	167	-
chr1	33028479	33028828	chr6:134694184..134694197,-	167	+
chr1	33053380	33053651	chr6:134669563..134669572,-	167	+
chr1	33057876	33058270	chr6:134664463..134664474,+	167	-
chr1	33079435	33079924	chr6:134639235..134639255,-	167	+
chr1	33079502	33079939	chr6:134639180..134639220,-	167	+
chr1	33079540	33080040	chr6:134639140..134639171,-	167	+
chr1	33079554	33080054	chr6:134639126..134639137,-	167	+
chr1	33079588	33080087	chr6:134639090..134639119,-	167	+
chr1	33079608	33080106	chr6:134639058..134639085,-	167	+
chr1	33079636	33080132	chr6:134639042..134639056,-	167	+
chr1	33079670	33080161	chr6:134639007..134639021,-	167	+
chr1	33079698	33080191	chr6:134638983..134638994,-	167	+
chr1	33079863	33080356	chr6:134638805..134638816,-	167	+
chr1	33079984	33080461	chr6:134638696..134638707,-	167	+
chr1	33080779	33081127	chr6:134637878..134637882,-	167	+
chr1	33100829	33101289	chr6:134614807..134614835,-	167	+
chr1	33100938	33101289	chr6:134614999..134615032,+	167	-
chr1	33105018	33105501	chr6:134610234..134610241,+	167	-
chr1	33105199	33105693	chr6:134610038..134610052,+	167	-
chr1	33148885	33149082	chr6:134570659..134570683,-	167	+
chr1	33246803	33247291	chr6:134499476..134499487,-	167	+
chr1	33246816	33247306	chr6:134499461..134499475,-	167	+
chr1	33246867	33247366	chr6:134499399..134499427,-	167	+
chr1	33246886	33247386	chr6:134499374..134499393,-	167	+
chr1	33246940	33247434	chr6:134499633..134499649,+	167	-
chr1	33246972	33247470	chr6:134499596..134499630,+	167	-
chr1	33246996	33247493	chr6:134499575..134499585,+	167	-
chr1	33247232	33247726	chr6:134499037..134499048,-	167	+
chr1	33247276	33247774	chr6:134498969..134499006,-	167	+
chr1	33247347	33247844	chr6:134499227..134499247,+	167	-
chr1	33249116	33249609	chr6:134496842..134496884,-	167	+
chr1	33249131	33249628	chr6:134496823..134496840,-	167	+
chr1	33249254	33249713	chr6:134496687..134496711,-	167	+
chr1	33250108	33250613	chr6:134496253..134496268,+	167	-
chr1	33250109	33250573	chr6:134495992..134496010,-	167	+
chr1	33250288	33250631	chr6:134496227..134496248,+	167	-
chr1	33250288	33250671	chr6:134496191..134496200,+	167	-
chr1	33250288	33250697	chr6:134496142..134496176,+	167	-
chr1	33250948	33251380	chr6:134495192..134495212,-	167	+
chr1	33250948	33251453	chr6:134495096..134495143,-	167	+
chr1	33251386	33251856	chr6:134494700..134494714,-	167	+
chr1	33252662	33253170	chr6:134493391..134493422,-	167	+
chr1	33337730	33338158	chr6:134373732..134373795,-	167	+
chr1	33337759	33338285	chr6:134373715..134373728,-	167	+
chr1	33381342	33381554	chr6:134327986..134327991,-	167	+
chr1	33437856	33438381	chr6:134275379..134275381,-	167	+
chr1	33439315	33439688	chr6:134274354..134274371,+	167	-
chr1	33439315	33439731	chr6:134274322..134274342,+	167	-
chr1	33439315	33439764	chr6:134274295..134274308,+	167	-
chr1	33478184	33478429	chr6:134210772..134210782,+	167	-
chr1	33478184	33478576	chr6:134210625..134210636,+	167	-
chr1	33478348	33478766	chr6:134210095..134210147,-	167	+
chr1	33478456	33478976	chr6:134210243..134210257,+	167	-
chr1	33601685	33602045	chr6:134070066..134070077,+	167	-
chr1	34057460	34057936	chr6:133562744..133562760,+	167	-
chr1	34057496	34057936	chr6:133562704..133562733,+	167	-
chr1	34057729	34058104	chr6:133562472..133562530,+	167	-
chr1	34057791	34058273	chr6:133562424..133562450,+	167	-
chr1	34058301	34058777	chr6:133561913..133561936,+	167	-
chr1	34058470	34058934	chr6:133561725..133561741,+	167	-
chr1	34291043	34291537	chr6:133294363..133294364,+	167	-
chr1	34308415	34308908	chr6:133275614..133275622,+	167	-
chr1	34308456	34308943	chr6:133275582..133275585,+	167	-
chr1	34308459	34308955	chr6:133275558..133275575,+	167	-
chr1	34308478	34308976	chr6:133275544..133275556,+	167	-
chr1	34308493	34308976	chr6:133275530..133275540,+	167	-
chr1	34441132	34441518	chr6:133136126..133136157,+	167	-
chr1	34441622	34442078	chr6:133135704..133135711,+	167	-
chr1	34441646	34441696	chr4:62641976..62641985,-	167	-
chr1	34452749	34452779	chr6:133119629..133119639,-	167	+
chr1	34452749	34452779	chr6:133119649..133119655,-	167	+
chr1	34452749	34452779	chr6:133119668..133119683,-	167	+
chr1	34452749	34452779	chr6:133119727..133119814,-	167	+
chr1	34482340	34482505	chr6:133079035..133079050,-	167	+
chr1	34485149	34485649	chr6:133073643..133073651,-	167	+
chr1	34489852	34490268	chr6:133065432..133065436,-	167	+
chr1	34499834	34500100	chr6:133057661..133057671,+	167	-
chr1	34501040	34501423	chr6:133055896..133055910,-	167	+
chr1	34501040	34501456	chr6:133055869..133055878,-	167	+
chr1	34501040	34501502	chr6:133055815..133055834,-	167	+
chr1	34501046	34501546	chr6:133056080..133056089,+	167	-
chr1	34501087	34501584	chr6:133056026..133056059,+	167	-
chr1	34501237	34501650	chr6:133055635..133055671,-	167	+
chr1	34501719	34501850	chr6:133055106..133055120,-	167	+
chr1	34503376	34503745	chr6:133051815..133051847,-	167	+
chr1	34557472	34557982	chr6:132980338..132980346,-	167	+
chr1	34557491	34558001	chr6:132980317..132980326,-	167	+
chr1	34595163	34595305	chr6:132937878..132937891,-	167	+
chr1	34705047	34705560	chr6:132834443..132834454,-	167	+
chr1	34705304	34705700	chr6:132834184..132834263,-	167	+
chr1	34705585	34706032	chr6:132833846..132833929,-	167	+
chr1	34802698	34803104	chr6:132722604..132722670,-	167	+
chr1	34803028	34803118	chr6:132722599..132722600,-	167	+
chr1	34803028	34803119	chr6:132722586..132722598,-	167	+
chr1	34825909	34826396	chr6:132693829..132693833,-	167	+
chr1	35031138	35031524	chr6:132455526..132455539,+	167	-
chr1	35031138	35031534	chr6:132455433..132455444,+	167	-
chr1	35031138	35031534	chr6:132455490..132455504,+	167	-
chr1	35031218	35031534	chr6:132455044..132455047,-	167	+
chr1	35031218	35031534	chr6:132455340..132455352,+	167	-
chr1	35032171	35032346	chr6:132455180..132455197,+	167	-
chr1	35032171	35032363	chr6:132455157..132455176,+	167	-
chr1	35036615	35037113	chr6:132452229..132452234,+	167	-
chr1	35133822	35134299	chr6:132269353..132269427,-	167	-
chr1	35133880	35134376	chr6:132269474..132269484,-	167	-
chr1	35134262	35134730	chr6:132269835..132269894,-	167	-
chr1	35134331	35134799	chr6:132269901..132269911,-	167	-
chr1	35134355	35134841	chr6:132269939..132269966,-	167	-
chr1	35134413	35134910	chr6:132270012..132270022,-	167	-
chr1	35134522	35135019	chr6:132270118..132270130,-	167	-
chr1	35134596	35135103	chr6:132270198..132270215,-	167	-
chr1	35134619	35135129	chr6:132270228..132270243,-	167	-
chr1	35134667	35135178	chr6:132270276..132270290,-	167	-
chr1	35134898	35135404	chr6:132270471..132270530,-	167	-
chr1	35134933	35135439	chr6:132270532..132270550,-	167	-
chr1	35134978	35135483	chr6:132270563..132270604,-	167	-
chr1	35135090	35135596	chr6:132270672..132270706,-	167	-
chr1	35135126	35135628	chr6:132270719..132270731,-	167	-
chr1	35135246	35135744	chr6:132271128..132271174,+	167	+
chr1	35135539	35136038	chr6:132271115..132271160,-	167	-
chr1	35135583	35136085	chr6:132271161..132271207,-	167	-
chr1	35135702	35136204	chr6:132271279..132271304,-	167	-
chr1	35135956	35136372	chr6:132271546..132271561,-	167	-
chr1	35135986	35136372	chr6:132271569..132271590,-	167	-
chr1	35136010	35136372	chr6:132271601..132271611,-	167	-
chr1	35136056	35136372	chr6:132271627..132271658,-	167	-
chr1	35136474	35136693	chr6:132272013..132272025,+	167	+
chr1	35136474	35136700	chr6:132271721..132271728,-	167	-
chr1	35136474	35136734	chr6:132271902..132271913,-	167	-
chr1	35136474	35136734	chr6:132271932..132271967,-	167	-
chr1	35136474	35136734	chr6:132271980..132271991,-	167	-
chr1	35136537	35136734	chr6:132271998..132272086,-	167	-
chr1	35137041	35137522	chr6:132272504..132272519,-	167	-
chr1	35399551	35399992	chr6:132006585..132006609,+	167	-
chr1	35405833	35405881	chr6:132000668..132000670,+	167	-
chr1	35443125	35443620	chr6:131958436..131958450,+	167	+
chr1	35444069	35444103	chr6:131959140..131959147,+	167	+
chr1	35445608	35445690	chr6:131962962..131962965,+	167	+
chr1	35498208	35498510	chr6:131936203..131936207,-	167	-
chr1	35498462	35498943	chr6:131936639..131936644,-	167	-
chr1	35592340	35592448	chr3:140289375..140289390,+	167	-
chr1	35754634	35755114	chr6:131671402..131671405,-	167	+
chr1	35828262	35828774	chr6:131571662..131571673,+	167	-
chr1	35828294	35828825	chr6:131571628..131571652,+	167	-
chr1	35828378	35828920	chr6:131571535..131571595,+	167	-
chr1	35828406	35828946	chr6:131571516..131571534,+	167	-
chr1	35828453	35828977	chr6:131571466..131571487,+	167	-
chr1	35916284	35916688	chr6:131277827..131277836,-	167	+
chr1	35916284	35916742	chr6:131277773..131277818,-	167	+
chr1	35916511	35916870	chr6:131277510..131277530,-	167	+
chr1	35916656	35916870	chr6:131277349..131277414,-	167	+
chr1	35916745	35916870	chr6:131277274..131277298,-	167	+
chr1	35916789	35916870	chr6:131277237..131277257,-	167	+
chr1	35999903	35999974	chr18:5396271..5396285,-	167	+
chr1	36041205	36041692	chr6:131148609..131148619,+	167	-
chr1	36041278	36041734	chr6:131148570..131148605,+	167	-
chr1	36041279	36041767	chr6:131148538..131148554,+	167	-
chr1	36227985	36228429	chr6:130878898..130878925,+	167	+
chr1	36230950	36231253	chr6:130881420..130881455,-	167	-
chr1	36388351	36388776	chr6:130763941..130763951,+	167	-
chr1	36390940	36391362	chr6:130761678..130761702,+	167	-
chr1	36458204	36458441	chr6:130687612..130687617,+	167	-
chr1	36458216	36458441	chr6:130687599..130687610,+	167	-
chr1	36458244	36458717	chr6:130687570..130687594,+	167	-
chr1	36458295	36458734	chr6:130687547..130687569,+	167	-
chr1	36458295	36458761	chr6:130687521..130687535,+	167	-
chr1	36458556	36458836	chr6:130687449..130687474,+	167	-
chr1	36458556	36458882	chr6:130686994..130687026,-	167	+
chr1	36458556	36459043	chr6:130686977..130686989,-	167	+
chr1	36458581	36459117	chr6:130687198..130687218,+	167	-
chr1	36458698	36458729	chr6:130687103..130687170,+	167	-
chr1	36458698	36458729	chr6:130687172..130687179,+	167	-
chr1	36458957	36459438	chr6:130686856..130686885,+	167	-
chr1	36459152	36459588	chr6:130686698..130686732,+	167	-
chr1	36459152	36459644	chr6:130686664..130686693,+	167	-
chr1	36459229	36459264	chr6:130686742..130686749,-	167	+
chr1	36563575	36563598	chr11:14358620..14358659,-	167	+
chr1	36582906	36583333	chr6:130536774..130536792,-	167	+
chr1	36582926	36583333	chr6:130536707..130536763,-	167	+
chr1	36613124	36613580	chr6:130485227..130485230,-	167	+
chr1	36637371	36637633	chr6:130455835..130455839,-	167	+
chr1	36883381	36883880	chr6:130339710..130339745,+	167	+
chr1	36883405	36883902	chr6:130339753..130339762,+	167	+
chr1	36910758	36911150	chr6:130005395..130005398,+	167	+
chr1	36910861	36911336	chr6:130005257..130005290,-	167	-
chr1	36925980	36926263	chr6:130020975..130020987,+	167	+
chr1	36935403	36935796	chr6:130031452..130031490,+	167	+
chr1	36935515	36936015	chr6:130031298..130031345,-	167	-
chr1	36935579	36936077	chr6:130031358..130031378,-	167	-
chr1	36953308	36953753	chr6:130050631..130050648,+	167	+
chr1	36991415	36991462	chr6:130088354..130088379,-	167	-
chr1	36991892	36992030	chr6:130088699..130088729,-	167	-
chr1	37048929	37049406	chr6:130182387..130182407,-	167	-
chr1	37048943	37049406	chr6:130182410..130182418,-	167	-
chr1	37048969	37049406	chr6:130182422..130182452,-	167	-
chr1	37048988	37049406	chr6:130182453..130182473,-	167	-
chr1	37102313	37102764	chr6:129993209..129993226,+	167	-
chr1	37145024	37145398	chr6:129930348..129930359,-	167	+
chr1	37145052	37145398	chr6:129930311..129930322,-	167	+
chr1	37146938	37147334	chr6:129929205..129929209,-	167	+
chr1	37239144	37239510	chr6:129927249..129927264,-	167	-
chr1	37350957	37351313	chr6:129908113..129908144,-	167	+
chr1	37359840	37360335	chr6:129899347..129899362,-	167	+
chr1	37360463	37360970	chr6:129898728..129898732,-	167	+
chr1	37445372	37445865	chr6:129674609..129674610,+	167	-
chr1	37694244	37694772	chr6:129204219..129204228,+	167	+
chr1	37694261	37694795	chr6:129204231..129204248,+	167	+
chr1	37694311	37694838	chr6:129204259..129204300,+	167	+
chr1	37694361	37694866	chr6:129204301..129204323,+	167	+
chr1	37694436	37694894	chr6:129204337..129204348,+	167	+
chr1	37758609	37759061	chr6:129287144..129287148,+	167	+
chr1	38068144	38068646	chr6:128969727..128969733,+	167	-
chr1	38212035	38212543	chr6:128842168..128842186,-	167	+
chr1	38212499	38212964	chr6:128841708..128841766,-	167	+
chr1	38212609	38213106	chr6:128841895..128841914,+	167	-
chr1	38212673	38213161	chr6:128841835..128841870,+	167	-
chr1	38277762	38278173	chr6:128922463..128922497,+	167	+
chr1	38301943	38302300	chr6:128815342..128815347,-	167	+
chr1	38302971	38303410	chr6:128812987..128813013,-	167	+
chr1	38302971	38303410	chr6:128813014..128813027,-	167	+
chr1	38325175	38325240	chr6:128792746..128792750,-	167	+
chr1	38374965	38375401	chr6:128743819..128743820,-	167	+
chr1	38556478	38556939	chr6:128563711..128563722,-	167	+
chr1	38557897	38558168	chr6:128562461..128562487,-	167	+
chr1	38557925	38558168	chr6:128562429..128562459,-	167	+
chr1	38561067	38561505	chr6:128559327..128559331,-	167	+
chr1	38593333	38593806	chr6:128527546..128527552,-	167	+
chr1	38593944	38594317	chr6:128526919..128526923,-	167	+
chr1	38601832	38602312	chr6:128514422..128514425,-	167	+
chr1	38601964	38602441	chr6:128514284..128514294,-	167	+
chr1	38602037	38602501	chr6:128514232..128514242,-	167	+
chr1	38889256	38889398	chr6:128263833..128263838,-	167	-
chr1	38941454	38941968	chr6:128222186..128222217,-	167	-
chr1	38941495	38942003	chr6:128222238..128222249,-	167	-
chr1	38957673	38958125	chr6:128201709..128201716,-	167	-
chr1	38969276	38969732	chr6:128239704..128239722,-	167	-
chr1	38969302	38969732	chr6:128239732..128239745,-	167	-
chr1	38969318	38969732	chr6:128239749..128239760,-	167	-
chr1	39078340	39078840	chr6:128134176..128134183,-	167	-
chr1	39078371	39078871	chr6:128134199..128134253,-	167	-
chr1	39388232	39388738	chr6:127840520..127840528,-	167	+
chr1	39388274	39388786	chr6:127840453..127840507,-	167	+
chr1	39388323	39388818	chr6:127840441..127840452,-	167	+
chr1	39388620	39389105	chr6:127840120..127840182,-	167	+
chr1	39388683	39389153	chr6:127840089..127840099,-	167	+
chr1	39388708	39389186	chr6:127840048..127840074,-	167	+
chr1	39388724	39389202	chr6:127840021..127840047,-	167	+
chr1	39388839	39389320	chr6:127839912..127839939,-	167	+
chr1	39391174	39391428	chr6:127837739..127837748,-	167	+
chr1	39391174	39391480	chr6:127837672..127837701,-	167	+
chr1	39391174	39391510	chr6:127837657..127837669,-	167	+
chr1	39391174	39391532	chr6:127837631..127837647,-	167	+
chr1	39391479	39391979	chr6:127837142..127837208,-	167	+
chr1	39394822	39395084	chr6:127834099..127834103,-	167	+
chr1	39464467	39464490	chr4:127482106..127482117,-	167	+
chr1	39591548	39591915	chr6:127611367..127611380,-	167	+
chr1	39633936	39633959	chr13:80913188..80913206,-	167	+
chr1	39673393	39673869	chr6:127533959..127533972,-	167	-
chr1	39673457	39673869	chr6:127533978..127533993,-	167	-
chr1	39786415	39786887	chr6:127440117..127440129,-	167	+
chr1	39787037	39787458	chr6:127439838..127439849,+	167	-
chr1	39787037	39787475	chr6:127439802..127439829,+	167	-
chr1	39907997	39908178	chr6:127310958..127310961,-	167	+
chr1	40032781	40032820	chrX:10008636..10008643,-	167	-
chr1	40468920	40469240	chr6:126661395..126661402,+	167	-
chr1	40468943	40469001	chr6:126661371..126661378,+	167	-
chr1	40469115	40469204	chr6:126661233..126661250,+	167	-
chr1	40469115	40469204	chr6:126661253..126661356,+	167	-
chr1	40684011	40684465	chr6:126392817..126392820,+	167	-
chr1	40712394	40712437	chr6:126361740..126361751,+	167	-
chr1	40774675	40774825	chr6:126307786..126307845,+	167	-
chr1	40774675	40774825	chr6:126307858..126307869,+	167	-
chr1	40774675	40775047	chr6:126307643..126307650,+	167	-
chr1	40774675	40775047	chr6:126307658..126307666,+	167	-
chr1	40774675	40775047	chr6:126307668..126307695,+	167	-
chr1	40826447	40826924	chr6:126240542..126240553,+	167	-
chr1	40826492	40826964	chr6:126240490..126240501,+	167	-
chr1	40826498	40826964	chr6:126240167..126240193,-	167	+
chr1	40826501	40826964	chr6:126240463..126240489,+	167	-
chr1	40826536	40826964	chr6:126240442..126240459,+	167	-
chr1	40826591	40827067	chr6:126240380..126240430,+	167	-
chr1	40826618	40827100	chr6:126240356..126240379,+	167	-
chr1	40826661	40827137	chr6:126240028..126240035,-	167	+
chr1	40844434	40844749	chr6:126221034..126221056,+	167	-
chr1	40863582	40864080	chr6:126210634..126210644,+	167	-
chr1	40937367	40937460	chr6:126135900..126135924,+	167	-
chr1	40963255	40963749	chr6:126111963..126111989,-	167	+
chr1	40963282	40963782	chr6:126111938..126111945,-	167	+
chr1	40963394	40963893	chr6:126112074..126112144,+	167	-
chr1	40963482	40963929	chr6:126112039..126112062,+	167	-
chr1	40964014	40964126	chr6:126111635..126111644,+	167	-
chr1	40964014	40964126	chr6:126111856..126111865,+	167	-
chr1	40964014	40964126	chr6:126111875..126111886,+	167	-
chr1	40964244	40964436	chr6:126111352..126111369,+	167	-
chr1	40972234	40972733	chr6:126102204..126102208,-	167	+
chr1	40972408	40972897	chr6:126102339..126102351,+	167	-
chr1	40972438	40972934	chr6:126102292..126102329,+	167	-
chr1	40972490	40972944	chr6:126102254..126102289,+	167	-
chr1	41000833	41001243	chr6:126070769..126070801,+	167	-
chr1	41000833	41001327	chr6:126070748..126070768,+	167	-
chr1	41004601	41005088	chr6:126066762..126066773,-	167	+
chr1	41004615	41005088	chr6:126066753..126066758,-	167	+
chr1	41395588	41395774	chr6:125623024..125623031,-	167	+
chr1	41395588	41395915	chr6:125622883..125622927,-	167	+
chr1	41422522	41422946	chr6:125584176..125584202,-	167	+
chr1	41433200	41433659	chr6:125573037..125573043,+	167	-
chr1	41433217	41433659	chr6:125573014..125573028,+	167	-
chr1	41455281	41455427	chr6:125547084..125547089,+	167	-
chr1	41460898	41461168	chr6:125541245..125541259,+	167	-
chr1	41461371	41461646	chr6:125540918..125540931,+	167	-
chr1	41461371	41461646	chr6:125540951..125540969,+	167	-
chr1	41461389	41461646	chr6:125540901..125540910,+	167	-
chr1	41461410	41461646	chr6:125540884..125540897,+	167	-
chr1	41540763	41540787	chr19:3224647..3224693,+	167	-
chr1	41647243	41647277	chr6:125426966..125426967,+	167	+
chr1	41700495	41700588	chr6:125550179..125550191,+	167	+
chr1	41730175	41730199	chr6:163508076..163508084,+	167	-
chr1	41731020	41731532	chr6:125379227..125379239,+	167	-
chr1	41731046	41731549	chr6:125379216..125379226,+	167	-
chr1	41731060	41731560	chr6:125379193..125379201,+	167	-
chr1	41770440	41770908	chr6:125475382..125475415,+	167	-
chr1	41770745	41771087	chr6:125475074..125475085,+	167	-
chr1	41770806	41771087	chr6:125474992..125475044,+	167	-
chr1	41770867	41771087	chr6:125474939..125474991,+	167	-
chr1	41770898	41771087	chr6:125474859..125474934,+	167	-
chr1	41858319	41858470	chr6:125367708..125367746,+	167	-
chr1	41858372	41858470	chr6:125367685..125367700,+	167	-
chr1	41858387	41858470	chr6:125367660..125367682,+	167	-
chr1	41896489	41896724	chr6:125304502..125304517,+	167	-
chr1	42011332	42011371	chr10:124595799..124595813,-	167	+
chr1	42059705	42060154	chr6:125139568..125139579,+	167	-
chr1	42059726	42060154	chr6:125139542..125139564,+	167	-
chr1	42483387	42483881	chr6:124774314..124774321,+	167	+
chr1	42580475	42580786	chr6:124691044..124691047,+	167	-
chr1	42590734	42590964	chr6:124798688..124798699,+	167	+
chr1	42753702	42753729	chrX:148562594..148562662,-	167	-
chr1	42753702	42753729	chrX:148562685..148562704,-	167	-
chr1	42753702	42753729	chrX:148562710..148562819,-	167	-
chr1	42910839	42911036	chr6:124401262..124401310,+	167	-
chr1	43051467	43051490	chr15:97839519..97839542,+	167	-
chr1	43156405	43156671	chr6:124231666..124231669,+	167	-
chr1	43270650	43271137	chr6:124125119..124125133,-	167	+
chr1	43270688	43271158	chr6:124125374..124125386,+	167	-
chr1	43270729	43271158	chr6:124125310..124125362,+	167	-
chr1	43270886	43271158	chr6:124125170..124125204,+	167	-
chr1	43271416	43271716	chr6:124124993..124125015,+	167	-
chr1	43271416	43271755	chr6:124124956..124124975,+	167	-
chr1	43271416	43271800	chr6:124124880..124124934,+	167	-
chr1	43271416	43271897	chr6:124124820..124124858,+	167	-
chr1	43271424	43271897	chr6:124124801..124124812,+	167	-
chr1	43271507	43272016	chr6:124124712..124124731,+	167	-
chr1	43336359	43336551	chr19:532049..532065,+	167	-
chr1	43418377	43418824	chr6:123892105..123892186,-	167	-
chr1	43418416	43418824	chr6:123892202..123892219,-	167	-
chr1	43418478	43418824	chr6:123892271..123892281,-	167	-
chr1	43465525	43465847	chr6:123957986..123957997,-	167	-
chr1	43465591	43465847	chr6:123958051..123958058,-	167	-
chr1	43465631	43465847	chr6:123958068..123958110,-	167	-
chr1	43465667	43465847	chr6:123958111..123958139,-	167	-
chr1	43465687	43465847	chr6:123958141..123958179,-	167	-
chr1	43484236	43484752	chr6:123869728..123869739,-	167	+
chr1	43484283	43484795	chr6:123869671..123869709,-	167	+
chr1	43484321	43484830	chr6:123869655..123869670,-	167	+
chr1	43484431	43484858	chr6:123869628..123869640,-	167	+
chr1	43485518	43486012	chr6:123868508..123868523,-	167	+
chr1	43515225	43515683	chr6:123840531..123840565,+	167	-
chr1	43565750	43566208	chr6:123786106..123786132,-	167	+
chr1	43583034	43583530	chr6:123760865..123760870,+	167	-
chr1	43583044	43583544	chr6:123760856..123760861,+	167	-
chr1	43583050	43583553	chr6:123760843..123760855,+	167	-
chr1	43583077	43583580	chr6:123760815..123760834,+	167	-
chr1	43583119	43583617	chr6:123760765..123760790,+	167	-
chr1	43583163	43583617	chr6:123760724..123760764,+	167	-
chr1	43583196	43583617	chr6:123760711..123760719,+	167	-
chr1	43584687	43584889	chr6:123759205..123759241,+	167	-
chr1	43636718	43637224	chr6:123714804..123714818,-	167	+
chr1	43710735	43710996	chr6:123653049..123653078,-	167	+
chr1	43910720	43911161	chr6:123387461..123387475,+	167	-
chr1	43960776	43960993	chr6:123337191..123337197,+	167	-
chr1	43978429	43978914	chr6:123318989..123318999,+	167	-
chr1	43978550	43979017	chr6:123318862..123318892,+	167	-
chr1	43978584	43979053	chr6:123318814..123318860,+	167	-
chr1	43978866	43979343	chr6:123318539..123318562,+	167	-
chr1	43978892	43979362	chr6:123318500..123318535,+	167	-
chr1	43978979	43979422	chr6:123318409..123318423,+	167	-
chr1	43980072	43980510	chr6:123317372..123317398,+	167	-
chr1	43980072	43980531	chr6:123317359..123317366,+	167	-
chr1	43980072	43980540	chr6:123317347..123317358,+	167	-
chr1	43980072	43980558	chr6:123317330..123317341,+	167	-
chr1	43980134	43980642	chr6:123317255..123317260,+	167	-
chr1	44057750	44057954	chr6:123154517..123154554,-	167	+
chr1	44057750	44057992	chr6:123154483..123154508,-	167	+
chr1	44094789	44095231	chr6:123109590..123109602,+	167	-
chr1	44101305	44101837	chr6:123101509..123101570,+	167	-
chr1	44101342	44101875	chr6:123101456..123101497,+	167	-
chr1	44101391	44101928	chr6:123101428..123101450,+	167	-
chr1	44102012	44102511	chr6:123100853..123100874,+	167	-
chr1	44102070	44102548	chr6:123100819..123100828,+	167	-
chr1	44102147	44102623	chr6:123100738..123100763,+	167	-
chr1	44203774	44204119	chr6:122974486..122974510,+	167	-
chr1	44394051	44394512	chr6:122931571..122931582,+	167	-
chr1	44394083	44394562	chr6:122931536..122931556,+	167	-
chr1	44394642	44394685	chr6:122931230..122931252,+	167	-
chr1	44394642	44394685	chr6:122931313..122931328,+	167	-
chr1	44394642	44394685	chr6:122931366..122931383,+	167	-
chr1	44437360	44437837	chr6:122774995..122775053,-	167	+
chr1	44439619	44439953	chr6:122773148..122773185,-	167	+
chr1	44439619	44440013	chr6:122773091..122773105,-	167	+
chr1	44439732	44440182	chr6:122772894..122772907,-	167	+
chr1	44444799	44445294	chr6:122766269..122766281,-	167	+
chr1	44445138	44445491	chr6:122765926..122765995,-	167	+
chr1	44445490	44445745	chr6:122765654..122765683,-	167	+
chr1	44445784	44446011	chr6:122765296..122765327,-	167	+
chr1	44519609	44519852	chr6:122792919..122792970,-	167	+
chr1	44519609	44520030	chr6:122793058..122793087,+	167	-
chr1	44520709	44520733	chr6:122792312..122792319,+	167	-
chr1	44520709	44520733	chr6:122792348..122792372,+	167	-
chr1	44544978	44545479	chr6:122720901..122720910,+	167	-
chr1	44544994	44545489	chr6:122720885..122720894,+	167	-
chr1	44545042	44545541	chr6:122720837..122720857,+	167	-
chr1	44545189	44545581	chr6:122720765..122720831,+	167	-
chr1	44545189	44545612	chr6:122720718..122720731,+	167	-
chr1	44545203	44545693	chr6:122720681..122720713,+	167	-
chr1	44709425	44709893	chr6:148736500..148736501,+	167	-
chr1	44719792	44720084	chr6:148725596..148725606,+	167	-
chr1	44780954	44781417	chr6:148664333..148664338,-	167	+
chr1	44781619	44781924	chr6:148664100..148664203,+	167	-
chr1	44781619	44782040	chr6:148664011..148664023,+	167	-
chr1	44781619	44782070	chr6:148663966..148664008,+	167	-
chr1	44781649	44782142	chr6:148663894..148663959,+	167	-
chr1	44781718	44782211	chr6:148663832..148663847,+	167	-
chr1	44781981	44782392	chr6:148663571..148663583,+	167	-
chr1	44781998	44782505	chr6:148663554..148663567,+	167	-
chr1	44831052	44831185	chr6:148604511..148604542,-	167	+
chr1	45122088	45122116	chr6:122213434..122213435,-	167	+
chr1	45122088	45122116	chr6:122213456..122213459,-	167	+
chr1	45122088	45122116	chr6:122213466..122213473,-	167	+
chr1	45238084	45238581	chr6:122088615..122088626,+	167	-
chr1	45352172	45352619	chr6:121951983..121951986,+	167	-
chr1	45354378	45354512	chr6:121950306..121950309,-	167	+
chr1	45385631	45386080	chr6:121938611..121938612,-	167	+
chr1	45420178	45420634	chr6:121899725..121899727,-	167	+
chr1	45471724	45472222	chr6:121843766..121843798,+	167	-
chr1	45491314	45491612	chr6:121837348..121837351,+	167	-
chr1	45540129	45540272	chr6:121775264..121775269,-	167	+
chr1	45544900	45545412	chr6:121769747..121769794,+	167	-
chr1	45545332	45545830	chr6:121769336..121769348,+	167	-
chr1	45546087	45546587	chr6:121768576..121768595,+	167	-
chr1	45554149	45554611	chr6:121759714..121759721,+	167	-
chr1	45555324	45555857	chr6:121758524..121758526,+	167	-
chr1	45557094	45557467	chr6:121756901..121756912,+	167	-
chr1	45557094	45557558	chr6:121756809..121756831,+	167	-
chr1	45557105	45557558	chr6:121756777..121756800,+	167	-
chr1	45557158	45557662	chr6:121756737..121756744,+	167	-
chr1	45614648	45615100	chr6:121655593..121655661,-	167	+
chr1	45614684	45615137	chr6:121655552..121655592,-	167	+
chr1	45614743	45615221	chr6:121655787..121655813,+	167	-
chr1	45711980	45712459	chr6:121545226..121545227,-	167	+
chr1	47849467	47849490	chr6:158957431..158957448,+	167	-
chr1	47874802	47874833	chr19:35836572..35836575,+	167	-
chr1	47893895	47894338	chr6:119670955..119670961,-	167	+
chr1	47893895	47894372	chr6:119670919..119670943,-	167	+
chr1	47893941	47894396	chr6:119670898..119670903,-	167	+
chr1	47894049	47894518	chr6:119671063..119671090,+	167	-
chr1	47894175	47894673	chr6:119670618..119670625,-	167	+
chr1	47894204	47894699	chr6:119670586..119670597,-	167	+
chr1	47894268	47894766	chr6:119670524..119670535,-	167	+
chr1	47894330	47894826	chr6:119670450..119670481,-	167	+
chr1	47894364	47894862	chr6:119670430..119670440,-	167	+
chr1	47894371	47894877	chr6:119670414..119670421,-	167	+
chr1	47895513	47896000	chr6:119669325..119669334,-	167	+
chr1	47936313	47936811	chr6:119628109..119628114,-	167	+
chr1	48049254	48049756	chr6:119510929..119510942,-	167	+
chr1	48165977	48166309	chr6:119399895..119399915,-	167	+
chr1	48165977	48166309	chr6:119399919..119399944,-	167	+
chr1	48165984	48166309	chr6:119399865..119399887,-	167	+
chr1	48166028	48166309	chr6:119399805..119399860,-	167	+
chr1	48322116	48322220	chr6:119256311..119256335,-	167	+
chr1	48322116	48322242	chr6:119256284..119256308,-	167	+
chr1	48322116	48322425	chr6:119256142..119256173,-	167	+
chr1	48363993	48364501	chr6:119216251..119216300,-	167	+
chr1	48365149	48365526	chr6:119215448..119215462,+	167	-
chr1	48365200	48365526	chr6:119215398..119215410,+	167	-
chr1	48365223	48365526	chr6:119215308..119215391,+	167	-
chr1	48365327	48365526	chr6:119215274..119215288,+	167	-
chr1	48365351	48365526	chr6:119215250..119215261,+	167	-
chr1	48365400	48365526	chr6:119215203..119215210,+	167	-
chr1	48365418	48365526	chr6:119215183..119215194,+	167	-
chr1	48569219	48569709	chr6:119031228..119031261,-	167	+
chr1	48569397	48569880	chr6:119031371..119031375,+	167	-
chr1	48608909	48609418	chr6:118985968..118985983,+	167	-
chr1	48621972	48622036	chr6:118972814..118972825,-	167	+
chr1	48621972	48622069	chr6:118972783..118972802,-	167	+
chr1	48621972	48622105	chr6:118972685..118972768,-	167	+
chr1	48679299	48679764	chr6:118880179..118880186,+	167	-
chr1	48679386	48679764	chr6:118880085..118880101,+	167	-
chr1	48679446	48679764	chr6:118880031..118880048,+	167	-
chr1	48688411	48688897	chr6:118869507..118869518,+	167	-
chr1	48688411	48688917	chr6:118869482..118869497,+	167	-
chr1	48688433	48688947	chr6:118869452..118869475,+	167	-
chr1	48820187	48820573	chr6:118718835..118718837,-	167	+
chr1	49011239	49011684	chr6:118606418..118606429,+	167	-
chr1	49011272	49011684	chr6:118606386..118606394,+	167	-
chr1	49011296	49011684	chr6:118606359..118606370,+	167	-
chr1	49011340	49011684	chr6:118606321..118606337,+	167	-
chr1	49403348	49403870	chr6:118228828..118228841,+	167	-
chr1	49403488	49403916	chr6:118228657..118228715,+	167	-
chr1	49403780	49403916	chr6:118228389..118228435,+	167	-
chr1	49403836	49403916	chr6:118228365..118228376,+	167	-
chr1	49505515	49505914	chr13:23490561..23490568,-	167	+
chr1	49530772	49531160	chr6:117998711..117998745,-	167	+
chr1	49532195	49532596	chr13:23489890..23489926,-	167	+
chr1	49532349	49532801	chr13:23489937..23489969,+	167	-
chr1	49532579	49532964	chr6:117996454..117996506,-	167	+
chr1	49532600	49532964	chr6:117996421..117996452,-	167	+
chr1	49532677	49532964	chr6:117996357..117996397,-	167	+
chr1	49532713	49532964	chr6:117996621..117996640,+	167	-
chr1	49583742	49584212	chr6:117923699..117923710,-	167	+
chr1	49583788	49584278	chr6:117923610..117923691,-	167	+
chr1	49583850	49584278	chr6:117923595..117923604,-	167	+
chr1	49583915	49584402	chr6:117923798..117923846,+	167	-
chr1	49583917	49584278	chr6:117923520..117923529,-	167	+
chr1	49662813	49663229	chr6:117852527..117852528,+	167	-
chr1	49718835	49719127	chr6:117803876..117803888,+	167	-
chr1	49718835	49719201	chr6:117803797..117803844,+	167	-
chr1	49718835	49719201	chr6:117803847..117803869,+	167	-
chr1	49748460	49748523	chr6:117762569..117762591,+	167	-
chr1	49754706	49755166	chr6:117747221..117747255,-	167	+
chr1	49754794	49755306	chr6:117747099..117747109,-	167	+
chr1	49754814	49755322	chr6:117747067..117747096,-	167	+
chr1	49754869	49755322	chr6:117747015..117747048,-	167	+
chr1	49754893	49755393	chr6:117747000..117747010,-	167	+
chr1	49754978	49755479	chr6:117746914..117746924,-	167	+
chr1	49755022	49755523	chr6:117746871..117746882,-	167	+
chr1	49755053	49755551	chr6:117746841..117746857,-	167	+
chr1	49755065	49755567	chr6:117746827..117746839,-	167	+
chr1	49875738	49876247	chr6:117597244..117597253,+	167	-
chr1	49904390	49904791	chr6:117586713..117586727,+	167	-
chr1	50163799	50164318	chr6:117086007..117086014,-	167	+
chr1	50284955	50284982	chr6:116937636..116937691,+	167	+
chr1	50481054	50481317	chr6:64231600..64231615,+	167	+
chr1	50481054	50481324	chr6:64231645..64231678,+	167	+
chr1	50485408	50485572	chr6:64237703..64237708,+	167	+
chr1	50485415	50485572	chr6:64237756..64237769,+	167	+
chr1	50485661	50485945	chr6:64237801..64237820,+	167	+
chr1	50485661	50485945	chr6:64237829..64237843,+	167	+
chr1	50485661	50485945	chr6:64237849..64237860,+	167	+
chr1	50485661	50485945	chr6:64237863..64237874,+	167	+
chr1	50485661	50486033	chr6:64237875..64237910,+	167	+
chr1	50485661	50486060	chr6:64237919..64237932,+	167	+
chr1	50485741	50485856	chr6:64237780..64237794,+	167	+
chr1	50510658	50511129	chr6:64281529..64281540,+	167	+
chr1	50510681	50511145	chr6:64281555..64281558,+	167	+
chr1	50510718	50511182	chr6:64281591..64281594,+	167	+
chr1	50510737	50511202	chr6:64281607..64281618,+	167	+
chr1	50510831	50511250	chr6:64281675..64281712,+	167	+
chr1	50511020	50511461	chr6:64281906..64281922,+	167	+
chr1	50511031	50511479	chr6:64281927..64281943,+	167	+
chr1	50511065	50511514	chr6:64281946..64281977,+	167	+
chr1	50511538	50511688	chr6:64282212..64282247,+	167	+
chr1	50511538	50511848	chr6:64282377..64282392,+	167	+
chr1	50511538	50511848	chr6:64282393..64282412,+	167	+
chr1	50511538	50511848	chr6:64282416..64282440,+	167	+
chr1	50511538	50511848	chr6:64282447..64282471,+	167	+
chr1	50512319	50512342	chr1:43400328..43400332,+	167	-
chr1	50512395	50512427	chr6:64283334..64283352,-	167	-
chr1	50513067	50513327	chr6:64284450..64284464,+	167	+
chr1	50513067	50513333	chr6:64284469..64284490,+	167	+
chr1	50514642	50515139	chr6:64286546..64286571,+	167	+
chr1	50514717	50515217	chr6:64286619..64286638,+	167	+
chr1	50514863	50515363	chr6:64286768..64286800,+	167	+
chr1	50519452	50519745	chr6:64289950..64289962,+	167	+
chr1	50519452	50519918	chr6:64290116..64290130,+	167	+
chr1	50519718	50520224	chr6:64290414..64290451,+	167	+
chr1	50519790	50520262	chr13:114758241..114758254,-	167	-
chr1	50519849	50520262	chr13:114758270..114758285,-	167	-
chr1	50519854	50520316	chr6:64290545..64290557,+	167	+
chr1	50519865	50520316	chr6:64290561..64290572,+	167	+
chr1	50519948	50520434	chr6:64290641..64290656,+	167	+
chr1	50521583	50521656	chr6:64292009..64292038,+	167	+
chr1	50521583	50521656	chr6:64292102..64292115,+	167	+
chr1	50560711	50560803	chr6:64345675..64345686,+	167	+
chr1	50560711	50560829	chr6:64345698..64345750,+	167	+
chr1	50560711	50560882	chr6:64345755..64345766,+	167	+
chr1	50560711	50560979	chr6:64345869..64345878,+	167	+
chr1	50560711	50560979	chr6:64345971..64346036,+	167	+
chr1	51037230	51037294	chr6:64818419..64818422,+	167	-
chr1	51233281	51233309	chrX:7700640..7700651,+	167	+
chr1	52394018	52394504	chr6:66360833..66360849,+	167	+
chr1	52425177	52425675	chr6:66417056..66417092,-	167	-
chr1	52425186	52425686	chr6:66417095..66417098,-	167	-
chr1	52425227	52425708	chr6:66417112..66417125,-	167	-
chr1	54100120	54100143	chr17:79304150..79304190,-	167	+
chr1	54976672	54976981	chr6:69344939..69344981,+	167	+
chr1	54976761	54976981	chr6:69344750..69344768,-	167	-
chr1	54976786	54976981	chr6:69344778..69344787,-	167	-
chr1	54977104	54977283	chr6:69344814..69344869,-	167	-
chr1	54977104	54977369	chr6:69345166..69345259,+	167	+
chr1	54977104	54977401	chr6:69345272..69345284,+	167	+
chr1	54977104	54977426	chr6:69345285..69345308,+	167	+
chr1	54977104	54977437	chr6:69345310..69345317,+	167	+
chr1	54977104	54977448	chr6:69345017..69345038,-	167	-
chr1	54977104	54977478	chr6:69345047..69345079,-	167	-
chr1	54977104	54977483	chr6:69345368..69345379,+	167	+
chr1	54977446	54977936	chr6:69345807..69345828,+	167	+
chr1	54977462	54977954	chr6:69345833..69345845,+	167	+
chr1	54977470	54977966	chr6:69345847..69345866,+	167	+
chr1	54980075	54980570	chr6:69348432..69348449,+	167	+
chr1	54984814	54985253	chr6:69353352..69353355,+	167	+
chr1	54987610	54988073	chr6:69358374..69358377,+	167	+
chr1	55006879	55007366	chr6:69375124..69375129,+	167	+
chr1	55018028	55018404	chr6:69387429..69387432,+	167	+
chr1	55063033	55063061	chr15:50533080..50533083,-	167	+
chr1	55122117	55122481	chr6:69494224..69494229,-	167	+
chr1	55506205	55506630	chr6:69802722..69802726,+	167	+
chr1	55624909	55625396	chr6:69942384..69942394,+	167	+
chr1	55625185	55625674	chr6:69942657..69942671,+	167	+
chr1	55625411	55625907	chr6:69942890..69942911,+	167	+
chr1	55625438	55625939	chr6:69942915..69942931,+	167	+
chr1	55625469	55625970	chr6:69942947..69942963,+	167	+
chr1	55625510	55625971	chr6:69942992..69943002,+	167	+
chr1	56128008	56128111	chr6:70490735..70490736,-	167	-
chr1	56142716	56142858	chr6:70506343..70506376,-	167	-
chr1	56142716	56142937	chr6:70506438..70506445,-	167	-
chr1	56142716	56142974	chr6:70506456..70506477,-	167	-
chr1	56142716	56143001	chr6:70506489..70506507,-	167	-
chr1	56142716	56143065	chr6:70506595..70506622,-	167	-
chr1	56142811	56143065	chr6:70506762..70506829,-	167	-
chr1	56142906	56143065	chr6:70506863..70506908,-	167	-
chr1	56142944	56143065	chr6:70506937..70506942,-	167	-
chr1	56142959	56143065	chr6:70506946..70506957,-	167	-
chr1	56203643	56204143	chr6:70576319..70576330,+	167	+
chr1	56203700	56204189	chr6:70576369..70576372,+	167	+
chr1	56203857	56204264	chr6:70576438..70576454,+	167	+
chr1	56203857	56204273	chr6:70576457..70576468,+	167	+
chr1	56270304	56270786	chr6:70647888..70647891,+	167	+
chr1	56270356	56270810	chr6:70647902..70647917,+	167	+
chr1	56488174	56488657	chr6:70856430..70856440,+	167	+
chr1	56506139	56506626	chr6:70875603..70875608,+	167	+
chr1	56746056	56746465	chr6:70991571..70991587,-	167	-
chr1	56747203	56747666	chr6:70992825..70992836,-	167	-
chr1	56747278	56747754	chr6:70992888..70992906,-	167	-
chr1	56747299	56747777	chr6:70992919..70992935,-	167	-
chr1	56773157	56773514	chr6:71012780..71012794,-	167	-
chr1	56854604	56854731	chr6:71122887..71122900,-	167	-
chr1	56854604	56854731	chr6:71122974..71123004,+	167	+
chr1	56854837	56855009	chr6:71123120..71123276,+	167	+
chr1	57055144	57055535	chr6:71377650..71377682,+	167	+
chr1	57055144	57055581	chr6:71377698..71377709,+	167	+
chr1	57055396	57055463	chr6:71377567..71377632,+	167	+
chr1	57267877	57267904	chr16:56746883..56746886,+	167	+
chr1	57276597	57277108	chr6:71567823..71567834,+	167	+
chr1	57377927	57378424	chr6:71665623..71665630,-	167	-
chr1	57377957	57378458	chr6:71665655..71665669,-	167	-
chr1	57378431	57378501	chr6:71665679..71665708,-	167	-
chr1	57378431	57378519	chr6:71665711..71665727,-	167	-
chr1	57378431	57378554	chr6:71665738..71665769,-	167	-
chr1	57378950	57379435	chr6:71666699..71666708,-	167	-
chr1	57378957	57379448	chr6:71666714..71666730,-	167	-
chr1	57379002	57379448	chr6:71666732..71666769,-	167	-
chr1	57379022	57379448	chr6:71666772..71666793,-	167	-
chr1	57379393	57379797	chr6:71667158..71667167,-	167	-
chr1	57646803	57647036	chr7:102615025..102615029,+	167	-
chr1	57650882	57650998	chr6:71998492..71998501,+	167	+
chr1	57650882	57651016	chr6:71998506..71998522,+	167	+
chr1	57651746	57651820	chr6:71999248..71999252,-	167	-
chr1	57654916	57655415	chr6:72002992..72003008,+	167	+
chr1	57658438	57658847	chr6:72006197..72006233,+	167	+
chr1	57750748	57751119	chr6:72113252..72113256,-	167	-
chr1	57751276	57751764	chr6:72113899..72113943,-	167	-
chr1	57751332	57751826	chr6:72113959..72113992,-	167	-
chr1	57883484	57883610	chr6:72255927..72255937,+	167	+
chr1	58044075	58044103	chr20:23356149..23356170,-	167	+
chr1	58044075	58044103	chr20:23356590..23356627,-	167	+
chr1	58124902	58125206	chr6:72596142..72596154,+	167	+
[truncated: 113,985 more rows]
