# Supplementary material for: Identification and annotation of conserved promoters and macrophage-expressed genes in the pig genome
Source: BMC Genomics. 2015 Nov 18;16:970. doi: 10.1186/s12864-015-2111-2 (PMC4652390; doi:10.1186/s12864-015-2111-2)
Supplement: Additional file 12: Table S8. — Mapping locations of FANTOM5 mouse promoters to the pig genome (BED). Table (BED6 format) contains the following columns (left to right): chromosome, start, end, FANTOM5 mouse promoter ID, colour code and strand. The first three and sixth columns refer to the mapped locations of FANTOM5 mouse promoters (as identified by their ID in column 4) onto the pig genome. (TSV 3015 kb) [file 12864_2015_2111_MOESM12_ESM.tsv]

chr1	280978	281163	chr17:15512933..15512947,-	167	+
chr1	282363	282443	chr17:15511590..15511601,+	167	-
chr1	1599032	1599199	chr17:14813242..14813246,-	167	-
chr1	1599922	1600031	chr17:14813991..14813999,+	167	+
chr1	1602359	1602514	chr17:14817013..14817022,-	167	-
chr1	1611494	1611773	chr17:14827154..14827169,-	167	-
chr1	1616365	1616620	chr17:14831089..14831106,-	167	-
chr1	1616365	1616696	chr17:14831230..14831249,-	167	-
chr1	1753635	1754012	chr17:14802633..14802637,-	167	+
chr1	2447785	2447956	chr17:14340702..14340786,-	167	+
chr1	2447785	2448002	chr17:14340727..14340772,+	167	-
chr1	2724535	2724650	chr17:14036211..14036218,-	167	+
chr1	3068069	3068096	chr3:27837531..27837556,+	167	+
chr1	3068069	3068096	chr3:27837560..27837601,+	167	+
chr1	3263491	3263708	chr17:8358782..8358787,+	167	-
chr1	3671353	3671389	chr4:46954056..46954073,-	167	-
chr1	3680912	3681313	chr17:8476480..8476499,-	167	-
chr1	3681223	3681299	chr12:112097121..112097155,-	167	+
chr1	3875742	3875765	chr6:93978830..93978833,-	167	+
chr1	4041804	4042187	chr17:8717717..8717743,-	167	-
chr1	4041804	4042197	chr17:8718039..8718055,+	167	+
chr1	4041804	4042197	chr17:8718062..8718104,+	167	+
chr1	4041804	4042197	chr17:8718110..8718119,+	167	+
chr1	4041930	4042197	chr17:8718234..8718261,+	167	+
chr1	4041984	4042197	chr17:8718299..8718309,+	167	+
chr1	4043673	4044031	chr17:8719861..8719890,+	167	+
chr1	4358309	4358339	chr17:9042788..9042798,+	167	+
chr1	4358309	4358339	chr17:9042839..9042866,+	167	+
chr1	4495204	4495235	chr10:127339015..127339036,+	167	-
chr1	4495204	4495235	chr10:127339056..127339090,+	167	-
chr1	4495204	4495235	chr10:127339097..127339112,+	167	-
chr1	4803898	4803924	chr17:9223479..9223484,+	167	+
chr1	6142271	6142747	chr17:10194469..10194474,+	167	+
chr1	6380514	6380916	chr17:10402287..10402298,-	167	-
chr1	6383776	6384149	chr17:10405286..10405312,-	167	-
chr1	6384374	6384866	chr17:10406023..10406041,-	167	-
chr1	6386436	6386883	chr17:10408077..10408110,-	167	-
chr1	6387471	6387821	chr17:10409103..10409128,-	167	-
chr1	6387615	6388122	chr17:10409250..10409277,-	167	-
chr1	6464855	6464991	chr17:10466886..10466918,-	167	-
chr1	6486168	6486646	chr17:10475752..10475768,-	167	-
chr1	6525116	6525511	chr17:10511185..10511202,+	167	+
chr1	6525970	6526037	chr17:10512246..10512257,-	167	-
chr1	6525970	6526156	chr17:10512613..10512664,-	167	-
chr1	6525970	6526156	chr17:10512759..10512797,+	167	+
chr1	6930751	6931032	chr17:11033227..11033271,+	167	+
chr1	6930785	6931032	chr17:11032972..11032986,-	167	-
chr1	6931190	6931373	chr17:11032991..11033063,-	167	-
chr1	6931190	6931448	chr17:11033117..11033129,-	167	-
chr1	6931190	6931448	chr17:11033139..11033150,-	167	-
chr1	6931190	6931448	chr17:11033151..11033165,-	167	-
chr1	6931293	6931448	chr17:11033431..11033451,-	167	-
chr1	7152300	7152324	chr12:77777283..77777288,+	167	+
chr1	7266024	7266188	chr5:88214300..88214314,+	167	+
chr1	7503581	7503826	chr17:11578239..11578248,-	167	-
chr1	7503581	7503826	chr17:11578268..11578275,-	167	-
chr1	7720356	7720379	chr13:25279307..25279325,+	167	-
chr1	8439629	8440022	chr17:12312231..12312243,+	167	-
chr1	8439629	8440041	chr17:12312140..12312214,+	167	-
chr1	8439629	8440041	chr17:12312216..12312227,+	167	-
chr1	8439645	8440041	chr17:12312117..12312131,+	167	-
chr1	8439725	8440041	chr17:12312020..12312046,+	167	-
chr1	8561185	8561364	chr17:12510935..12510940,+	167	-
chr1	8740174	8740242	chr17:12571495..12571512,+	167	+
chr1	8740174	8740242	chr17:12571518..12571531,+	167	+
chr1	8746294	8746441	chr17:12577256..12577270,+	167	+
chr1	8752893	8753099	chr17:12583107..12583118,+	167	+
chr1	8752893	8753122	chr17:12583153..12583171,+	167	+
chr1	8754748	8755011	chr17:12584645..12584657,+	167	+
chr1	8757396	8757541	chr17:12586030..12586040,+	167	+
chr1	8758295	8758773	chr17:12588483..12588503,+	167	+
chr1	8758614	8758977	chr17:12588523..12588548,-	167	-
chr1	8769139	8769473	chr17:12595957..12595968,+	167	+
chr1	8775598	8775879	chr17:12601920..12601939,+	167	+
chr1	8777608	8777758	chr17:12603764..12603801,+	167	+
chr1	8885136	8885379	chr17:12700038..12700053,-	167	-
chr1	8885310	8885379	chr17:12700221..12700226,-	167	-
chr1	8885325	8885379	chr17:12700227..12700245,-	167	-
chr1	9164205	9164490	chr17:12868564..12868580,-	167	-
chr1	9213311	9213429	chr17:12908885..12908897,-	167	-
chr1	9339558	9339657	chr17:13044761..13044782,-	167	-
chr1	9367881	9368247	chr17:13088438..13088445,-	167	-
chr1	9367910	9368247	chr17:13088459..13088475,-	167	-
chr1	9377978	9378171	chr17:13102737..13102743,-	167	-
chr1	9377978	9378171	chr17:13102747..13102763,-	167	-
chr1	9378015	9378171	chr17:13102778..13102820,-	167	-
chr1	9387549	9387863	chr17:13108501..13108522,-	167	-
chr1	9389032	9389408	chr17:13109255..13109274,-	167	-
chr1	9389282	9389313	chr17:13109360..13109381,+	167	+
chr1	9411643	9411714	chr17:13153172..13153252,-	167	-
chr1	9411665	9411853	chr17:13153567..13153589,-	167	-
chr1	9419872	9420019	chr15:62717924..62717930,+	167	+
chr1	9447255	9447721	chr17:13185038..13185052,-	167	-
chr1	9447255	9447742	chr17:13185054..13185092,-	167	-
chr1	9447262	9447774	chr17:13185093..13185115,-	167	-
chr1	9447760	9447800	chr17:13185353..13185420,-	167	-
chr1	9447760	9447800	chr17:13185451..13185464,-	167	-
chr1	9447760	9447800	chr17:13185469..13185514,-	167	-
chr1	9475776	9476092	chr17:13201024..13201054,+	167	+
chr1	9475876	9476306	chr17:13201261..13201265,+	167	+
chr1	9484678	9484798	chr17:13207887..13207901,+	167	+
chr1	9872225	9872527	chr17:7958093..7958167,-	167	-
chr1	9872225	9872631	chr17:7958204..7958221,-	167	-
chr1	9999106	9999262	chr17:8071037..8071042,+	167	+
chr1	10041788	10042233	chr17:8118736..8118743,+	167	+
chr1	10041839	10042233	chr17:8118822..8118836,+	167	+
chr1	10041864	10042233	chr17:8118855..8118871,+	167	+
chr1	10041972	10042233	chr17:8118964..8118978,+	167	+
chr1	10044856	10045034	chr17:8120852..8120863,-	167	-
chr1	10044856	10045070	chr17:8121218..8121228,+	167	+
chr1	10044856	10045070	chr17:8121269..8121285,+	167	+
chr1	10044856	10045070	chr17:8121379..8121415,+	167	+
chr1	10045948	10046175	chr17:8122243..8122259,+	167	+
chr1	10048001	10048276	chr17:8124242..8124253,+	167	+
chr1	10077412	10077542	chr17:8138846..8138855,+	167	+
chr1	10077412	10077542	chr17:8138857..8138906,+	167	+
chr1	10077412	10077626	chr17:7152632..7152698,-	167	+
chr1	10221579	10221840	chr17:6959067..6959093,-	167	-
chr1	10221679	10221840	chr17:6959176..6959187,-	167	-
chr1	10222592	10222617	chr2:52835974..52835982,+	167	+
chr1	10309198	10309331	chr17:7032148..7032184,-	167	-
chr1	10309198	10309331	chr17:7032444..7032488,+	167	+
chr1	10309230	10309331	chr17:7032348..7032370,-	167	-
chr1	10423599	10423757	chr17:6951236..6951241,-	167	+
chr1	10426528	10426681	chr17:6948158..6948169,-	167	+
chr1	10426528	10426681	chr17:6948187..6948195,-	167	+
chr1	10428485	10428613	chr17:6946701..6946725,+	167	-
chr1	10430844	10431035	chr17:6944152..6944179,-	167	+
chr1	11230963	11230998	chr17:5941346..5941413,+	167	-
chr1	11333435	11333587	chr16:84853136..84853142,+	167	+
chr1	11362552	11362655	chr17:5841307..5841377,+	167	-
chr1	11362552	11362655	chr17:5841394..5841410,+	167	-
chr1	11362552	11362655	chr17:5841424..5841463,+	167	-
chr1	11362566	11362655	chr17:5841252..5841271,+	167	-
chr1	11411448	11411514	chr17:5804621..5804633,+	167	-
chr1	11411448	11411514	chr17:5804655..5804661,+	167	-
chr1	11655984	11656397	chr17:5492982..5492989,+	167	-
chr1	11656048	11656562	chr17:5492497..5492517,-	167	+
chr1	11656346	11656472	chr17:5492558..5492646,+	167	-
chr1	11703443	11703474	chr17:5440229..5440263,-	167	+
chr1	11757103	11757417	chr17:5406632..5406664,-	167	+
chr1	11869758	11870111	chr17:5324960..5324965,+	167	+
chr1	11878567	11878832	chr17:5332544..5332582,+	167	+
chr1	11891323	11891594	chr17:5343972..5343978,+	167	+
chr1	12257263	12257721	chr17:5058488..5058503,-	167	-
chr1	12312469	12312621	chr17:4994904..4994953,+	167	-
chr1	12312966	12313058	chr17:4994697..4994730,+	167	-
chr1	12312966	12313093	chr17:4994491..4994531,+	167	-
chr1	12313231	12313418	chr17:4994286..4994373,+	167	-
chr1	12346181	12346204	chr11:120359399..120359417,+	167	-
chr1	12365259	12365525	chr17:4908539..4908571,-	167	-
chr1	13664719	13665209	chr17:3482467..3482489,+	167	-
chr1	13664957	13665479	chr17:3482244..3482255,+	167	-
chr1	13665053	13665527	chr17:3482180..3482187,+	167	-
chr1	13851845	13851869	chr4:116232752..116232757,+	167	+
chr1	13860091	13860522	chr17:3397189..3397204,+	167	+
chr1	13860094	13860522	chr17:3397220..3397242,+	167	+
chr1	14166567	14167020	chr17:3114835..3114892,-	167	+
chr1	14166662	14167020	chr17:3114762..3114828,-	167	+
chr1	14166775	14167008	chr17:3115210..3115268,+	167	-
chr1	14166775	14167021	chr17:3114988..3115002,+	167	-
chr1	14166775	14167021	chr17:3115004..3115013,+	167	-
chr1	14166775	14167021	chr17:3115120..3115134,+	167	-
chr1	14166783	14167021	chr17:3114957..3114982,+	167	-
chr1	14166816	14167021	chr17:3114930..3114939,+	167	-
chr1	14255314	14255337	chr13:11665160..11665172,-	167	+
chr1	14255314	14255337	chr13:11665247..11665264,-	167	+
chr1	14318236	14318624	chr10:3134209..3134247,-	167	+
chr1	14318236	14318656	chr10:3134150..3134160,-	167	+
chr1	14318236	14318656	chr10:3134178..3134206,-	167	+
chr1	14318303	14318656	chr10:3134320..3134343,+	167	-
chr1	14318507	14318656	chr10:3134293..3134318,+	167	-
chr1	14427811	14428268	chr10:3206132..3206145,+	167	+
chr1	14427811	14428268	chr10:3206147..3206162,+	167	+
chr1	14605478	14605542	chr10:3366472..3366475,+	167	-
chr1	14605478	14605691	chr10:3366050..3366095,+	167	-
chr1	14605478	14605691	chr10:3366142..3366151,+	167	-
chr1	14605478	14605691	chr10:3366185..3366194,+	167	-
chr1	14605478	14605691	chr10:3366220..3366244,+	167	-
chr1	14605480	14605691	chr10:3366032..3366041,+	167	-
chr1	14618355	14618596	chr10:3494819..3494821,-	167	+
chr1	14711562	14711769	chr10:3363575..3363598,+	167	+
chr1	14725807	14725830	chr5:88207077..88207084,+	167	+
chr1	14725807	14725830	chr5:88207188..88207211,+	167	+
chr1	14818843	14819352	chr10:3557489..3557496,-	167	-
chr1	14819320	14819364	chr10:3557697..3557710,-	167	-
chr1	14819320	14819364	chr10:3557824..3557841,-	167	-
chr1	14819320	14819364	chr10:3557923..3557962,-	167	-
chr1	15590256	15590532	chr10:4424156..4424199,+	167	+
chr1	15590256	15590532	chr10:4424212..4424215,+	167	+
chr1	15717407	15717726	chr10:4541086..4541128,+	167	+
chr1	15717407	15717745	chr10:4541132..4541146,+	167	+
chr1	15717407	15717762	chr10:4541176..4541187,+	167	+
chr1	15890235	15890626	chr10:4707315..4707330,-	167	+
chr1	15907452	15907797	chr10:4752685..4752717,-	167	-
chr1	15907452	15907797	chr10:4752719..4752730,-	167	-
chr1	15907452	15907797	chr10:4753016..4753023,+	167	+
chr1	15907452	15907872	chr10:4752731..4752776,-	167	-
chr1	15907452	15907951	chr10:4752801..4752822,-	167	-
chr1	15990852	15991187	chr10:4796377..4796399,+	167	+
chr1	15990852	15991205	chr10:4796402..4796412,+	167	+
chr1	16071890	16072364	chr10:5057149..5057163,+	167	-
chr1	16071935	16072364	chr10:5057104..5057143,+	167	-
chr1	16071968	16072364	chr10:5057073..5057084,+	167	-
chr1	16090161	16090557	chr10:5037089..5037136,+	167	-
chr1	16119070	16119444	chr10:5007643..5007657,+	167	-
chr1	16153086	16153615	chr10:4978881..4978904,+	167	-
chr1	16153127	16153633	chr10:4978840..4978852,+	167	-
chr1	16153144	16153633	chr10:4978817..4978834,+	167	-
chr1	16153164	16153633	chr10:4978770..4978816,+	167	-
chr1	16153714	16154179	chr10:4978253..4978267,+	167	-
chr1	16153869	16154325	chr10:4978141..4978167,+	167	-
chr1	16153885	16154325	chr10:4978078..4978090,+	167	-
chr1	16153920	16154325	chr10:4978043..4978055,+	167	-
chr1	16153940	16154325	chr10:4978013..4978035,+	167	-
chr1	16182314	16182609	chr10:4922184..4922209,+	167	-
chr1	16182341	16182609	chr10:4922158..4922168,+	167	-
chr1	16338509	16338603	chr10:5151486..5151504,+	167	+
chr1	16338509	16338603	chr10:5151669..5151681,+	167	+
chr1	16338509	16338603	chr10:5151728..5151757,+	167	+
chr1	16338775	16338971	chr10:5151777..5151840,+	167	+
chr1	16348295	16348800	chr10:5160962..5160991,+	167	+
chr1	16348319	16348831	chr10:5160994..5161014,+	167	+
chr1	16457803	16458236	chr10:5277461..5277496,+	167	+
chr1	16458036	16458345	chr10:5277582..5277626,+	167	+
chr1	16544503	16544946	chr10:5343105..5343110,-	167	-
chr1	16905673	16906142	chr10:5634855..5634866,-	167	-
chr1	16907168	16907687	chr10:5636336..5636347,-	167	-
chr1	16907188	16907707	chr10:5636354..5636373,-	167	-
chr1	16907216	16907727	chr10:5636374..5636421,-	167	-
chr1	16907829	16907864	chr10:5636678..5636725,-	167	-
chr1	17015987	17016068	chr10:5734473..5734489,-	167	-
chr1	17015987	17016068	chr10:5734525..5734569,-	167	-
chr1	17015987	17016068	chr10:5734582..5734595,-	167	-
chr1	17277119	17277235	chr10:5958477..5958503,+	167	+
chr1	17277119	17277235	chr10:5958538..5958568,+	167	+
chr1	17277437	17277546	chr10:5959365..5959414,-	167	-
chr1	17319558	17320053	chr10:5990855..5990860,-	167	-
chr1	17319799	17320304	chr10:5991070..5991105,-	167	-
chr1	17321743	17322153	chr10:5993085..5993106,-	167	-
chr1	17329321	17329456	chr10:5999667..5999733,-	167	-
chr1	17427992	17428351	chr10:6080166..6080187,-	167	-
chr1	17427992	17428502	chr10:6080199..6080217,-	167	-
chr1	17622778	17623030	chr10:6256590..6256596,-	167	-
chr1	17740552	17740890	chr10:6511612..6511629,-	167	-
chr1	17908036	17908386	chr10:6806258..6806275,-	167	-
chr1	18570972	18571432	chr10:7382593..7382598,+	167	+
chr1	18571526	18571715	chr10:7383166..7383193,+	167	+
chr1	18571549	18571715	chr10:7383197..7383215,+	167	+
chr1	18575628	18575761	chr10:7383043..7383107,-	167	-
chr1	18575628	18576000	chr10:7383351..7383363,-	167	-
chr1	18575628	18576000	chr10:7383367..7383411,-	167	-
chr1	18575676	18576204	chr10:7383494..7383519,-	167	-
chr1	18577423	18577727	chr10:7387304..7387356,+	167	+
chr1	18600685	18600749	chr10:7400983..7400994,+	167	+
chr1	18600685	18600749	chr10:7400995..7401023,+	167	+
chr1	18600685	18601069	chr10:7400916..7400961,-	167	-
chr1	18706781	18707029	chr10:7512593..7512631,-	167	+
chr1	18706842	18707029	chr10:7512695..7512734,+	167	-
chr1	18878660	18879153	chr10:7639670..7639689,-	167	-
chr1	18878920	18879420	chr10:7639942..7639956,-	167	-
chr1	18930470	18930621	chr10:7675861..7675945,-	167	-
chr1	18930470	18930621	chr10:7676021..7676069,-	167	-
chr1	19309410	19309677	chr10:7934061..7934072,+	167	+
chr1	19575408	19575772	chr10:8231419..8231425,-	167	-
chr1	19580936	19581096	chr10:8238273..8238289,-	167	-
chr1	19580936	19581102	chr10:8238580..8238598,-	167	-
chr1	19580943	19581102	chr10:8238599..8238649,-	167	-
chr1	19853365	19853867	chr10:8747023..8747053,-	167	-
chr1	19853425	19853893	chr10:8747093..8747133,-	167	-
chr1	20340361	20340384	chr8:19600934..19600935,-	167	-
chr1	20457087	20457390	chr10:9369515..9369531,-	167	-
chr1	20531989	20532264	chr10:9452353..9452356,+	167	+
chr1	20581944	20581974	chr10:9502626..9502629,-	167	-
chr1	20706267	20706632	chr10:9621088..9621101,+	167	+
chr1	20706498	20706633	chr10:9620958..9621048,-	167	-
chr1	21341764	21341800	chr10:10277894..10277923,-	167	-
chr1	21366742	21367229	chr10:10408741..10408754,-	167	+
chr1	21740414	21740439	chr9:57966625..57966639,-	167	-
chr1	21815495	21815524	chr10:10800890..10800930,-	167	-
chr1	21816432	21816895	chr10:10802085..10802170,-	167	-
chr1	22050486	22050650	chr10:11063185..11063304,+	167	+
chr1	23000988	23001475	chr10:12103662..12103666,-	167	-
chr1	23054048	23054445	chr10:12165080..12165083,-	167	-
chr1	23398183	23398283	chr10:12587972..12587985,-	167	-
chr1	23398183	23398283	chr10:12587988..12588025,-	167	-
chr1	23398798	23399057	chr10:12588765..12588779,+	167	+
chr1	23398995	23399436	chr10:12588882..12588935,-	167	-
chr1	23399050	23399610	chr10:12588942..12589020,-	167	-
chr1	23399467	23399927	chr10:12589287..12589315,-	167	-
chr1	23509325	23509782	chr10:12683325..12683329,+	167	+
chr1	23640771	23641231	chr10:12810631..12810649,+	167	+
chr1	23675200	23675413	chr10:12828624..12828628,+	167	+
chr1	23676040	23676277	chr10:12829196..12829199,+	167	+
chr1	23706905	23707047	chr10:12848823..12848857,+	167	+
chr1	23707314	23707798	chr10:12849631..12849662,+	167	+
chr1	23938685	23939014	chr10:13044027..13044048,-	167	-
chr1	23938685	23939014	chr10:13044056..13044124,-	167	-
chr1	24037865	24038176	chr10:13108561..13108580,-	167	-
chr1	24037927	24038176	chr10:13108636..13108651,-	167	-
chr1	24188381	24188894	chr10:13272661..13272676,-	167	-
chr1	24188435	24188917	chr10:13272993..13273045,+	167	+
chr1	24188468	24188917	chr10:13273051..13273064,+	167	+
chr1	24188571	24189057	chr10:13272805..13272867,-	167	-
chr1	24188601	24189071	chr10:13272869..13272891,-	167	-
chr1	24188643	24189071	chr10:13272917..13272932,-	167	-
chr1	24188681	24189071	chr10:13272946..13272959,-	167	-
chr1	24188681	24189071	chr10:13272961..13272972,-	167	-
chr1	24528789	24528813	chr8:3596520..3596524,+	167	-
chr1	24621385	24621437	chr10:13588585..13588680,-	167	-
chr1	24621591	24621677	chr10:13588738..13588810,-	167	-
chr1	24695423	24695729	chr10:13684432..13684453,+	167	+
chr1	24695471	24696011	chr10:13684602..13684620,+	167	+
chr1	24695572	24696045	chr10:13684633..13684653,+	167	+
chr1	24695572	24696045	chr10:13684655..13684681,+	167	+
chr1	24695835	24696045	chr10:13684820..13684849,+	167	+
chr1	24695953	24696403	chr10:13685045..13685054,+	167	+
chr1	24695981	24696403	chr10:13685064..13685085,+	167	+
chr1	24696097	24696403	chr10:13685096..13685118,+	167	+
chr1	24696097	24696403	chr10:13685134..13685145,+	167	+
chr1	24696611	24697049	chr10:13685585..13685645,+	167	+
chr1	24696623	24697121	chr10:13685657..13685677,+	167	+
chr1	24696644	24697139	chr10:13685689..13685698,+	167	+
chr1	24696702	24697194	chr10:13685450..13685456,-	167	-
chr1	24696749	24697210	chr10:13685468..13685481,-	167	-
chr1	24696957	24697302	chr10:13685899..13685916,+	167	+
chr1	24696957	24697302	chr10:13685980..13686007,+	167	+
chr1	24696978	24697302	chr10:13686012..13686028,+	167	+
chr1	24697003	24697302	chr10:13686045..13686050,+	167	+
chr1	24697040	24697557	chr10:13686074..13686090,+	167	+
chr1	24697747	24698235	chr10:13686783..13686814,+	167	+
chr1	24697763	24698235	chr10:13686815..13686846,+	167	+
chr1	24697807	24698235	chr10:13686556..13686569,-	167	-
chr1	24697833	24698235	chr10:13686586..13686594,-	167	-
chr1	24698050	24698235	chr10:13686627..13686677,-	167	-
chr1	24698050	24698235	chr10:13686940..13687006,+	167	+
chr1	24698495	24698854	chr10:13687282..13687306,-	167	-
chr1	24698545	24699044	chr10:13687627..13687647,+	167	+
chr1	24698659	24699162	chr10:13687439..13687456,-	167	-
chr1	24716900	24716955	chr10:13702915..13702936,+	167	+
chr1	24806427	24806923	chr10:13737752..13737775,+	167	+
chr1	24835389	24835889	chr10:13765925..13765929,+	167	+
chr1	24835476	24835952	chr10:13765981..13765988,+	167	+
chr1	24864247	24864742	chr10:13793670..13793672,+	167	+
chr1	24893914	24894202	chr10:13805833..13805851,+	167	+
chr1	24958414	24958585	chr10:13837321..13837326,+	167	-
chr1	25288232	25288264	chr10:14266093..14266104,-	167	+
chr1	25313034	25313420	chr10:14242869..14242871,+	167	-
chr1	25492838	25492981	chr10:14425265..14425321,-	167	+
chr1	25492838	25493132	chr10:14425387..14425401,+	167	-
chr1	27271744	27271771	chr17:5152647..5152658,+	167	+
chr1	28295029	28295169	chr10:17443026..17443035,+	167	+
chr1	28295761	28296247	chr10:17444114..17444147,+	167	+
chr1	28296381	28296584	chr10:17444113..17444158,-	167	-
chr1	28296381	28296592	chr10:17444449..17444484,+	167	+
chr1	28296381	28296597	chr10:17444159..17444172,-	167	-
chr1	28296381	28296707	chr10:17444580..17444616,+	167	+
chr1	28371143	28371357	chr10:17519241..17519252,-	167	-
chr1	28454872	28455074	chr10:17667302..17667317,+	167	+
chr1	28455480	28455963	chr10:17667803..17667904,-	167	-
chr1	28535246	28535333	chr10:17640000..17640015,-	167	-
chr1	28579036	28579094	chr7:147501660..147501684,+	167	-
chr1	28585132	28585256	chr10:17742770..17742775,+	167	+
chr1	28641012	28641349	chr10:17775326..17775401,+	167	+
chr1	28641012	28641386	chr10:17775404..17775417,+	167	+
chr1	28641092	28641473	chr10:17775517..17775596,+	167	+
chr1	28871165	28871663	chr10:18038403..18038428,+	167	+
chr1	28871276	28871784	chr10:18038439..18038531,+	167	+
chr1	28984962	28985458	chr10:18127432..18127456,+	167	+
chr1	28985113	28985490	chr10:18127464..18127521,+	167	+
chr1	28985113	28985586	chr10:18127584..18127589,+	167	+
chr1	28985197	28985672	chr10:18127642..18127661,+	167	+
chr1	29012255	29012536	chr10:18151011..18151044,+	167	+
chr1	29012255	29012569	chr10:18151049..18151071,+	167	+
chr1	29012255	29012581	chr10:18151073..18151088,+	167	+
chr1	29012255	29012590	chr10:18151098..18151110,+	167	+
chr1	29012292	29012590	chr10:18151263..18151269,+	167	+
chr1	29053236	29053724	chr10:18189683..18189684,+	167	+
chr1	29053262	29053756	chr10:18189709..18189716,+	167	+
chr1	29053307	29053796	chr10:18189744..18189755,+	167	+
chr1	29053378	29053812	chr10:18189764..18189780,+	167	+
chr1	29116668	29117002	chr10:18245743..18245760,+	167	+
chr1	29117109	29117534	chr10:18246142..18246145,+	167	+
chr1	29117320	29117827	chr10:18246423..18246432,+	167	+
chr1	29248879	29249158	chr10:18333263..18333271,+	167	+
chr1	29555673	29555830	chr10:18564818..18564829,+	167	+
chr1	29555673	29555946	chr10:18564902..18564918,+	167	+
chr1	29555673	29555973	chr10:18564930..18564945,+	167	+
chr1	29612575	29612863	chr10:18575593..18575622,+	167	-
chr1	29746672	29747178	chr10:18836855..18836866,-	167	-
chr1	29746696	29747192	chr10:18836881..18836884,-	167	-
chr1	29811035	29811059	chr5:108401883..108401898,-	167	+
chr1	29830091	29830590	chr10:18724766..18724782,-	167	-
chr1	29833704	29833766	chr10:18728179..18728200,-	167	-
chr1	29835220	29835553	chr10:18729284..18729290,-	167	-
chr1	29837716	29838167	chr10:18731889..18731910,+	167	+
chr1	29837727	29838167	chr10:18731606..18731617,-	167	-
chr1	29837739	29838167	chr10:18731618..18731629,-	167	-
chr1	29837831	29838167	chr10:18731703..18731719,-	167	-
chr1	29837887	29838167	chr10:18731754..18731779,-	167	-
chr1	29841835	29841996	chr10:18735010..18735015,-	167	-
chr1	29841835	29842100	chr10:18735109..18735123,-	167	-
chr1	29841835	29842162	chr10:18735153..18735185,-	167	-
chr1	29841928	29842069	chr10:18735379..18735394,+	167	+
chr1	29841928	29842186	chr10:18735503..18735513,+	167	+
chr1	29877419	29877887	chr10:18781917..18781920,-	167	-
chr1	29877419	29877902	chr10:18781934..18781943,-	167	-
chr1	29877419	29877914	chr10:18781944..18781964,-	167	-
chr1	29877435	29877940	chr10:18781972..18781989,-	167	-
chr1	29877463	29877940	chr10:18782001..18782006,-	167	-
chr1	29877602	29878031	chr10:18782442..18782452,+	167	+
chr1	29877671	29878184	chr10:18782498..18782508,+	167	+
chr1	29877707	29878222	chr10:18782547..18782562,+	167	+
chr1	29877804	29878222	chr10:18782563..18782593,+	167	+
chr1	29913534	29913659	chr10:18906266..18906277,-	167	+
chr1	29913534	29913826	chr10:18906382..18906404,+	167	-
chr1	30150503	30150876	chr10:19076194..19076197,+	167	+
chr1	30150557	30151054	chr10:19076364..19076371,+	167	+
chr1	30769461	30769728	chr10:19627428..19627433,-	167	-
chr1	30769472	30769499	chr10:19627437..19627446,-	167	-
chr1	30802239	30802704	chr10:19653363..19653372,+	167	+
chr1	30802282	30802321	chr10:19653404..19653419,+	167	+
chr1	30802977	30803102	chr10:19653730..19653759,+	167	+
chr1	30802977	30803355	chr10:19653986..19654004,+	167	+
chr1	30803012	30803550	chr10:19654040..19654092,+	167	+
chr1	30803046	30803582	chr10:19654098..19654123,+	167	+
chr1	30830959	30830982	chr10:19676923..19676929,+	167	+
chr1	30967030	30967079	chr10:19824670..19824689,+	167	+
chr1	31017790	31018088	chr10:19868784..19868820,+	167	+
chr1	31044522	31045030	chr10:19890809..19890851,+	167	+
chr1	31044889	31045110	chr10:19890895..19890906,+	167	+
chr1	31044889	31045151	chr10:19890655..19890660,-	167	-
chr1	31089863	31089891	chr10:19925055..19925088,+	167	+
chr1	31089863	31089891	chr10:19925101..19925129,+	167	+
chr1	31483942	31484238	chr10:20068163..20068191,+	167	-
chr1	31507997	31508051	chr10:20046764..20046769,+	167	-
chr1	31521543	31521850	chr10:20032045..20032084,-	167	+
chr1	31521549	31521850	chr10:20032330..20032345,+	167	-
chr1	31521574	31521850	chr10:20032304..20032324,+	167	-
chr1	31521606	31521850	chr10:20032267..20032298,+	167	-
chr1	31521680	31521850	chr10:20032169..20032206,+	167	-
chr1	31729606	31730092	chr10:20444634..20444655,-	167	-
chr1	31729841	31730249	chr10:20444771..20444801,-	167	-
chr1	31729841	31730271	chr10:20444810..20444828,-	167	-
chr1	31729841	31730271	chr10:20444829..20444854,-	167	-
chr1	31729882	31730271	chr10:20444924..20444929,-	167	-
chr1	31729896	31730271	chr10:20444932..20444946,-	167	-
chr1	31796768	31796791	chr12:118981234..118981244,+	167	-
chr1	32064840	32064863	chr13:67019504..67019513,+	167	-
chr1	32204378	32204769	chr10:20774816..20774827,+	167	+
chr1	32266737	32267205	chr10:20845774..20845778,-	167	-
chr1	32284568	32284734	chr10:20862857..20862868,-	167	-
chr1	32287533	32287898	chr10:20866141..20866153,-	167	-
chr1	32287601	32287898	chr10:20866209..20866218,-	167	-
chr1	32287630	32287898	chr10:20866230..20866249,-	167	-
chr1	32287679	32287898	chr10:20866292..20866300,-	167	-
chr1	32291518	32291844	chr10:20870190..20870213,-	167	-
chr1	32293742	32294257	chr10:20872644..20872650,+	167	+
chr1	32294168	32294494	chr10:20872753..20872775,-	167	-
chr1	32300416	32300827	chr10:20879006..20879013,+	167	+
chr1	32301945	32302420	chr10:20880168..20880184,-	167	-
chr1	32302340	32302789	chr10:20880874..20880893,+	167	+
chr1	32302403	32302920	chr10:20880629..20880683,-	167	-
chr1	32302462	32302927	chr10:20880698..20880717,-	167	-
chr1	32302494	32302927	chr10:20880731..20880775,-	167	-
chr1	32398018	32398066	chr3:137528023..137528085,+	167	-
chr1	32417262	32417531	chr10:20955283..20955294,+	167	+
chr1	32459493	32459689	chr10:21015793..21015819,+	167	+
chr1	32515000	32515553	chr10:21061830..21061842,-	167	-
chr1	32515148	32515577	chr10:21061856..21061865,-	167	-
chr1	32699895	32699918	chr3:90057044..90057046,+	167	+
chr1	33079784	33080159	chr10:21602020..21602045,+	167	+
chr1	33079784	33080261	chr10:21602106..21602160,+	167	+
chr1	33247282	33247761	chr10:21712012..21712019,+	167	+
chr1	33247306	33247776	chr10:21712022..21712040,+	167	+
chr1	33249075	33249546	chr10:21713752..21713761,+	167	+
chr1	33249075	33249579	chr10:21713771..21713796,+	167	+
chr1	33249108	33249607	chr10:21713807..21713827,+	167	+
chr1	33249116	33249627	chr10:21713832..21713851,+	167	+
chr1	33249251	33249706	chr10:21713951..21713990,+	167	+
chr1	33250397	33250714	chr10:21714320..21714358,-	167	-
chr1	33250724	33251175	chr10:21715152..21715156,+	167	+
chr1	33252547	33253077	chr10:21716729..21716742,+	167	+
chr1	33337780	33338282	chr10:22364893..22364915,+	167	+
chr1	33337818	33338319	chr10:22364927..22364943,+	167	+
chr1	33439190	33439445	chr10:22451100..22451111,-	167	-
chr1	33439211	33439445	chr10:22451112..22451136,-	167	-
chr1	33439266	33439445	chr10:22451142..22451191,-	167	-
chr1	33478382	33478702	chr10:22540074..22540085,+	167	+
chr1	33478454	33478935	chr10:22539932..22539956,-	167	-
chr1	33626802	33626825	chr10:45171951..45171953,+	167	+
chr1	34057426	34057895	chr10:23069666..23069687,-	167	-
chr1	34057457	34057895	chr10:23069698..23069725,-	167	-
chr1	34057821	34057895	chr10:23069997..23070057,-	167	-
chr1	34058403	34058836	chr10:23070614..23070638,-	167	-
chr1	34440118	34440243	chr10:23505622..23505627,-	167	-
chr1	34441646	34441834	chr10:23506949..23506966,-	167	-
chr1	34441646	34441834	chr10:23507001..23507012,-	167	-
chr1	34441646	34441834	chr10:23507021..23507058,-	167	-
chr1	34441652	34441690	chr19:59396777..59396778,+	167	-
chr1	34441652	34441690	chr7:31270201..31270202,-	167	-
chr1	35035593	35036088	chr10:24167274..24167278,+	167	+
chr1	35134238	35134265	chrX:91395970..91395977,-	167	-
chr1	35136474	35136729	chr10:24315603..24315615,-	167	+
chr1	35137047	35137400	chr10:24315429..24315436,+	167	-
chr1	35137047	35137508	chr10:24315295..24315326,+	167	-
chr1	35137075	35137605	chr10:24315240..24315251,+	167	-
chr1	35246091	35246378	chr10:24365193..24365206,-	167	-
chr1	35371732	35371760	chr16:74829090..74829095,-	167	+
chr1	35386741	35387073	chr10:24507573..24507582,-	167	-
chr1	35586559	35586706	chr10:24640563..24640582,-	167	-
chr1	35664411	35664510	chr18:22477492..22477500,+	167	+
chr1	35916729	35917119	chr10:25161601..25161616,+	167	+
chr1	36041147	36041502	chr10:25256171..25256202,+	167	+
chr1	36041164	36041199	chr10:25255897..25255917,-	167	-
chr1	36390020	36390515	chr10:25713426..25713434,+	167	+
chr1	36459242	36459304	chr10:25798660..25798671,-	167	-
chr1	36459242	36459304	chr10:25798757..25798774,-	167	-
chr1	36459242	36459304	chr10:25798793..25798834,-	167	-
chr1	36582949	36583333	chr10:25949549..25949569,+	167	+
chr1	36883393	36883871	chr10:26095768..26095808,-	167	+
chr1	36935537	36935801	chr10:26492329..26492375,+	167	-
chr1	36935576	36935801	chr10:26492294..26492321,+	167	-
chr1	37160879	37161357	chr10:26547450..26547454,+	167	-
chr1	37435124	37435147	chr13:25243591..25243614,+	167	-
chr1	38212474	38212964	chr10:27794619..27794679,+	167	+
chr1	38212600	38212964	chr10:27794722..27794733,+	167	+
chr1	38212600	38212964	chr10:27794734..27794743,+	167	+
chr1	38492320	38492703	chr10:27997081..27997084,+	167	+
chr1	38574136	38574161	chrX:5897835..5897844,-	167	-
chr1	38941340	38941592	chr10:28388454..28388458,+	167	-
chr1	38941503	38942018	chr10:28388194..28388210,+	167	-
chr1	39038822	39039246	chr10:28563751..28563760,+	167	+
chr1	39038822	39039261	chr10:28563787..28563803,+	167	+
chr1	39038823	39039261	chr10:28563812..28563825,+	167	+
chr1	39038877	39039261	chr10:28563859..28563874,+	167	+
chr1	39058377	39058420	chr10:28557361..28557365,+	167	+
chr1	39058377	39058420	chr10:28557596..28557600,+	167	+
chr1	39388345	39388816	chr10:28863528..28863538,+	167	+
chr1	39388520	39388669	chr10:28863455..28863526,+	167	+
chr1	39388731	39389176	chr10:28863919..28863932,+	167	+
chr1	39388746	39389233	chr10:28863935..28863970,+	167	+
chr1	39389029	39389114	chr10:28864024..28864035,+	167	+
chr1	39391173	39391487	chr10:28866505..28866547,+	167	+
chr1	39391569	39391971	chr10:28867012..28867088,+	167	+
chr1	39787037	39787437	chr10:29255593..29255607,-	167	-
chr1	39787037	39787437	chr10:29255613..29255655,-	167	-
chr1	39787041	39787437	chr10:29255663..29255686,-	167	-
chr1	40774615	40774721	chr10:30320468..30320507,-	167	-
chr1	40826498	40826842	chr10:30375530..30375535,-	167	-
chr1	40826529	40826842	chr10:30375559..30375568,-	167	-
chr1	40826549	40826842	chr10:30375579..30375616,-	167	-
chr1	40826690	40827060	chr10:30375647..30375658,-	167	-
chr1	40826690	40827060	chr10:30375665..30375674,-	167	-
chr1	40936848	40936932	chr10:30491648..30491657,-	167	-
chr1	40963357	40963865	chr10:30522660..30522671,-	167	-
chr1	40963426	40963928	chr10:30522690..30522752,-	167	-
chr1	40964014	40964065	chr10:30522881..30522960,-	167	-
chr1	40964014	40964065	chr10:30523091..30523182,-	167	-
chr1	41000821	41001182	chr10:30562571..30562597,-	167	-
chr1	41000838	41001182	chr10:30562617..30562637,-	167	-
chr1	41001347	41001382	chr10:30562939..30562969,-	167	-
chr1	41770966	41771005	chr10:31165608..31165654,-	167	-
chr1	41770966	41771005	chr10:31165655..31165700,-	167	-
chr1	41770966	41771005	chr10:31165749..31165773,-	167	-
chr1	42054722	42055225	chr10:31410388..31410393,-	167	-
chr1	42816230	42816291	chr10:32198568..32198571,-	167	-
chr1	43111856	43111885	chr7:73341024..73341063,+	167	-
chr1	43270527	43271050	chr10:32609615..32609627,+	167	+
chr1	43270727	43271158	chr10:32609480..32609533,-	167	-
chr1	43270935	43271158	chr10:32609709..32609725,-	167	-
chr1	43271017	43271158	chr10:32609777..32609802,-	167	-
chr1	43271046	43271158	chr10:32609807..32609833,-	167	-
chr1	43418353	43418817	chr10:32858998..32859018,+	167	-
chr1	43418436	43418817	chr10:32858918..32858930,+	167	-
chr1	43465689	43465847	chr10:32803282..32803373,+	167	-
chr1	43484414	43484803	chr10:32876871..32876918,+	167	+
chr1	43484414	43484810	chr10:32876933..32876947,+	167	+
chr1	43531280	43531312	chr10:32915752..32915763,+	167	+
chr1	43531280	43531312	chr10:32915775..32915782,+	167	+
chr1	43531280	43531312	chr10:32915821..32915832,+	167	+
chr1	43565746	43566171	chr10:32953651..32953683,+	167	+
chr1	43565788	43566171	chr10:32953703..32953713,+	167	+
chr1	43630336	43630363	chr10:18842024..18842068,-	167	+
chr1	43630336	43630363	chr10:18842145..18842163,-	167	+
chr1	43630336	43630363	chr10:18842284..18842297,+	167	-
chr1	43687762	43688259	chr10:33084156..33084158,+	167	+
chr1	43687858	43688370	chr10:33084250..33084259,+	167	+
chr1	43979531	43979941	chr10:33343956..33343981,-	167	-
chr1	43980067	43980515	chr10:33344393..33344417,-	167	-
chr1	44101374	44101605	chr10:57505332..57505353,+	167	-
chr1	44101391	44101605	chr10:57505309..57505327,+	167	-
chr1	44101926	44102421	chr10:57504816..57504829,+	167	-
chr1	44102013	44102422	chr10:57504766..57504779,+	167	-
chr1	44102013	44102422	chr10:57504783..57504796,+	167	-
chr1	44102061	44102517	chr10:57504720..57504745,+	167	-
chr1	44102082	44102566	chr10:57504665..57504709,+	167	-
chr1	44444993	44445294	chr10:57237043..57237056,-	167	+
chr1	44452939	44453344	chr10:57232290..57232295,+	167	-
chr1	44544949	44545421	chr10:57206376..57206381,+	167	-
chr1	44544974	44545458	chr10:57206344..57206351,+	167	-
chr1	44544984	44545463	chr10:57206334..57206341,+	167	-
chr1	44544996	44545478	chr10:57206317..57206326,+	167	-
chr1	44545065	44545555	chr10:57206224..57206260,+	167	-
chr1	44545258	44545617	chr10:57206160..57206220,+	167	-
chr1	44686703	44687094	chr10:8534196..8534217,-	167	-
chr1	44781649	44782037	chr10:8605813..8605828,-	167	-
chr1	44781649	44782062	chr10:8605831..8605874,-	167	-
chr1	45098643	45099145	chr10:56634338..56634381,-	167	+
chr1	45342884	45343334	chr10:56319233..56319244,+	167	+
chr1	45544414	45544901	chr10:56109596..56109604,+	167	-
chr1	45544753	45545257	chr10:56109271..56109285,+	167	-
chr1	45545261	45545735	chr10:56108784..56108802,+	167	-
chr1	45545955	45546454	chr10:56108071..56108100,+	167	-
chr1	45546114	45546612	chr10:56107900..56107949,+	167	-
chr1	45546342	45546849	chr10:56107685..56107696,+	167	-
chr1	45546703	45547191	chr10:56107326..56107330,+	167	-
chr1	45557094	45557405	chr10:56097219..56097230,+	167	-
chr1	45557094	45557405	chr10:56097242..56097261,+	167	-
chr1	45557101	45557603	chr10:56097129..56097144,+	167	-
chr1	45632883	45633115	chr10:55944786..55944790,+	167	-
chr1	47893415	47893528	chr10:53796387..53796426,-	167	+
chr1	47894028	47894366	chr10:53795536..53795557,-	167	+
chr1	47894028	47894390	chr10:53795508..53795524,-	167	+
chr1	47935312	47935336	chr10:117183387..117183406,-	167	+
chr1	47951791	47952278	chr10:53734351..53734362,-	167	+
chr1	48166262	48166293	chr10:53470899..53470970,-	167	+
chr1	48166262	48166293	chr10:53470984..53470997,-	167	+
chr1	48166262	48166293	chr10:53471000..53471072,-	167	+
chr1	48261567	48262047	chr10:53355267..53355282,+	167	-
chr1	48365102	48365526	chr10:53316916..53316925,+	167	-
chr1	48365148	48365526	chr10:53316866..53316881,+	167	-
chr1	48365204	48365526	chr10:53316820..53316827,+	167	-
chr1	48365221	48365526	chr10:53316742..53316810,+	167	-
chr1	48365291	48365526	chr10:53316729..53316740,+	167	-
chr1	48365327	48365526	chr10:53316692..53316704,+	167	-
chr1	48365418	48365526	chr10:53316601..53316614,+	167	-
chr1	48603980	48604254	chr10:53118551..53118562,-	167	+
chr1	48603984	48604254	chr10:53118509..53118534,-	167	+
chr1	48621989	48622020	chr10:53099622..53099664,-	167	+
chr1	48621989	48622020	chr10:53099670..53099705,-	167	+
chr1	48670667	48671166	chr10:53068435..53068444,-	167	+
chr1	48670786	48671276	chr10:53068315..53068323,-	167	+
chr1	48679014	48679545	chr10:53064009..53064021,+	167	-
chr1	48679162	48679631	chr10:53063889..53063903,+	167	-
chr1	48679386	48679631	chr10:53063677..53063687,+	167	-
chr1	48688432	48688915	chr10:53057532..53057564,+	167	-
chr1	48688432	48688938	chr10:53057504..53057530,+	167	-
chr1	48688520	48688647	chr10:53057123..53057136,-	167	+
chr1	49403710	49403915	chr10:52410401..52410408,+	167	-
chr1	49403753	49403915	chr10:52410380..52410392,+	167	-
chr1	49403815	49403915	chr10:52410302..52410360,+	167	-
chr1	49532229	49532715	chr10:52137837..52137848,+	167	-
chr1	49532383	49532853	chr10:52137677..52137724,+	167	-
chr1	49532547	49532964	chr10:52137507..52137518,+	167	-
chr1	49532647	49532964	chr10:52137395..52137417,+	167	-
chr1	49532693	49532964	chr10:52137338..52137386,+	167	-
chr1	49576462	49576963	chr10:52111412..52111416,+	167	-
chr1	49584010	49584440	chr10:52101727..52101746,-	167	+
chr1	49754661	49755181	chr10:51915163..51915183,-	167	+
chr1	49754710	49755229	chr10:51915118..51915138,-	167	+
chr1	49754741	49755264	chr10:51915082..51915094,-	167	+
chr1	50284829	50285077	chr10:33624821..33624853,+	167	+
chr1	50430762	50431091	chr1:31151943..31151955,+	167	-
chr1	50510955	50511171	chr1:31006986..31006999,-	167	+
chr1	50511068	50511171	chr1:31006862..31006883,-	167	+
chr1	50511605	50512018	chr1:31006709..31006727,+	167	-
chr1	50511605	50512018	chr1:31006734..31006754,+	167	-
chr1	50511606	50511848	chr1:31006601..31006602,-	167	+
chr1	50511831	50512254	chr1:31006142..31006182,-	167	+
chr1	50560711	50560861	chr1:30930682..30930770,-	167	+
chr1	50560711	50560979	chr1:30930429..30930502,-	167	+
chr1	52394240	52394269	chr8:114086424..114086452,-	167	+
chr1	52394240	52394269	chr8:114086583..114086632,+	167	-
chr1	52874314	52874338	chr5:3494611..3494651,+	167	-
chr1	53206740	53206763	chr17:88044214..88044229,+	167	-
chr1	54977086	54977318	chr1:25886935..25887034,-	167	+
chr1	54977086	54977369	chr1:25886902..25886922,-	167	+
chr1	54977086	54977434	chr1:25886871..25886886,-	167	+
chr1	55069126	55069283	chr1:25816578..25816582,-	167	+
chr1	55625409	55625903	chr1:25285659..25285679,-	167	+
chr1	55625428	55625940	chr1:25285639..25285655,-	167	+
chr1	55625459	55625971	chr1:25285606..25285621,-	167	+
chr1	55743239	55743736	chr1:25151145..25151162,-	167	+
chr1	56136657	56136781	chr1:24742703..24742728,+	167	-
chr1	56142991	56143112	chr1:24685375..24685448,+	167	-
chr1	56142991	56143112	chr1:24685452..24685466,+	167	-
chr1	56142991	56143112	chr1:24685469..24685476,+	167	-
chr1	56142991	56143112	chr1:24685480..24685515,+	167	-
chr1	56142991	56143112	chr1:24685522..24685533,+	167	-
chr1	56142991	56143112	chr1:24685551..24685597,+	167	-
chr1	56203857	56204258	chr1:24594272..24594287,-	167	+
chr1	56203857	56204272	chr1:24594252..24594264,-	167	+
chr1	56218546	56218569	chr10:80270378..80270405,-	167	-
chr1	56348811	56348911	chrX:43809518..43809524,-	167	+
chr1	56707258	56707750	chr1:24237646..24237669,+	167	-
chr1	56732884	56733353	chr1:24217213..24217226,+	167	-
chr1	56747325	56747768	chr1:24202035..24202060,+	167	-
chr1	56747325	56747768	chr1:24202069..24202110,+	167	-
chr1	56773201	56773502	chr1:24184528..24184550,+	167	-
chr1	56854615	56854730	chr1:24107034..24107135,-	167	+
chr1	56854615	56854730	chr1:24107145..24107194,-	167	+
chr1	57055306	57055361	chr1:23929091..23929120,-	167	+
chr1	57055306	57055361	chr1:23929122..23929205,-	167	+
chr1	57055306	57055361	chr1:23929209..23929230,-	167	+
chr1	57055306	57055361	chr1:23929233..23929277,-	167	+
chr1	57184979	57185198	chr1:23884609..23884622,-	167	+
chr1	57379071	57379344	chr1:23768815..23768838,+	167	-
chr1	57379071	57379344	chr1:23768842..23768857,+	167	-
chr1	57379162	57379344	chr1:23768685..23768705,+	167	-
chr1	57379343	57379656	chr1:23768647..23768669,+	167	-
chr1	57379343	57379665	chr1:23768626..23768646,+	167	-
chr1	57379343	57379731	chr1:23768588..23768598,+	167	-
chr1	57721585	57721788	chr1:23298614..23298617,+	167	-
chr1	57721666	57721788	chr1:23298554..23298556,+	167	-
chr1	57750735	57750835	chr1:23279492..23279496,+	167	-
chr1	57750735	57751151	chr1:23279174..23279178,+	167	-
chr1	57751280	57751712	chr1:23278645..23278655,+	167	-
chr1	57751280	57751770	chr1:23278593..23278604,+	167	-
chr1	57751349	57751849	chr1:23278513..23278544,+	167	-
chr1	58124896	58125387	chr1:22813076..22813111,-	167	+
chr1	58124998	58125412	chr1:22812986..22813005,-	167	+
chr1	58125268	58125412	chr1:22812742..22812753,-	167	+
chr1	58125268	58125412	chr1:22812833..22812846,-	167	+
chr1	58125268	58125412	chr1:22812882..22812941,-	167	+
chr1	58395593	58396039	chr1:22519411..22519418,-	167	+
chr1	58395642	58396128	chr1:22519355..22519398,-	167	+
chr1	58395658	58396158	chr1:22519330..22519352,-	167	+
chr1	58772725	58772827	chr1:21952415..21952473,-	167	+
chr1	59472979	59473036	chr9:86916853..86916915,+	167	+
chr1	59967476	59967499	chr11:86118196..86118202,-	167	-
chr1	60194556	60194978	chr9:87599703..87599714,-	167	-
chr1	60222999	60223440	chr9:87625971..87625992,-	167	-
chr1	60223016	60223440	chr9:87625998..87626007,-	167	-
chr1	60223113	60223440	chr9:87626083..87626108,-	167	-
chr1	60223129	60223440	chr9:87626109..87626120,-	167	-
chr1	60406076	60406099	chr11:106022022..106022035,-	167	-
chr1	60525908	60525935	chr4:117459856..117459867,+	167	-
chr1	60525908	60525935	chr4:117459873..117459889,+	167	-
chr1	60525908	60525935	chr4:117459895..117459906,+	167	-
chr1	60606426	60606449	chr14:54580629..54580656,+	167	-
chr1	60606426	60606449	chr14:54580659..54580671,+	167	-
chr1	60893526	60893751	chr9:88275022..88275026,-	167	-
chr1	60893526	60893751	chr9:88275046..88275071,-	167	-
chr1	60893526	60893751	chr9:88275082..88275100,-	167	-
chr1	61022378	61022825	chr9:88371529..88371532,-	167	-
chr1	61027310	61027406	chr9:88377370..88377425,-	167	-
chr1	61027310	61027432	chr9:88377431..88377438,-	167	-
chr1	61062894	61062971	chr9:114277339..114277363,-	167	+
chr1	61062894	61062971	chr9:114277586..114277594,+	167	-
chr1	61062894	61062971	chr9:88961808..88961814,+	167	-
chr1	61062894	61063007	chr9:88417714..88417733,-	167	-
chr1	61795897	61795921	chr8:114064127..114064130,+	167	-
chr1	62246610	62246787	chr4:34852398..34852407,+	167	-
chr1	62262028	62262490	chr4:34841021..34841036,+	167	-
chr1	62262028	62262490	chr4:34841043..34841065,+	167	-
chr1	62262044	62262490	chr4:34841000..34841008,+	167	-
chr1	62262070	62262490	chr4:34840978..34840987,+	167	-
chr1	62311525	62311775	chr4:34830168..34830213,-	167	+
chr1	62402537	62403037	chr4:34753133..34753136,-	167	+
chr1	62458383	62458807	chr4:34703483..34703516,-	167	+
chr1	62458383	62458822	chr4:34703471..34703482,-	167	+
chr1	62458383	62458852	chr4:34703444..34703450,-	167	+
chr1	62813097	62813451	chr4:34497836..34497911,+	167	-
chr1	62813097	62813451	chr4:34497926..34497937,+	167	-
chr1	63112493	63112703	chr4:34137013..34137024,-	167	+
chr1	63202238	63202729	chr4:34032489..34032494,+	167	-
chr1	63222753	63223268	chr4:34013350..34013359,+	167	-
chr1	63224092	63224603	chr4:34012007..34012022,+	167	-
chr1	63224124	63224636	chr4:34011966..34011987,+	167	-
chr1	63224165	63224678	chr4:34011896..34011965,+	167	-
chr1	63224498	63224955	chr4:34011611..34011626,+	167	-
chr1	63409068	63409229	chr7:52580693..52580713,-	167	-
chr1	63827006	63827073	chr4:33334519..33334538,-	167	-
chr1	63827006	63827100	chr4:33334548..33334574,-	167	-
chr1	63827006	63827100	chr4:33334901..33334974,+	167	+
chr1	63827594	63828120	chr4:33335638..33335658,+	167	+
chr1	63872117	63872445	chr4:33333431..33333459,-	167	-
chr1	63874239	63874599	chr4:33377108..33377144,-	167	+
chr1	63874239	63874689	chr4:33377082..33377094,-	167	+
chr1	63874239	63874700	chr4:33377069..33377077,-	167	+
chr1	63942995	63943127	chr4:33296234..33296294,+	167	-
chr1	63943024	63943127	chr4:33296212..33296229,+	167	-
chr1	64032080	64032306	chr4:33219478..33219488,+	167	-
chr1	64032080	64032306	chr4:33219527..33219536,+	167	-
chr1	64077868	64078292	chr4:33164400..33164409,+	167	-
chr1	64077899	64078292	chr4:33164363..33164392,+	167	-
chr1	64077918	64078292	chr4:33164347..33164354,+	167	-
chr1	64109952	64110428	chr4:33150253..33150272,+	167	-
chr1	64141948	64142189	chr4:33118699..33118715,+	167	-
chr1	64141948	64142189	chr4:33118723..33118740,+	167	-
chr1	64142033	64142189	chr4:33118270..33118329,-	167	+
chr1	64142104	64142189	chr4:33118229..33118247,-	167	+
chr1	64142104	64142189	chr4:33118257..33118269,-	167	+
chr1	64142111	64142189	chr4:33118502..33118531,+	167	-
chr1	64198963	64199109	chr4:33070469..33070478,+	167	-
chr1	64199005	64199109	chr4:33070392..33070403,+	167	-
chr1	64617189	64617281	chr4:32841404..32841417,+	167	-
chr1	64622897	64623089	chr4:32837666..32837670,+	167	-
chr1	64644241	64644584	chr4:32820088..32820093,+	167	-
chr1	64689631	64689667	chr4:32702403..32702443,+	167	+
chr1	64689631	64689667	chr4:32702452..32702462,+	167	+
chr1	64689631	64689667	chr4:32702464..32702480,+	167	+
chr1	64827192	64827301	chr14:57718713..57718738,-	167	+
chr1	64828047	64828070	chr13:9418140..9418152,+	167	-
chr1	64930069	64930097	chr6:134931938..134931971,+	167	-
chr1	64930069	64930097	chr6:134932016..134932020,+	167	-
chr1	65054092	65054406	chr4:32513661..32513674,+	167	-
chr1	65055499	65055953	chr4:32512204..32512214,+	167	-
chr1	65055926	65056422	chr4:32511728..32511749,+	167	-
chr1	65055973	65056423	chr4:32511711..32511722,+	167	-
chr1	65069457	65069815	chr4:32502553..32502557,+	167	-
chr1	65121087	65121411	chr4:32462177..32462188,-	167	+
chr1	65121087	65121454	chr4:32462133..32462141,-	167	+
chr1	65134826	65134912	chr4:32450410..32450421,-	167	+
chr1	65134826	65134912	chr4:32450909..32450917,+	167	-
chr1	65134826	65134912	chr4:32450919..32450929,+	167	-
chr1	65157367	65157636	chr4:32430792..32430804,-	167	+
chr1	65157367	65157682	chr4:32430721..32430730,-	167	+
chr1	65165938	65165965	chr4:32422614..32422621,-	167	+
chr1	65165938	65165965	chr4:32422907..32422910,+	167	-
chr1	65165938	65165965	chr4:32422919..32422935,+	167	-
chr1	65165938	65165965	chr4:32422938..32422949,+	167	-
chr1	65165938	65165965	chr4:32423014..32423021,+	167	-
chr1	65215482	65215851	chr4:32378432..32378445,-	167	+
chr1	65215482	65215851	chr4:32378748..32378757,+	167	-
chr1	65215482	65215851	chr4:32378758..32378774,+	167	-
chr1	65215520	65215851	chr4:32378680..32378685,+	167	-
chr1	65250872	65251337	chr4:32345637..32345649,+	167	-
chr1	65251061	65251509	chr4:32345128..32345140,-	167	+
chr1	65264379	65264818	chr4:32337706..32337718,-	167	+
chr1	65264424	65264818	chr4:32337660..32337670,-	167	+
chr1	65264941	65265219	chr4:32337328..32337334,-	167	+
chr1	65264941	65265219	chr4:32337549..32337564,+	167	-
chr1	65265963	65266336	chr4:32336360..32336395,+	167	-
chr1	65265963	65266336	chr4:32336396..32336403,+	167	-
chr1	65266031	65266336	chr4:32336248..32336285,+	167	-
chr1	65267737	65268172	chr4:32334732..32334739,+	167	-
chr1	65273346	65273844	chr4:32328217..32328228,-	167	+
chr1	65274539	65275011	chr4:32327445..32327449,+	167	-
chr1	65274688	65275201	chr4:32326967..32326973,-	167	+
chr1	65274726	65275201	chr4:32326928..32326939,-	167	+
chr1	65275732	65275907	chr4:32325955..32325971,+	167	-
chr1	65275732	65275924	chr4:32325688..32325777,+	167	-
chr1	65275732	65275924	chr4:32325858..32325865,+	167	-
chr1	65275732	65275924	chr4:32325910..32325921,+	167	-
chr1	65275732	65275924	chr4:32325928..32325939,+	167	-
chr1	65295163	65295227	chr4:32307111..32307115,+	167	-
chr1	65542530	65542923	chr4:32051056..32051135,+	167	-
chr1	68311801	68312162	chr4:28841292..28841295,+	167	-
chr1	68430841	68431307	chr4:28740303..28740323,+	167	-
chr1	68430841	68431340	chr4:28740275..28740286,+	167	-
chr1	68668973	68668997	chr1:74863574..74863613,+	167	+
chr1	70960817	70960844	chr11:120900714..120900777,-	167	-
chr1	71433469	71433501	chr4:25726936..25727010,-	167	+
chr1	71433469	71433501	chr4:25727230..25727251,-	167	+
chr1	72007527	72007671	chr4:25208948..25208977,-	167	+
chr1	72007527	72007705	chr4:25208899..25208947,-	167	+
chr1	72088741	72088764	chr2:23351916..23351920,-	167	-
chr1	72785359	72785695	chr4:24483839..24483848,+	167	-
chr1	73593312	73593335	chr4:134062586..134062591,+	167	+
chr1	73908252	73908275	chr11:82877885..82877911,+	167	+
chr1	73908252	73908275	chr11:82877968..82877973,+	167	+
chr1	73908252	73908275	chr11:82877992..82878000,+	167	+
chr1	74385592	74385981	chr4:22415600..22415616,-	167	+
chr1	74385672	74385981	chr4:22415443..22415506,-	167	+
chr1	74386111	74386307	chr4:22415290..22415307,-	167	+
chr1	74387219	74387684	chr4:22413866..22413881,-	167	+
chr1	74387263	74387684	chr4:22413826..22413832,-	167	+
chr1	74387298	74387776	chr4:22414087..22414099,+	167	-
chr1	74387338	74387799	chr4:22413749..22413760,-	167	+
chr1	74387379	74387799	chr4:22413708..22413719,-	167	+
chr1	74398599	74398624	chr5:109023437..109023441,-	167	-
chr1	74484811	74484838	chr4:22284691..22284765,+	167	-
chr1	74987412	74987676	chr4:21858438..21858513,+	167	+
chr1	74987412	74987676	chr4:21858647..21858658,+	167	+
chr1	74987828	74988122	chr4:21858830..21858875,+	167	+
chr1	75057299	75057721	chr4:21775563..21775602,-	167	+
chr1	75057299	75057791	chr4:21775511..21775521,-	167	+
chr1	75057911	75058185	chr4:21775186..21775224,+	167	-
chr1	75175244	75175579	chr4:21654875..21654937,+	167	-
chr1	75214851	75215347	chr4:21612929..21612952,-	167	+
chr1	76063663	76063722	chr10:50622895..50622905,+	167	-
chr1	76072334	76072785	chr10:50614300..50614322,-	167	+
chr1	76072366	76072849	chr10:50614546..50614568,+	167	-
chr1	76878179	76878521	chr10:49508549..49508575,-	167	+
chr1	76883378	76883853	chr10:49503479..49503533,-	167	+
chr1	76883526	76884047	chr10:49503296..49503388,-	167	+
chr1	77407341	77407840	chr10:48992614..48992639,-	167	+
chr1	77840334	77840358	chr17:34423136..34423144,+	167	-
chr1	78408179	78408202	chr13:3923917..3923930,+	167	-
chr1	78408179	78408202	chr13:3923932..3923959,+	167	-
chr1	80376085	80376159	chr10:45297906..45297917,-	167	+
chr1	80376085	80376159	chr10:45297927..45297933,-	167	+
chr1	80376377	80376451	chr10:45297617..45297720,+	167	-
chr1	80376377	80376451	chr10:45297722..45297734,+	167	-
chr1	80444117	80444563	chr10:45190055..45190066,-	167	+
chr1	80988930	80989154	chr10:44768502..44768511,-	167	+
chr1	81571954	81571977	chr10:44184001..44184021,-	167	+
chr1	81575522	81575626	chr10:44180766..44180773,-	167	+
chr1	81577383	81577734	chr10:44178521..44178557,-	167	+
chr1	81577383	81577781	chr10:44178493..44178520,-	167	+
chr1	81577383	81577809	chr10:44178474..44178487,-	167	+
chr1	81577445	81577908	chr10:44178375..44178390,-	167	+
chr1	81577451	81577497	chr10:44178575..44178590,-	167	+
chr1	81613894	81614301	chr10:44143786..44143801,-	167	+
chr1	81865140	81865366	chr10:43742074..43742086,-	167	-
chr1	81865140	81865366	chr10:43742088..43742097,-	167	-
chr1	81902275	81902370	chr10:43778716..43778728,-	167	-
chr1	81928827	81928895	chr10:43868593..43868610,-	167	+
chr1	81996311	81996400	chr10:43724304..43724316,-	167	+
chr1	81996342	81996844	chr10:43724268..43724285,-	167	+
chr1	81996377	81996898	chr10:43724235..43724249,-	167	+
chr1	81996480	81996898	chr10:43724163..43724191,-	167	+
chr1	81996566	81997023	chr10:43724117..43724131,-	167	+
chr1	81997066	81997457	chr10:43723638..43723704,-	167	+
chr1	81997267	81997762	chr10:43723382..43723393,-	167	+
chr1	82004286	82004782	chr10:43717233..43717248,-	167	+
chr1	82004338	82004810	chr10:43717185..43717196,-	167	+
chr1	82004357	82004854	chr10:43717170..43717181,-	167	+
chr1	82004401	82004902	chr10:43717121..43717126,-	167	+
chr1	82112250	82112282	chr10:43621476..43621508,-	167	+
chr1	82112250	82112282	chr10:43621588..43621651,+	167	-
chr1	82112250	82112282	chr10:43621661..43621673,+	167	-
chr1	82210595	82210824	chr10:43466346..43466362,+	167	-
chr1	82221638	82221893	chr10:43323188..43323193,+	167	-
chr1	82268291	82268815	chr10:43298967..43298984,+	167	+
chr1	82271612	82271825	chr10:43302495..43302537,+	167	+
chr1	82746495	82746527	chr10:42941178..42941194,-	167	+
chr1	82785129	82785471	chr10:42894383..42894386,-	167	+
chr1	82785129	82785471	chr10:42894395..42894421,-	167	+
chr1	82785157	82785471	chr10:42894327..42894375,-	167	+
chr1	82785174	82785471	chr10:42894302..42894322,-	167	+
chr1	82785290	82785471	chr10:42894259..42894282,-	167	+
chr1	82958265	82958613	chr10:42722497..42722521,-	167	+
chr1	83133744	83133771	chr5:135058590..135058597,+	167	-
chr1	83133744	83133771	chr5:135058602..135058654,+	167	-
chr1	83155510	83156022	chr10:42660260..42660290,+	167	-
chr1	83155624	83156052	chr10:42660218..42660250,+	167	-
chr1	83165213	83165322	chr10:42654716..42654723,+	167	-
chr1	83239167	83239545	chr10:42580582..42580616,+	167	-
chr1	83239211	83239545	chr10:42580554..42580565,+	167	-
chr1	83239222	83239545	chr10:42580547..42580552,+	167	-
chr1	83239256	83239726	chr10:42580501..42580520,+	167	-
chr1	83239272	83239742	chr10:42580488..42580498,+	167	-
chr1	83239305	83239775	chr10:42580454..42580482,+	167	-
chr1	83239341	83239805	chr10:42580430..42580433,+	167	-
chr1	83239587	83240011	chr10:42580154..42580183,+	167	-
chr1	83299052	83299290	chr10:42526418..42526447,+	167	-
chr1	83348081	83348586	chr10:42482146..42482157,-	167	+
chr1	83349274	83349543	chr10:42481289..42481296,+	167	-
chr1	83349274	83349543	chr10:42481346..42481413,+	167	-
chr1	83349274	83349543	chr10:42481415..42481469,+	167	-
chr1	83412002	83412443	chr10:42420532..42420535,+	167	-
chr1	83513150	83513569	chr10:42334041..42334064,+	167	-
chr1	83540873	83541364	chr10:42303452..42303470,-	167	+
chr1	83540900	83541389	chr10:42303434..42303445,-	167	+
chr1	83540924	83541406	chr10:42303410..42303422,-	167	+
chr1	83540938	83541406	chr10:42303385..42303401,-	167	+
chr1	83541029	83541520	chr10:42303593..42303617,+	167	-
chr1	83546327	83546627	chr10:42298108..42298119,-	167	+
chr1	83576926	83577436	chr10:42254902..42254926,+	167	-
chr1	83577008	83577516	chr10:42254796..42254825,+	167	-
chr1	83579079	83579191	chr10:42252949..42252972,+	167	-
chr1	83635179	83635385	chr10:42198205..42198249,-	167	+
chr1	83885266	83885700	chr10:41997441..41997446,-	167	+
chr1	83885288	83885700	chr10:41997406..41997420,-	167	+
chr1	83886243	83886733	chr10:41996550..41996569,-	167	+
chr1	83886455	83886733	chr10:41996451..41996462,-	167	+
chr1	83886455	83886733	chr10:41996471..41996487,-	167	+
chr1	83886455	83886733	chr10:41996494..41996549,-	167	+
chr1	83886615	83886945	chr10:41996698..41996706,+	167	-
chr1	83887475	83887885	chr10:41995430..41995458,-	167	+
chr1	83889255	83889733	chr10:41993727..41993749,-	167	+
chr1	83893253	83893631	chr10:41990727..41990747,-	167	+
chr1	83893735	83893789	chr10:41990147..41990152,-	167	+
chr1	84069965	84070255	chr10:41902253..41902257,-	167	+
chr1	84234538	84234954	chr10:41737980..41738009,+	167	-
chr1	84371160	84371603	chr10:41613773..41613784,+	167	-
chr1	84371177	84371603	chr10:41613753..41613765,+	167	-
chr1	84416697	84416816	chr10:41607234..41607261,+	167	+
chr1	84416697	84416840	chr10:41607263..41607304,+	167	+
chr1	84463829	84464102	chr10:41530650..41530667,+	167	-
chr1	84463892	84464401	chr10:41530334..41530386,+	167	-
chr1	84464250	84464681	chr10:41529979..41530051,+	167	-
chr1	84464275	84464681	chr10:41529686..41529721,-	167	+
chr1	84464934	84465067	chr10:41529804..41529819,+	167	-
chr1	84464934	84465121	chr10:41529754..41529769,+	167	-
chr1	84464934	84465127	chr10:41529426..41529460,-	167	+
chr1	84786054	84786359	chr10:41210134..41210137,-	167	+
chr1	84786054	84786359	chr10:41210141..41210174,-	167	+
chr1	84786054	84786359	chr10:41210175..41210186,-	167	+
chr1	84787456	84787867	chr10:41208692..41208723,-	167	+
chr1	84799609	84799642	chr10:41197008..41197040,-	167	+
chr1	84929113	84929136	chr12:97020817..97020820,+	167	+
chr1	84995139	84995180	chr10:41023731..41023772,+	167	-
chr1	84995139	84995180	chr10:41023774..41023781,+	167	-
chr1	85204390	85204852	chr10:40792085..40792096,-	167	-
chr1	85204399	85204852	chr10:40792098..40792114,-	167	-
chr1	85590521	85591018	chr10:40655980..40655994,-	167	+
chr1	85590816	85591166	chr10:40655977..40656012,+	167	-
chr1	85595854	85595976	chr10:40651725..40651744,+	167	-
chr1	85660077	85660591	chr10:40603625..40603668,+	167	-
chr1	85660301	85660808	chr10:40603426..40603440,+	167	-
chr1	85660463	85660908	chr10:40603326..40603404,+	167	-
chr1	85660463	85660949	chr10:40603299..40603314,+	167	-
chr1	85660464	85660973	chr10:40603275..40603289,+	167	-
chr1	85660544	85661049	chr10:40602879..40602936,-	167	+
chr1	85846698	85846778	chr10:40403059..40403073,+	167	-
chr1	85892832	85893305	chr10:40349793..40349859,+	167	-
chr1	85892832	85893305	chr10:40349863..40349869,+	167	-
chr1	86021494	86021654	chr10:40290415..40290424,+	167	+
chr1	86112081	86112104	chr15:75662218..75662219,-	167	-
chr1	86423476	86423986	chr10:40021992..40022012,-	167	-
chr1	86423478	86423575	chrX:151589410..151589414,+	167	-
chr1	86469509	86469892	chr10:40069071..40069193,+	167	+
chr1	86469621	86469892	chr10:40069280..40069324,+	167	+
chr1	86470395	86470698	chr10:40069808..40069815,-	167	-
chr1	86470473	86470698	chr10:40069833..40069907,-	167	-
chr1	86470536	86470698	chr10:40069917..40069926,-	167	-
chr1	86885066	86885401	chr10:39514728..39514738,+	167	-
chr1	86956852	86956910	chr10:39456655..39456663,+	167	-
chr1	86960407	86960805	chr10:39452189..39452256,+	167	-
chr1	86960548	86960805	chr10:39451780..39451817,-	167	+
chr1	86960595	86960805	chr10:39451724..39451735,-	167	+
chr1	86960616	86960805	chr10:39452000..39452009,+	167	-
chr1	86960648	86960805	chr10:39451967..39451982,+	167	-
chr1	86960693	86960805	chr10:39451905..39451946,+	167	-
chr1	86960694	86960805	chr10:39451608..39451688,-	167	+
chr1	87064057	87064080	chr10:39360917..39360930,+	167	-
chr1	87064057	87064080	chr10:39360961..39360974,+	167	-
chr1	87066190	87066346	chr10:39358568..39358571,-	167	+
chr1	87096940	87097147	chr10:39338383..39338401,-	167	+
chr1	87102043	87102075	chr10:39332941..39332960,+	167	-
chr1	87102043	87102075	chr10:39332993..39333055,+	167	-
chr1	87157582	87157911	chr10:39271263..39271290,+	167	-
chr1	87178624	87178997	chr10:39252942..39252953,+	167	-
chr1	87178699	87179054	chr10:39252793..39252820,+	167	-
chr1	87179557	87180030	chr10:39251902..39251908,+	167	-
chr1	87325203	87325502	chr10:39171293..39171301,+	167	-
chr1	87423828	87424265	chr10:39089366..39089401,-	167	+
chr1	87423880	87424219	chr10:39089721..39089732,+	167	-
chr1	87423880	87424332	chr10:39089556..39089610,+	167	-
chr1	87424714	87425228	chr10:39088823..39088857,+	167	-
chr1	87717022	87717510	chr10:38853720..38853733,-	167	+
chr1	87717022	87717524	chr10:38853661..38853718,-	167	+
chr1	87717198	87717629	chr10:38853787..38853837,+	167	-
chr1	87717198	87717629	chr10:38853856..38853872,+	167	-
chr1	87717312	87717629	chr10:38853764..38853786,+	167	-
chr1	87728015	87728248	chr10:38842083..38842085,-	167	+
chr1	87728015	87728269	chr10:38842019..38842066,-	167	+
chr1	88044652	88045098	chr10:38685422..38685436,+	167	-
chr1	88044688	88045098	chr10:38685395..38685404,+	167	-
chr1	88044711	88045182	chr10:38685365..38685382,+	167	-
chr1	88044711	88045194	chr10:38685353..38685364,+	167	-
chr1	88045232	88045548	chr10:38684998..38685007,+	167	-
chr1	89145356	89145379	chr11:19854188..19854192,+	167	-
chr1	89693698	89693785	chr10:37035191..37035196,+	167	+
chr1	89834111	89834146	chr6:57775138..57775160,-	167	-
chr1	89834111	89834146	chr6:57775276..57775299,-	167	-
chr1	89849203	89849336	chr10:36860743..36860787,-	167	+
chr1	89850894	89851293	chr10:36858669..36858743,-	167	+
chr1	89852506	89852964	chr10:36857118..36857141,-	167	+
chr1	89854562	89854746	chr10:36855912..36855926,-	167	+
chr1	89854562	89854761	chr10:36855898..36855907,-	167	+
chr1	89854562	89854762	chr10:36855662..36855680,-	167	+
chr1	89854562	89854762	chr10:36855734..36855748,-	167	+
chr1	89854562	89854762	chr10:36855781..36855793,-	167	+
chr1	89854562	89854762	chr10:36855821..36855858,-	167	+
chr1	89854562	89854762	chr10:36855861..36855866,-	167	+
chr1	89854562	89854762	chr10:36855869..36855883,-	167	+
chr1	89854562	89855021	chr10:36855613..36855628,-	167	+
chr1	89881229	89881252	chr2:21127257..21127266,-	167	+
chr1	89881229	89881252	chr2:21127270..21127304,-	167	+
chr1	89881229	89881252	chr2:21127346..21127408,+	167	-
chr1	89935820	89936031	chr10:36716849..36716867,+	167	-
chr1	89962666	89962796	chr10:36694878..36694926,+	167	-
chr1	89962674	89963047	chr10:36694527..36694557,+	167	-
chr1	89963253	89963408	chr10:36694364..36694385,+	167	-
chr1	89963253	89963427	chr10:36694342..36694362,+	167	-
chr1	90197710	90198179	chr10:36348069..36348086,+	167	-
chr1	90197832	90198179	chr10:36348041..36348054,+	167	-
chr1	90290527	90290581	chr10:36245193..36245198,+	167	-
chr1	90306670	90306943	chr10:36226819..36226830,+	167	-
chr1	90306731	90307198	chr10:36226756..36226803,+	167	-
chr1	90306823	90307322	chr10:36226640..36226652,+	167	-
chr1	91725824	91725965	chr2:180931740..180931767,-	167	-
chr1	91829707	91830092	chr10:34203436..34203450,+	167	-
chr1	91829707	91830168	chr10:34203352..34203405,+	167	-
chr1	91829707	91830198	chr10:34203323..34203339,+	167	-
chr1	91829765	91830232	chr10:34203256..34203285,+	167	-
chr1	91829774	91830281	chr10:34203221..34203251,+	167	-
chr1	91861647	91861675	chr10:34138271..34138373,-	167	+
chr1	91871672	91871708	chr13:27732678..27732685,-	167	-
chr1	91889343	91889798	chr10:34109780..34109796,+	167	-
chr1	92006825	92007330	chr10:34018870..34018874,+	167	-
chr1	92023417	92023920	chr10:34003427..34003450,+	167	-
chr1	92023528	92024056	chr10:34003301..34003316,+	167	-
chr1	92162796	92162839	chr10:33926983..33927006,-	167	+
chr1	92162796	92162839	chr10:33927007..33927071,-	167	+
chr1	92220465	92220877	chr10:33816181..33816195,-	167	-
chr1	92220554	92221063	chr10:33816270..33816273,-	167	-
chr1	92220577	92221072	chr10:33816286..33816303,-	167	-
chr1	92220748	92220825	chr10:33816313..33816360,-	167	-
chr1	92246536	92247015	chr10:33871718..33871722,-	167	-
chr1	92373178	92373259	chr10:33764084..33764089,-	167	+
chr1	92373178	92373259	chr10:33764100..33764105,-	167	+
chr1	92373178	92373259	chr10:33764108..33764123,-	167	+
chr1	92384622	92385062	chr10:33739303..33739365,-	167	+
chr1	92384622	92385102	chr10:33739275..33739284,-	167	+
chr1	92583402	92583906	chr1:31233249..31233258,+	167	+
chr1	92789764	92790275	chr9:86775533..86775547,-	167	+
chr1	92789811	92790327	chr9:86775482..86775494,-	167	+
chr1	92789968	92790484	chr9:86775326..86775337,-	167	+
chr1	92789974	92790490	chr9:86775316..86775319,-	167	+
chr1	92790045	92790556	chr9:86775249..86775302,-	167	+
chr1	92790067	92790583	chr9:86775238..86775247,-	167	+
chr1	92790106	92790623	chr9:86775200..86775207,-	167	+
chr1	92906215	92906438	chr9:86693712..86693719,-	167	+
chr1	92915116	92915636	chr9:86686863..86686874,-	167	+
chr1	93255077	93255217	chr9:86465382..86465454,-	167	+
chr1	93255077	93255328	chr9:86465572..86465628,+	167	-
chr1	93381109	93381400	chr9:86400735..86400739,+	167	-
chr1	93439566	93439829	chr9:86360831..86360868,+	167	-
chr1	93439591	93439829	chr9:86360780..86360826,+	167	-
chr1	93439632	93439829	chr9:86360770..86360777,+	167	-
chr1	93500542	93500641	chr1:29542779..29542784,-	167	-
chr1	93500543	93500641	chr7:123969356..123969361,-	167	-
chr1	94247432	94247455	chr9:15432727..15432755,-	167	-
chr1	94247432	94247455	chr9:15432770..15432785,-	167	-
chr1	94386489	94387021	chr9:85739205..85739208,+	167	-
chr1	94386620	94387119	chr9:85739108..85739112,+	167	-
chr1	94386848	94387302	chr9:85738925..85738928,+	167	-
chr1	94389275	94389747	chr9:85736490..85736509,+	167	-
chr1	94389275	94389760	chr9:85736469..85736487,+	167	-
chr1	94389392	94389914	chr9:85736331..85736368,+	167	-
chr1	94389605	94390124	chr9:85736138..85736149,+	167	-
chr1	94512497	94512533	chr9:85642893..85642910,-	167	+
chr1	94512497	94512533	chr9:85642915..85642963,-	167	+
chr1	94570541	94570683	chr9:85604007..85604014,-	167	+
chr1	94570541	94570683	chr9:85604020..85604046,-	167	+
chr1	94654563	94654587	chr11:104191081..104191098,+	167	+
chr1	95104309	95104720	chr9:85220717..85220735,-	167	+
chr1	95104389	95104547	chr9:85220896..85220911,-	167	+
chr1	95108031	95108441	chr9:85216996..85217000,-	167	+
chr1	95638320	95638343	chr6:71346150..71346178,-	167	+
chr1	95638320	95638343	chr6:71346194..71346215,-	167	+
chr1	95638320	95638343	chr6:71346225..71346236,-	167	+
chr1	95638320	95638343	chr6:71346273..71346284,-	167	+
chr1	95638320	95638343	chr6:71346285..71346300,-	167	+
chr1	96032236	96032260	chr11:21948029..21948034,-	167	-
chr1	96413932	96413956	chr10:5917349..5917381,+	167	-
chr1	96822715	96822898	chr9:83736739..83736750,+	167	-
chr1	97044341	97044454	chr9:83558570..83558573,+	167	-
chr1	97333262	97333286	chr9:40238537..40238556,-	167	-
chr1	97725707	97726048	chr9:83040208..83040221,-	167	+
chr1	97725707	97726087	chr9:83040135..83040195,-	167	+
chr1	97725707	97726130	chr9:83040108..83040113,-	167	+
chr1	97887869	97888347	chr9:82869778..82869782,+	167	-
chr1	97888012	97888493	chr9:82869302..82869339,-	167	+
chr1	97888237	97888762	chr9:82869082..82869100,-	167	+
chr1	97888298	97888822	chr9:82869014..82869073,-	167	+
chr1	97888376	97888860	chr9:82868986..82869003,-	167	+
chr1	97888723	97889067	chr9:82868721..82868760,-	167	+
chr1	97888781	97889067	chr9:82868559..82868594,-	167	+
chr1	98090348	98090666	chr9:82724048..82724083,+	167	-
chr1	98090626	98090672	chr9:82723574..82723683,+	167	-
chr1	99466116	99466616	chr9:81525536..81525555,+	167	-
chr1	99472384	99472407	chr13:27339697..27339739,-	167	+
chr1	99472384	99472407	chr13:27339701..27339760,+	167	-
chr1	99472384	99472407	chr13:27339780..27339824,-	167	+
chr1	100343273	100343296	chr13:108661427..108661432,-	167	-
chr1	100922421	100922554	chr9:80192584..80192586,-	167	+
chr1	100973721	100974221	chr9:80156001..80156004,+	167	-
chr1	100997716	100998214	chr9:80134138..80134155,+	167	-
chr1	101003559	101003851	chr9:80129298..80129306,+	167	-
chr1	101143910	101143937	chr9:80012802..80012805,+	167	-
chr1	101143910	101143937	chr9:80012809..80012817,+	167	-
chr1	101143910	101143937	chr9:80012820..80012862,+	167	-
chr1	101143910	101143937	chr9:80012868..80012883,+	167	-
chr1	101143910	101143937	chr9:80012886..80012893,+	167	-
chr1	101299717	101300076	chr9:79915168..79915177,-	167	+
chr1	101299790	101300076	chr9:79915259..79915272,+	167	-
chr1	101388047	101388498	chr9:79860658..79860662,-	167	+
chr1	101482919	101483425	chr9:79825347..79825356,-	167	-
chr1	101482972	101483465	chr9:79825381..79825392,-	167	-
chr1	101482999	101483513	chr9:79825435..79825440,-	167	-
chr1	101483026	101483522	chr9:79825445..79825469,-	167	-
chr1	101483060	101483591	chr9:79825491..79825509,-	167	-
chr1	101483188	101483713	chr9:79825589..79825616,-	167	-
chr1	101483205	101483734	chr9:79825617..79825643,-	167	-
chr1	101483224	101483738	chr9:79825645..79825668,-	167	-
chr1	101512802	101512834	chr9:79809790..79809808,-	167	-
chr1	101512802	101512834	chr9:79809852..79809895,-	167	-
chr1	101579031	101579106	chr9:79708145..79708172,-	167	+
chr1	101666033	101666169	chr9:79641315..79641326,-	167	+
chr1	101666033	101666169	chr9:79641328..79641348,-	167	+
chr1	101666033	101666169	chr9:79641352..79641378,-	167	+
chr1	101666258	101666387	chr9:79641185..79641216,-	167	+
chr1	101666258	101666436	chr9:79641097..79641179,-	167	+
chr1	101666567	101666877	chr9:79640760..79640802,+	167	-
chr1	101775436	101775946	chr9:79566394..79566399,-	167	-
chr1	101775448	101775965	chr9:79566419..79566427,-	167	-
chr1	101775477	101775992	chr9:79566438..79566455,-	167	-
chr1	101775584	101776098	chr9:79566548..79566559,-	167	-
chr1	101775595	101776111	chr9:79566563..79566570,-	167	-
chr1	101775606	101776122	chr9:79566572..79566584,-	167	-
chr1	101775631	101776148	chr9:79566598..79566608,-	167	-
chr1	101775648	101776159	chr9:79566610..79566625,-	167	-
chr1	101775675	101776185	chr9:79566642..79566649,-	167	-
chr1	101821588	101821904	chr9:79606174..79606179,-	167	-
chr1	101821683	101821707	chr2:25398946..25398959,+	167	-
chr1	101823335	101823384	chr9:79607274..79607299,-	167	-
chr1	101823335	101823384	chr9:79607484..79607552,-	167	-
chr1	101847574	101848064	chr9:79487579..79487585,-	167	+
chr1	101890318	101890824	chr9:79446961..79446964,-	167	+
chr1	103292220	103292440	chr9:78463611..78463616,+	167	-
chr1	103292220	103292475	chr9:78463564..78463593,+	167	-
chr1	103292246	103292628	chr9:78463308..78463316,+	167	-
chr1	103292263	103292628	chr9:78463289..78463300,+	167	-
chr1	103292284	103292628	chr9:78463259..78463281,+	167	-
chr1	103474402	103474829	chr9:78329531..78329558,-	167	+
chr1	103474402	103474846	chr9:78329464..78329521,-	167	+
chr1	103475505	103475579	chr15:60299610..60299619,+	167	+
chr1	103475505	103475583	chr19:28938256..28938257,-	167	+
chr1	103476584	103477064	chr9:78327458..78327460,+	167	-
chr1	103476886	103477385	chr9:78326855..78326875,-	167	+
chr1	103537568	103537697	chr2:60113658..60113660,-	167	+
chr1	103965259	103965572	chr18:79306029..79306059,-	167	-
chr1	103965462	103965572	chr18:79306158..79306249,-	167	-
chr1	103965947	103966257	chr18:79306577..79306592,-	167	-
chr1	103965947	103966288	chr18:79306603..79306620,-	167	-
chr1	103965947	103966365	chr18:79306677..79306692,-	167	-
chr1	103965947	103966373	chr18:79306695..79306716,-	167	-
chr1	103965947	103966419	chr18:79306722..79306753,-	167	-
chr1	103966300	103966758	chr18:79307096..79307129,-	167	-
chr1	103966363	103966788	chr18:79307145..79307190,-	167	-
chr1	104659069	104659465	chr12:98161256..98161272,+	167	+
chr1	104659427	104659529	chr1:83011924..83011957,+	167	-
chr1	104759490	104759975	chr18:78793634..78793646,-	167	+
chr1	105329435	105329746	chr18:78402660..78402716,-	167	+
chr1	105329496	105329962	chr18:78402628..78402656,-	167	+
chr1	105329522	105329991	chr18:78402606..78402617,-	167	+
chr1	105357242	105357300	chr18:78375902..78375915,-	167	+
chr1	105562304	105562591	chr18:78226805..78226817,+	167	-
chr1	105562336	105562591	chr18:78226767..78226786,+	167	-
chr1	105816204	105816362	chr18:78118270..78118280,+	167	-
chr1	105826308	105826391	chr18:78109005..78109045,+	167	-
chr1	105902122	105902500	chr18:77971463..77971478,-	167	-
chr1	105902122	105902500	chr18:77971769..77971771,+	167	+
chr1	105944264	105944395	chr18:78014527..78014544,+	167	+
chr1	105950002	105950433	chr18:78017494..78017536,+	167	+
chr1	105950013	105950484	chr18:78017273..78017311,-	167	-
chr1	105951329	105951489	chr18:78018585..78018636,+	167	+
chr1	105987904	105988353	chr18:77952717..77952741,-	167	+
chr1	105987922	105988353	chr18:77952655..77952712,-	167	+
chr1	105988097	105988353	chr18:77952930..77952953,+	167	-
chr1	106073225	106073550	chr18:77870878..77870884,-	167	+
chr1	106130059	106130596	chr18:77804091..77804141,-	167	+
chr1	106130081	106130612	chr18:77804046..77804088,-	167	+
chr1	106130131	106130612	chr18:77804024..77804041,-	167	+
chr1	106130162	106130612	chr18:77803981..77804009,-	167	+
chr1	106130230	106130612	chr18:77803934..77803943,-	167	+
chr1	106130478	106130612	chr18:77803850..77803901,-	167	+
chr1	106130478	106130612	chr18:77803912..77803922,-	167	+
chr1	106133754	106134060	chr18:77800445..77800450,-	167	+
chr1	106270527	106270780	chr18:77700930..77700932,-	167	-
chr1	106303796	106304104	chr18:77736935..77736948,-	167	-
chr1	106991200	106991636	chr18:76401789..76401814,+	167	-
chr1	106991348	106991888	chr18:76401546..76401613,+	167	-
chr1	106991572	106991895	chr18:76401314..76401395,+	167	-
chr1	107078070	107078487	chr18:76324815..76324824,+	167	-
chr1	107078311	107078602	chr18:76324790..76324803,+	167	-
chr1	107078311	107078619	chr18:76324772..76324782,+	167	-
chr1	107141730	107141780	chr18:76271498..76271508,+	167	-
chr1	107214151	107214641	chr18:76219161..76219176,+	167	-
chr1	107214176	107214675	chr18:76219118..76219155,+	167	-
chr1	107666032	107666504	chr18:75857293..75857351,-	167	+
chr1	107666038	107666504	chr18:75857287..75857292,-	167	+
chr1	107666054	107666504	chr18:75857266..75857280,-	167	+
chr1	107666271	107666504	chr18:75857160..75857176,-	167	+
chr1	107666271	107666504	chr18:75857184..75857237,-	167	+
chr1	107666281	107666504	chr18:75857081..75857107,-	167	+
chr1	107769204	107769231	chr5:119089533..119089537,+	167	+
chr1	108089001	108089381	chr18:75554203..75554207,+	167	-
chr1	108107042	108107155	chr18:75537905..75537910,-	167	+
chr1	108107835	108108240	chr18:75537197..75537202,-	167	+
chr1	108115471	108115515	chr18:75530226..75530235,+	167	-
chr1	108117550	108118047	chr18:75528166..75528170,+	167	-
chr1	108117894	108118325	chr18:75527810..75527843,+	167	-
chr1	108118041	108118325	chr18:75527685..75527689,+	167	-
chr1	108118606	108118919	chr18:75526297..75526322,+	167	-
chr1	108224367	108224822	chr18:75438430..75438451,-	167	+
chr1	108224370	108224450	chr18:75439125..75439129,+	167	-
chr1	108224486	108224822	chr18:75438577..75438615,+	167	-
chr1	108449416	108449745	chr18:75161535..75161537,+	167	-
chr1	108451325	108451513	chr18:75160169..75160213,+	167	-
chr1	108451335	108451513	chr18:75160143..75160153,+	167	-
chr1	108451372	108451513	chr18:75160102..75160114,+	167	-
chr1	108451372	108451513	chr18:75160123..75160141,+	167	-
chr1	108579452	108579673	chr18:75216522..75216539,+	167	-
chr1	108638040	108638445	chr18:75120906..75120922,-	167	+
chr1	108863522	108863697	chr18:74952069..74952082,+	167	-
chr1	108866604	108866860	chr18:74946790..74946802,+	167	-
chr1	108866627	108866860	chr18:74946758..74946777,+	167	-
chr1	108866655	108866860	chr18:74946737..74946754,+	167	-
chr1	109069693	109069783	chr18:74874437..74874450,+	167	-
chr1	109079937	109080409	chr18:74867662..74867697,+	167	-
chr1	109255038	109255164	chr18:74785215..74785225,+	167	-
chr1	109255051	109255164	chr18:74785180..74785214,+	167	-
chr1	109370651	109370676	chr18:74690887..74690904,+	167	-
chr1	109546137	109546222	chr18:74442808..74442827,+	167	-
chr1	109546154	109546222	chr18:74442791..74442807,+	167	-
chr1	109546177	109546222	chr18:74442752..74442785,+	167	-
chr1	109745720	109745748	chr18:74225311..74225335,-	167	-
chr1	110154873	110154967	chr18:74088335..74088349,-	167	+
chr1	110280800	110281092	chr18:74019020..74019053,+	167	-
chr1	110409912	110410300	chr18:73930161..73930164,-	167	+
chr1	110508957	110509195	chr18:73863393..73863460,-	167	+
chr1	110633965	110634284	chr18:73732496..73732536,+	167	-
chr1	110634015	110634542	chr18:73732409..73732490,+	167	-
chr1	110634134	110634601	chr18:73732351..73732366,+	167	-
chr1	111888336	111888849	chr18:72510791..72510810,-	167	+
chr1	111888371	111888896	chr18:72510744..72510762,-	167	+
chr1	111888387	111888921	chr18:72510730..72510741,-	167	+
chr1	111888432	111888941	chr18:72510683..72510727,-	167	+
chr1	111888449	111888941	chr18:72510663..72510676,-	167	+
chr1	111888477	111888941	chr18:72510638..72510647,-	167	+
chr1	111898145	111898491	chr18:72501362..72501366,-	167	+
chr1	112171237	112171633	chr18:72318744..72318754,-	167	+
chr1	112628611	112628635	chr7:149864591..149864616,+	167	-
chr1	112628611	112628635	chr7:149864604..149864617,-	167	+
chr1	113094850	113094873	chr16:36717810..36717842,+	167	+
chr1	114049579	114049827	chr18:70740714..70740719,+	167	-
chr1	114063740	114064056	chr18:70727922..70728052,+	167	-
chr1	114063740	114064056	chr18:70728080..70728160,+	167	-
chr1	114168661	114168877	chr18:70632083..70632174,-	167	+
chr1	114168661	114168962	chr18:70631993..70632062,-	167	+
chr1	114168787	114168964	chr18:70632060..70632109,+	167	-
chr1	114168787	114168964	chr18:70632111..70632125,+	167	-
chr1	114168787	114168964	chr18:70632213..70632229,+	167	-
chr1	114168787	114168964	chr18:70632275..70632289,+	167	-
chr1	114168787	114168964	chr18:70632314..70632329,+	167	-
chr1	114693441	114693893	chr18:70212988..70213081,-	167	+
chr1	114693533	114693936	chr18:70212951..70212985,-	167	+
chr1	114693533	114693945	chr18:70212922..70212946,-	167	+
chr1	115114435	115114692	chr18:69846426..69846438,+	167	-
chr1	115114435	115114727	chr18:69846386..69846396,+	167	-
chr1	115116731	115117245	chr18:69843798..69843820,+	167	-
chr1	115117789	115117960	chr18:69842751..69842806,+	167	-
chr1	115118117	115118261	chr18:69842727..69842744,+	167	-
chr1	115149293	115149316	chr1:182272443..182272460,+	167	-
chr1	115168881	115169211	chr18:69796543..69796564,+	167	-
chr1	115195557	115195987	chr18:69772289..69772298,+	167	-
chr1	115214627	115215138	chr18:69753278..69753292,+	167	-
chr1	115214658	115215164	chr18:69753237..69753261,+	167	-
chr1	115214709	115215181	chr18:69753200..69753211,+	167	-
chr1	115214992	115215226	chr18:69753015..69753104,+	167	-
chr1	115214992	115215226	chr18:69753108..69753139,+	167	-
chr1	115214992	115215226	chr18:69753145..69753159,+	167	-
chr1	115214992	115215226	chr18:69753168..69753186,+	167	-
chr1	115214995	115215445	chr18:69752912..69752928,+	167	-
chr1	115215168	115215496	chr18:69752864..69752875,+	167	-
chr1	115215241	115215750	chr18:69752638..69752665,+	167	-
chr1	115215254	115215750	chr18:69752608..69752625,+	167	-
chr1	115215264	115215750	chr18:69752598..69752607,+	167	-
chr1	115215387	115215518	chr18:69752455..69752503,+	167	-
chr1	115232435	115232729	chr18:69735022..69735024,+	167	-
chr1	115292944	115293447	chr18:69681809..69681844,+	167	-
chr1	115293202	115293679	chr18:69681575..69681579,+	167	-
chr1	115293341	115293753	chr18:69681483..69681514,+	167	-
chr1	115293341	115293794	chr18:69681439..69681456,+	167	-
chr1	115293349	115293827	chr18:69681413..69681424,+	167	-
chr1	115293527	115293949	chr18:69681228..69681237,+	167	-
chr1	115293732	115294195	chr18:69681020..69681032,+	167	-
chr1	115293746	115293794	chr18:69681009..69681014,+	167	-
chr1	115293848	115293949	chr18:69680960..69681007,+	167	-
chr1	115295145	115295655	chr18:69679569..69679578,+	167	-
chr1	115295240	115295690	chr18:69679493..69679500,+	167	-
chr1	115295248	115295690	chr18:69679483..69679489,+	167	-
chr1	115295261	115295690	chr18:69679464..69679478,+	167	-
chr1	115295273	115295690	chr18:69679451..69679461,+	167	-
chr1	115295300	115295690	chr18:69679434..69679445,+	167	-
chr1	115295400	115295690	chr18:69679337..69679354,+	167	-
chr1	115295480	115295690	chr18:69679247..69679264,+	167	-
chr1	115313715	115314156	chr18:69660555..69660626,+	167	-
chr1	115379973	115380311	chr18:69597687..69597691,+	167	-
chr1	115439276	115439645	chr18:69541895..69541905,+	167	-
chr1	116392429	116392453	chr12:101422436..101422460,+	167	+
chr1	116465783	116465857	chr18:68750531..68750543,-	167	+
chr1	116763148	116763514	chr18:63851871..63851882,-	167	-
chr1	116786055	116786316	chr18:63868205..63868228,-	167	-
chr1	116786056	116786105	chr18:63868343..63868384,+	167	+
chr1	117246587	117246857	chr18:64500223..64500240,+	167	-
chr1	117247275	117247607	chr18:64499442..64499445,-	167	+
chr1	117247275	117247607	chr18:64499879..64499895,+	167	-
chr1	117247294	117247607	chr18:64499706..64499721,+	167	-
chr1	117247325	117247607	chr18:64499674..64499696,+	167	-
chr1	117466648	117466817	chr18:64617530..64617540,-	167	-
chr1	117497091	117497412	chr18:64671437..64671471,+	167	-
chr1	117523069	117523594	chr18:64648631..64648636,-	167	+
chr1	117523315	117523619	chr18:64648600..64648630,-	167	+
chr1	117597899	117598341	chr18:64546302..64546313,+	167	-
chr1	117597910	117598398	chr18:64546243..64546259,+	167	-
chr1	117677495	117677553	chr9:65310345..65310349,+	167	+
chr1	117677495	117677566	chr9:65310602..65310647,+	167	+
chr1	117818918	117819192	chr9:65360513..65360526,-	167	+
chr1	118025786	118026079	chr9:65409956..65409970,-	167	-
chr1	118025786	118026079	chr9:65409971..65409987,-	167	-
chr1	118025786	118026079	chr9:65409988..65409997,-	167	-
chr1	118034383	118034597	chr9:65434994..65435028,+	167	-
chr1	118034418	118034597	chr9:65434956..65434992,+	167	-
chr1	118089848	118089912	chr9:65478359..65478406,+	167	+
chr1	118089848	118089912	chr9:65478411..65478424,+	167	+
chr1	118089848	118089912	chr9:65478494..65478510,+	167	+
chr1	118089848	118089912	chr9:65478561..65478568,+	167	+
chr1	118089867	118089962	chr9:65478617..65478627,+	167	+
chr1	118090305	118090589	chr9:65478877..65478895,+	167	+
chr1	118119502	118119627	chr5:99450614..99450617,-	167	+
chr1	118156621	118156837	chr9:65524324..65524363,+	167	+
chr1	118156621	118156851	chr9:65524373..65524428,+	167	+
chr1	118408775	118409165	chr9:65675351..65675383,-	167	-
chr1	118408806	118409299	chr9:65675474..65675503,-	167	-
chr1	118408847	118409299	chr9:65675514..65675547,-	167	-
chr1	118506569	118507012	chr9:65738098..65738150,+	167	-
chr1	118506569	118507012	chr9:65738151..65738165,+	167	-
chr1	118623020	118623481	chr9:65738098..65738150,+	167	+
chr1	118623020	118623481	chr9:65738151..65738165,+	167	+
chr1	118636718	118637103	chr9:65756607..65756640,-	167	+
chr1	118636730	118637103	chr9:65756897..65756908,+	167	-
chr1	118636736	118637103	chr9:65756586..65756605,-	167	+
chr1	118636782	118637103	chr9:65756830..65756890,+	167	-
chr1	118636842	118637103	chr9:65756774..65756826,+	167	-
chr1	118800750	118800989	chr9:65908002..65908080,+	167	+
chr1	118832096	118832595	chr9:65941913..65941923,-	167	+
chr1	118942476	118942813	chr9:66037058..66037063,+	167	-
chr1	119491554	119492029	chr9:66293434..66293446,+	167	+
chr1	119494352	119494703	chr9:66295853..66295876,+	167	+
chr1	119567990	119568446	chr9:66362307..66362333,-	167	-
chr1	119568007	119568499	chr9:66362340..66362343,-	167	-
chr1	119568028	119568511	chr9:66362347..66362370,-	167	-
chr1	119568049	119568511	chr9:66362374..66362404,-	167	-
chr1	119574186	119574308	chr9:66366405..66366409,-	167	-
chr1	119574235	119574271	chr9:66366451..66366460,-	167	-
chr1	119722600	119723141	chr9:66438479..66438482,-	167	-
chr1	119724758	119725227	chr9:66440624..66440633,-	167	-
chr1	119724858	119725333	chr9:66441036..66441047,+	167	+
chr1	119724914	119725390	chr9:66440752..66440776,-	167	-
chr1	119724921	119725397	chr9:66440779..66440792,-	167	-
chr1	119724944	119725397	chr9:66440800..66440831,-	167	-
chr1	119724976	119725397	chr9:66440836..66440848,-	167	-
chr1	119725023	119725397	chr9:66440886..66440906,-	167	-
chr1	119725052	119725397	chr9:66440913..66440927,-	167	-
chr1	119822003	119822463	chr9:66561516..66561523,+	167	+
chr1	119822003	119822466	chr9:66561526..66561543,+	167	+
chr1	119988251	119988580	chr9:66643105..66643126,-	167	-
chr1	119988329	119988580	chr9:66643138..66643218,-	167	-
chr1	120058574	120058684	chr9:66763300..66763315,-	167	-
chr1	120058574	120058684	chr9:66763455..66763498,+	167	+
chr1	120062115	120062612	chr9:66766645..66766669,+	167	+
chr1	120062137	120062637	chr9:66766672..66766689,+	167	+
chr1	120063244	120063419	chr9:66767453..66767517,-	167	-
chr1	120147287	120147381	chr9:66822796..66822810,+	167	+
chr1	120148121	120148430	chr9:66823194..66823266,-	167	-
chr1	120211786	120212195	chr9:66871053..66871068,-	167	-
chr1	120211928	120212195	chr9:66871121..66871152,-	167	-
chr1	120220802	120220998	chr9:66878884..66878909,-	167	-
chr1	120221182	120221301	chr9:66879255..66879289,+	167	+
chr1	120221182	120221495	chr9:66879281..66879334,-	167	-
chr1	120222239	120222682	chr9:66880603..66880644,+	167	+
chr1	120222537	120223084	chr9:66880649..66880678,-	167	-
chr1	120223489	120223847	chr9:66881673..66881693,+	167	+
chr1	120223489	120223868	chr9:66881705..66881711,+	167	+
chr1	120223489	120223873	chr9:66881714..66881768,+	167	+
chr1	120223718	120224007	chr9:66881710..66881767,-	167	-
chr1	120223753	120224226	chr9:66881781..66881808,-	167	-
chr1	120225889	120226173	chr9:66883849..66883893,-	167	-
chr1	120225923	120226173	chr9:66883912..66883944,-	167	-
chr1	120231717	120232169	chr9:66889535..66889538,+	167	+
chr1	120234568	120234840	chr9:66891525..66891549,-	167	-
chr1	120234606	120234840	chr9:66891550..66891627,-	167	-
chr1	120236039	120236097	chr9:66892757..66892761,-	167	-
chr1	120237094	120237428	chr9:66893915..66893928,-	167	-
chr1	120238378	120238870	chr9:66895601..66895615,+	167	+
chr1	120238391	120238894	chr9:66895631..66895647,+	167	+
chr1	120238753	120239201	chr9:66895635..66895730,-	167	-
chr1	120239038	120239201	chr9:66895960..66895975,-	167	-
chr1	120240046	120240491	chr9:66897007..66897027,-	167	-
chr1	120384073	120384096	chr1:129103843..129103849,-	167	+
chr1	120481849	120482177	chr9:67114707..67114717,-	167	-
chr1	120481869	120482177	chr9:67114726..67114737,-	167	-
chr1	120521633	120522097	chr9:67147043..67147088,-	167	-
chr1	120521712	120522097	chr9:67147104..67147115,-	167	-
chr1	120542414	120542821	chr9:67169769..67169780,-	167	-
chr1	120724443	120724940	chr9:67332993..67333007,-	167	-
chr1	121031752	121032074	chr9:67481739..67481751,-	167	-
chr1	121031866	121032074	chr9:67481788..67481885,-	167	-
chr1	121332059	121332418	chr9:67665793..67665831,-	167	-
chr1	121361193	121361312	chr9:67688170..67688179,+	167	+
chr1	121361193	121361346	chr9:67688193..67688236,+	167	+
chr1	121361193	121361392	chr9:67688254..67688261,+	167	+
chr1	121361236	121361295	chr9:67688138..67688165,+	167	+
chr1	121518947	121518970	chr16:17331467..17331520,+	167	+
chr1	122398598	122398885	chr9:68501522..68501538,+	167	+
chr1	122398994	122399123	chr9:68501549..68501564,+	167	+
chr1	122398994	122399147	chr9:68501568..68501592,+	167	+
chr1	122497285	122497308	chr16:85550631..85550647,-	167	-
chr1	122497285	122497308	chr16:85550669..85550677,-	167	-
chr1	122636382	122636711	chr9:68730655..68730656,+	167	+
chr1	122667681	122668003	chr9:68754690..68754692,+	167	+
chr1	122676206	122676230	chr5:87105335..87105345,-	167	-
chr1	122676206	122676230	chr5:87105353..87105360,-	167	-
chr1	122676206	122676230	chr5:87105371..87105394,-	167	-
chr1	123081847	123082171	chr9:69074663..69074667,+	167	+
chr1	123138548	123139057	chr9:69136186..69136211,+	167	+
chr1	123140221	123140655	chr9:69137648..69137656,+	167	+
chr1	123140221	123140656	chr9:69137672..69137702,+	167	+
chr1	123140221	123140656	chr9:69137709..69137714,+	167	+
chr1	123140221	123140656	chr9:69137716..69137744,+	167	+
chr1	123222868	123223230	chr9:69212176..69212200,+	167	+
chr1	123348974	123349274	chr9:69287812..69287815,-	167	-
chr1	123354420	123354607	chr9:69291132..69291136,-	167	-
chr1	123368523	123368649	chr9:69301483..69301511,+	167	+
chr1	123368567	123368677	chr9:69301891..69301923,+	167	+
chr1	123379806	123380239	chr9:69312276..69312281,+	167	+
chr1	123383799	123383933	chr9:69315087..69315112,+	167	+
chr1	123385768	123386056	chr9:69315761..69315767,+	167	+
chr1	123398019	123398200	chr9:69324200..69324204,+	167	+
chr1	123561649	123561790	chr6:126940558..126940603,+	167	-
chr1	123744802	123745277	chr9:69608856..69608874,+	167	+
chr1	123744822	123745307	chr9:69608895..69608900,+	167	+
chr1	123744899	123745403	chr9:69608672..69608686,-	167	-
chr1	123744954	123745456	chr9:69608731..69608742,-	167	-
chr1	124395856	124396332	chr9:69884488..69884511,-	167	-
chr1	124395865	124396332	chr9:69884512..69884518,-	167	-
chr1	124395946	124396391	chr9:69884535..69884546,-	167	-
chr1	124395995	124396415	chr9:69884617..69884624,-	167	-
chr1	124395995	124396415	chr9:69884625..69884648,-	167	-
chr1	124547991	124548332	chr9:69938059..69938065,-	167	-
chr1	124618902	124619263	chr9:69989163..69989289,-	167	-
chr1	124618950	124619437	chr9:69989291..69989366,-	167	-
chr1	124619710	124619755	chr9:69989979..69989990,-	167	-
chr1	124675988	124676444	chr9:70055149..70055163,+	167	+
chr1	124942805	124942866	chr9:70269298..70269336,-	167	-
chr1	124942805	124942866	chr9:70269340..70269399,-	167	-
chr1	124988715	124988983	chr9:70305690..70305706,-	167	-
chr1	125132445	125132848	chr9:70390549..70390634,+	167	+
chr1	125132499	125132848	chr9:70390655..70390677,+	167	+
chr1	125132499	125132848	chr9:70390679..70390727,+	167	+
chr1	125132605	125133055	chr9:70390486..70390498,-	167	-
chr1	125132833	125133263	chr9:70391019..70391033,+	167	+
chr1	125132833	125133263	chr9:70391041..70391054,+	167	+
chr1	125133150	125133564	chr9:70390967..70390981,-	167	-
chr1	125161721	125162018	chr9:70424544..70424567,+	167	+
chr1	125165692	125165859	chr9:70427124..70427138,+	167	+
chr1	125167196	125167293	chr9:70428582..70428594,+	167	+
chr1	125176214	125176243	chrX:100673481..100673486,-	167	-
chr1	125327074	125327136	chr9:70471498..70471513,-	167	+
chr1	125332702	125332947	chr9:70526757..70526817,+	167	+
chr1	125332702	125333109	chr9:70526828..70526923,+	167	+
chr1	125332733	125333254	chr9:70526936..70526947,+	167	+
chr1	125408805	125409224	chr9:70505042..70505055,-	167	+
chr1	125409006	125409316	chr9:70504928..70504995,-	167	+
chr1	125424423	125424542	chr1:136005913..136005920,+	167	-
chr1	125424426	125424522	chr3:37613630..37613631,+	167	-
chr1	125424426	125424524	chr3:62728179..62728188,-	167	-
chr1	125445055	125445082	chr2:85376824..85376852,-	167	+
chr1	125474552	125475065	chr9:70627345..70627367,+	167	-
chr1	125490130	125490653	chr9:70616610..70616624,+	167	-
chr1	125535259	125535636	chr9:70577717..70577719,+	167	-
chr1	125657933	125658243	chr9:70774935..70774937,+	167	+
chr1	125659155	125659179	chr9:70775944..70775958,+	167	+
chr1	125667533	125667575	chr9:70782387..70782392,-	167	-
chr1	126038544	126038858	chr9:71063614..71063638,+	167	+
chr1	126038652	126038730	chr9:71063586..71063599,+	167	+
chr1	126103188	126103388	chr9:71141459..71141465,+	167	+
chr1	126354957	126355453	chr9:71299010..71299036,+	167	+
chr1	126393577	126393882	chr9:71333307..71333377,-	167	-
chr1	126393837	126394053	chr9:71333683..71333694,-	167	-
chr1	126393837	126394053	chr9:71333700..71333782,-	167	-
chr1	126509453	126509739	chr9:71440090..71440104,-	167	-
chr1	126509496	126509739	chr9:71440119..71440150,-	167	-
chr1	126610108	126610586	chr9:71572350..71572363,-	167	+
chr1	126611221	126611502	chr9:71571374..71571385,-	167	+
chr1	126745773	126745800	chr9:77500495..77500501,+	167	+
chr1	126983219	126983608	chr9:71743854..71743909,-	167	-
chr1	126983239	126983608	chr9:71743910..71743915,-	167	-
chr1	127079652	127080042	chr9:71823782..71823787,-	167	-
chr1	127079676	127080186	chr9:71823926..71823928,-	167	-
chr1	127231737	127231878	chr9:71925294..71925308,-	167	-
chr1	127433428	127433621	chr9:71958627..71958638,-	167	-
chr1	127433450	127433621	chr9:71958641..71958677,-	167	-
chr1	127433902	127434033	chr9:71958680..71958723,-	167	-
chr1	127433902	127434033	chr9:71958795..71958804,-	167	-
chr1	127433902	127434033	chr9:71958988..71959003,+	167	+
chr1	127433903	127434034	chr9:71958979..71959032,-	167	-
chr1	127434538	127434597	chr9:71959508..71959519,-	167	-
chr1	127434538	127434597	chr9:71959562..71959624,-	167	-
chr1	127434538	127434597	chr9:71959634..71959702,-	167	-
chr1	127597945	127597991	chr9:72122680..72122693,+	167	+
chr1	127597945	127597991	chr9:72122708..72122720,+	167	+
chr1	127598124	127598162	chr9:72122748..72122757,+	167	+
chr1	127858960	127859429	chr9:72242155..72242158,+	167	-
chr1	127859226	127859533	chr9:72241767..72241777,-	167	+
chr1	127859226	127859610	chr9:72241689..72241702,-	167	+
chr1	127859226	127859623	chr9:72241677..72241686,-	167	+
chr1	127859226	127859655	chr9:72241943..72241955,+	167	-
chr1	127859226	127859681	chr9:72241920..72241934,+	167	-
chr1	127859296	127859757	chr9:72241841..72241859,+	167	-
chr1	128021789	128021812	chr9:65771985..65772005,+	167	-
chr1	128199129	128199208	chr9:72379991..72380014,+	167	+
chr1	128199129	128199208	chr9:72380021..72380078,+	167	+
chr1	128199753	128199833	chr9:72380594..72380635,+	167	+
chr1	128286083	128286599	chr9:72468252..72468254,+	167	+
chr1	128400553	128400648	chr9:72533865..72533882,+	167	+
chr1	128409790	128410250	chr9:72541001..72541016,+	167	+
chr1	128410136	128410620	chr9:72541386..72541416,+	167	+
chr1	128410630	128411179	chr9:72541837..72541884,+	167	+
chr1	128528462	128528891	chr9:72569335..72569364,+	167	+
chr1	128528538	128528913	chr9:72569190..72569205,-	167	-
chr1	128780304	128780336	chr9:72773297..72773321,+	167	+
chr1	128780622	128780705	chr9:72773429..72773478,+	167	+
chr1	128827806	128827841	chr12:114390254..114390268,+	167	-
chr1	128909606	128909683	chr9:72843549..72843560,+	167	-
chr1	128914619	128914642	chr7:147100513..147100528,+	167	-
chr1	128914619	128914642	chr7:147100553..147100564,+	167	-
chr1	128920941	128921325	chr9:72833090..72833104,-	167	+
chr1	128920941	128921325	chr9:72833144..72833149,-	167	+
chr1	128920941	128921325	chr9:72833151..72833204,-	167	+
chr1	128920942	128921325	chr9:72833375..72833449,+	167	-
chr1	128920981	128921325	chr9:72833334..72833374,+	167	-
chr1	129070229	129070334	chr9:72892609..72892632,+	167	+
chr1	129070229	129070334	chr9:72892640..72892671,+	167	+
chr1	129070229	129070334	chr9:72892674..72892688,+	167	+
chr1	129070229	129070334	chr9:72892693..72892715,+	167	+
chr1	129149993	129150123	chr9:72961254..72961261,+	167	+
chr1	129149993	129150188	chr9:72961465..72961475,+	167	+
chr1	129376533	129376557	chr4:43495143..43495160,+	167	+
chr1	130469768	130470150	chr9:73815618..73815629,-	167	-
chr1	130470588	130471079	chr9:73816477..73816516,-	167	-
chr1	130568151	130568174	chr7:31935087..31935094,+	167	+
chr1	130703278	130703799	chr9:74005044..74005065,+	167	+
chr1	130862546	130862569	chr10:80820248..80820330,+	167	+
chr1	131967582	131967893	chr9:74696274..74696338,+	167	+
chr1	131967591	131968059	chr9:74696539..74696542,+	167	+
chr1	131981715	131981789	chr9:74709664..74709671,+	167	+
chr1	131981715	131981808	chr9:74709682..74709691,+	167	+
chr1	131981715	131981834	chr9:74709695..74709722,+	167	+
chr1	131983145	131983550	chr9:74711202..74711243,-	167	-
chr1	131986058	131986532	chr9:74714281..74714296,+	167	+
chr1	131986058	131986532	chr9:74714303..74714318,+	167	+
chr1	132042662	132043003	chr9:74758247..74758253,-	167	-
chr1	132089171	132089392	chr9:74800659..74800742,+	167	+
chr1	132089171	132089543	chr9:74800881..74800898,+	167	+
chr1	132089171	132089543	chr9:74800963..74801016,+	167	+
chr1	132090314	132090544	chr9:74801368..74801382,+	167	+
chr1	132120052	132120487	chr9:74823903..74823984,+	167	+
chr1	132148091	132148287	chr9:74852168..74852181,+	167	+
chr1	132202746	132202942	chr9:74885463..74885508,+	167	+
chr1	132202746	132202991	chr9:74885519..74885544,+	167	+
chr1	132202746	132202991	chr9:74885551..74885562,+	167	+
chr1	132202746	132202991	chr9:74885604..74885613,+	167	+
chr1	132202746	132202991	chr9:74885616..74885627,+	167	+
chr1	132202746	132202991	chr9:74885645..74885659,+	167	+
chr1	132217456	132217756	chr9:74899880..74899889,+	167	+
chr1	132217456	132217784	chr9:74899898..74899943,+	167	+
chr1	132217456	132217830	chr9:74899949..74899960,+	167	+
chr1	132234104	132234260	chr9:74918930..74918949,-	167	-
chr1	132234104	132234260	chr9:74918955..74919035,+	167	+
chr1	132234104	132234260	chr9:74919204..74919225,+	167	+
chr1	132234459	132234559	chr9:74919334..74919376,+	167	+
chr1	132234459	132234573	chr9:74919386..74919391,+	167	+
chr1	132394252	132394521	chr9:75021886..75021903,+	167	+
chr1	132415027	132415143	chr9:75032081..75032092,+	167	+
chr1	132478585	132479029	chr9:75065277..75065290,+	167	+
chr1	132635615	132635801	chr9:75161940..75162017,+	167	+
chr1	132635615	132635822	chr9:75162018..75162040,+	167	+
chr1	132635615	132635839	chr9:75162042..75162072,+	167	+
chr1	132669142	132669367	chr9:75185217..75185219,+	167	+
chr1	132815804	132816329	chr9:75235033..75235054,-	167	-
chr1	132847811	132847845	chr9:75255710..75255714,-	167	-
chr1	132847811	132847845	chr9:75255861..75255886,+	167	+
chr1	132847811	132847845	chr9:75255893..75255906,+	167	+
chr1	132847811	132847845	chr9:75255922..75255931,+	167	+
chr1	132849326	132849534	chr9:75257159..75257190,-	167	-
chr1	132849326	132849689	chr9:75257089..75257143,-	167	-
chr1	132849867	132850210	chr9:75257952..75257983,+	167	+
chr1	132849867	132850210	chr9:75258010..75258024,+	167	+
chr1	132849969	132850049	chr9:75257398..75257450,-	167	-
chr1	132849969	132850211	chr9:75257758..75257846,-	167	-
chr1	132888098	132888270	chr9:75282244..75282249,+	167	+
chr1	132895377	132895569	chr9:75289325..75289382,+	167	+
chr1	133065204	133065327	chr4:43676803..43676819,+	167	+
chr1	133088142	133088567	chr9:54349454..54349490,-	167	-
chr1	133088177	133088236	chr9:54349372..54349451,-	167	-
chr1	133088507	133088534	chr9:54349635..54349656,-	167	-
chr1	133136413	133136445	chr9:75531716..75531721,-	167	+
chr1	133136413	133136445	chr9:75531778..75531796,-	167	+
chr1	133136413	133136445	chr9:75531799..75531853,-	167	+
chr1	133179144	133179411	chr9:75491028..75491044,-	167	+
chr1	133199529	133199712	chr9:75473943..75473986,+	167	-
chr1	133199529	133200018	chr9:75473774..75473788,+	167	-
chr1	133199621	133200018	chr9:75473649..75473692,+	167	-
chr1	133199757	133200018	chr9:75473514..75473577,+	167	-
chr1	133216729	133216995	chr9:75459085..75459102,-	167	+
chr1	133231064	133231248	chr9:75445450..75445463,-	167	+
chr1	133231064	133231248	chr9:75445481..75445519,-	167	+
chr1	133231064	133231248	chr9:75445524..75445545,-	167	+
chr1	133550507	133550974	chr9:54134286..54134301,+	167	-
chr1	133550588	133551097	chr9:54134196..54134205,+	167	-
chr1	133550638	133551152	chr9:54134139..54134150,+	167	-
chr1	133608726	133608950	chr9:54097624..54097636,-	167	+
chr1	133608726	133608957	chr9:54097713..54097734,+	167	-
chr1	133619926	133619949	chr2:32426359..32426372,+	167	+
chr1	134343589	134343854	chr2:126834447..126834492,+	167	-
chr1	134536677	134536708	chr2:126758729..126758826,-	167	+
chr1	134566435	134566780	chr2:126723415..126723416,-	167	+
chr1	134568933	134569154	chr2:126719838..126719841,-	167	+
chr1	134584825	134585107	chr2:126701945..126702003,-	167	+
chr1	134584825	134585124	chr2:126701915..126701941,-	167	+
chr1	134584825	134585158	chr2:126701885..126701907,-	167	+
chr1	134659822	134659899	chr2:126635974..126635977,-	167	+
chr1	134749042	134749102	chr10:32811218..32811223,+	167	-
chr1	134946018	134946528	chr2:126432147..126432159,+	167	+
chr1	134946205	134946555	chr2:126431908..126431919,-	167	-
chr1	134946205	134946555	chr2:126432166..126432178,+	167	+
chr1	135182255	135182349	chr2:126403570..126403581,+	167	-
chr1	135200474	135200599	chr2:126393479..126393490,+	167	-
chr1	135207882	135208143	chr2:126387398..126387436,+	167	-
chr1	135221158	135221634	chr2:126379316..126379334,+	167	-
chr1	135499568	135500077	chr2:126325650..126325668,-	167	+
chr1	135499653	135500077	chr2:126325575..126325594,-	167	+
chr1	135992833	135993332	chr2:125861661..125861676,+	167	-
chr1	135992971	135993468	chr2:125861517..125861534,+	167	-
chr1	135993062	135993560	chr2:125861431..125861460,+	167	-
chr1	135993090	135993585	chr2:125861402..125861426,+	167	-
chr1	135993778	135994283	chr2:125860703..125860716,+	167	-
chr1	135993969	135994470	chr2:125860531..125860544,+	167	-
chr1	135993983	135994495	chr2:125860501..125860530,+	167	-
chr1	135994081	135994539	chr2:125860402..125860415,+	167	-
chr1	135994099	135994539	chr2:125860383..125860401,+	167	-
chr1	135994115	135994539	chr2:125860373..125860382,+	167	-
chr1	135994206	135994539	chr2:125860293..125860309,+	167	-
chr1	136275123	136275252	chr2:125719081..125719104,+	167	-
chr1	136303676	136303917	chr2:125692019..125692041,+	167	-
chr1	136319212	136319450	chr2:125684934..125684957,-	167	+
chr1	136319212	136319673	chr2:125684721..125684763,-	167	+
chr1	136319330	136319756	chr2:125684899..125684961,+	167	-
chr1	136397549	136397572	chr19:11049139..11049152,-	167	+
chr1	136397549	136397572	chr19:11049154..11049200,-	167	+
chr1	136458198	136458405	chr2:125608570..125608581,-	167	+
chr1	136458198	136458426	chr2:125608551..125608562,-	167	+
chr1	136458198	136458475	chr2:125608510..125608538,-	167	+
chr1	136458198	136458498	chr2:125608470..125608508,-	167	+
chr1	136458198	136458546	chr2:125608448..125608466,-	167	+
chr1	136475754	136476019	chr2:125593720..125593724,-	167	+
chr1	136511902	136512297	chr2:125563621..125563626,-	167	+
chr1	136550723	136551153	chr2:125549443..125549459,-	167	+
chr1	136550751	136551251	chr2:125549393..125549427,-	167	+
chr1	136551068	136551145	chr2:125549260..125549273,-	167	+
chr1	136636393	136636804	chr2:125499419..125499430,+	167	-
chr1	136636982	136637163	chr2:125498885..125498920,+	167	-
chr1	137103024	137103412	chr2:125332131..125332144,-	167	+
chr1	137103024	137103412	chr2:125332155..125332181,-	167	+
chr1	137202427	137202652	chr2:125223547..125223578,-	167	+
chr1	137388733	137389222	chr2:125127459..125127472,-	167	+
chr1	137511665	137511745	chr2:125055177..125055189,+	167	-
chr1	137511665	137511745	chr2:125055288..125055297,+	167	-
chr1	137522721	137523232	chr2:125043875..125043882,+	167	-
chr1	137559601	137560092	chr2:125014716..125014723,+	167	-
chr1	137586546	137586802	chr2:124987042..124987045,+	167	-
chr1	137599532	137600040	chr2:124979757..124979768,+	167	-
chr1	137601009	137601424	chr2:124978328..124978342,+	167	-
chr1	137612161	137612665	chr2:124962484..124962505,+	167	-
chr1	137612300	137612665	chr2:124962334..124962359,+	167	-
chr1	137630362	137630500	chr2:124949354..124949384,-	167	+
chr1	137630362	137630559	chr2:124949317..124949353,-	167	+
chr1	137662768	137663233	chr2:124914407..124914414,-	167	+
chr1	137685416	137685459	chr2:124893854..124893869,+	167	-
chr1	137685416	137685459	chr2:124893884..124893899,+	167	-
chr1	137717703	137717746	chr4:41083107..41083118,+	167	-
chr1	137717703	137717746	chr4:41083125..41083136,+	167	-
chr1	137981143	137981181	chr5:14144446..14144450,+	167	+
chr1	138096269	138096320	chr2:124436014..124436021,+	167	-
chr1	138096269	138096320	chr2:124436158..124436172,+	167	-
chr1	138096715	138097012	chr2:124435617..124435640,+	167	-
chr1	138232626	138232661	chr2:124315917..124315919,-	167	+
chr1	139633581	139633683	chr1:43245945..43245960,+	167	-
chr1	140540969	140541137	chr2:122755923..122755931,-	167	-
chr1	140850986	140851445	chr2:122426143..122426153,-	167	-
chr1	140859812	140860044	chr2:122435440..122435459,+	167	+
chr1	140859982	140860478	chr2:122435578..122435589,-	167	-
chr1	140861610	140861811	chr2:122436958..122436969,-	167	-
chr1	140861655	140861811	chr2:122436974..122437019,-	167	-
chr1	140888524	140888634	chr2:122456335..122456412,+	167	+
chr1	141148741	141148791	chr2:122194866..122194890,-	167	+
chr1	141201760	141201855	chr2:122124454..122124473,-	167	-
chr1	141208369	141208497	chr2:122131407..122131416,-	167	-
chr1	141208404	141208497	chr2:122131442..122131451,-	167	-
chr1	141209149	141209650	chr2:122132101..122132111,-	167	-
chr1	141247939	141247963	chr9:45856049..45856053,+	167	+
chr1	141367218	141367312	chr2:122012004..122012021,+	167	-
chr1	141411132	141411378	chr2:121986437..121986473,+	167	-
chr1	141411151	141411378	chr2:121986419..121986429,+	167	-
chr1	141742656	141742897	chr2:121854322..121854334,+	167	-
chr1	141742656	141742897	chr2:121854337..121854400,+	167	-
chr1	141742689	141742897	chr2:121854280..121854299,+	167	-
chr1	141742706	141742773	chr18:43637418..43637455,-	167	-
chr1	141752855	141752928	chr2:121840541..121840545,+	167	-
chr1	141951290	141951744	chr2:121692654..121692733,+	167	+
chr1	141951527	141951744	chr2:121692819..121692895,+	167	+
chr1	141987236	141987485	chr2:121726924..121726956,+	167	+
chr1	142085197	142085676	chr2:121632067..121632077,+	167	+
chr1	142086118	142086629	chr2:121632724..121632754,-	167	-
chr1	142086328	142086360	chr2:121632760..121632781,-	167	-
chr1	142472941	142473351	chr2:121377013..121377022,-	167	+
chr1	142472941	142473364	chr2:121377000..121377011,-	167	+
chr1	142473889	142473952	chr2:121375350..121375357,-	167	+
chr1	142483871	142483938	chr2:121367698..121367702,-	167	+
chr1	142570892	142571253	chr2:121332484..121332528,+	167	-
chr1	142570892	142571288	chr2:121332451..121332469,+	167	-
chr1	142589223	142589689	chr2:121282814..121282863,+	167	-
chr1	142589289	142589689	chr2:121282476..121282497,-	167	+
chr1	142595733	142596225	chr2:121275931..121275949,-	167	+
chr1	142596956	142597396	chr2:121275098..121275129,+	167	-
chr1	142615654	142615824	chr2:121263343..121263382,+	167	-
chr1	142615952	142616187	chr2:121262091..121262100,+	167	-
chr1	142621481	142621586	chr2:121257384..121257397,+	167	-
chr1	142633255	142633477	chr2:121250288..121250316,+	167	-
chr1	142643014	142643520	chr2:121240377..121240387,+	167	-
chr1	142643566	142643982	chr2:121239561..121239572,-	167	+
chr1	142643576	142643982	chr2:121239516..121239550,-	167	+
chr1	142643609	142643982	chr2:121239508..121239513,-	167	+
chr1	142643835	142643969	chr2:121239669..121239695,+	167	-
chr1	142643835	142643969	chr2:121239701..121239706,+	167	-
chr1	142645746	142646088	chr2:121235740..121235745,-	167	+
chr1	142665169	142665470	chr2:121206695..121206711,-	167	+
chr1	142665169	142665486	chr2:121206677..121206683,-	167	+
chr1	142665169	142665500	chr2:121206667..121206674,-	167	+
chr1	142682163	142682480	chr2:121189397..121189406,+	167	-
chr1	142686766	142687284	chr2:121185294..121185305,+	167	-
chr1	142687060	142687587	chr2:121185009..121185014,+	167	-
chr1	142687708	142688123	chr2:121184327..121184449,+	167	-
chr1	142688735	142688788	chr2:121183504..121183518,+	167	-
chr1	142705854	142706207	chr2:121097051..121097058,-	167	-
chr1	142705854	142706207	chr2:121097091..121097133,-	167	-
chr1	142705854	142706207	chr2:121097139..121097146,-	167	-
chr1	142766573	142767073	chr2:121131721..121131727,+	167	-
chr1	142769062	142769324	chr2:121129461..121129479,+	167	-
chr1	142769152	142769650	chr2:121129145..121129157,+	167	-
chr1	142769162	142769666	chr2:121129130..121129142,+	167	-
chr1	142772052	142772471	chr2:121126369..121126378,+	167	-
chr1	142813610	142814100	chr2:121115325..121115342,+	167	+
chr1	142813891	142814205	chr2:121115435..121115446,+	167	+
chr1	142813891	142814229	chr2:121115458..121115472,+	167	+
chr1	142819892	142820351	chr2:121121173..121121222,+	167	+
chr1	142939948	142940208	chr2:120996843..120996894,-	167	+
chr1	142940001	142940208	chr2:120996813..120996829,-	167	+
chr1	142941384	142941872	chr2:120995914..120995916,+	167	-
chr1	142982428	142982499	chr2:120966358..120966368,-	167	+
chr1	142982428	142982752	chr2:120966107..120966130,-	167	+
chr1	142982428	142982780	chr2:120966079..120966098,-	167	+
chr1	142982428	142982917	chr2:120966237..120966266,+	167	-
chr1	142982505	142983001	chr2:120966143..120966197,+	167	-
chr1	143034488	143034614	chr2:120926896..120926901,-	167	+
chr1	143047926	143048384	chr2:120911571..120911582,-	167	+
chr1	143047926	143048433	chr2:120911514..120911530,-	167	+
chr1	143048067	143048476	chr2:120911469..120911480,-	167	+
chr1	143048067	143048476	chr2:120911482..120911489,-	167	+
chr1	143103062	143103180	chr2:120834224..120834242,+	167	+
chr1	143120619	143121110	chr2:120851478..120851480,-	167	+
chr1	143161435	143161685	chr2:120796333..120796372,-	167	-
chr1	143161508	143161685	chr2:120796382..120796439,-	167	-
chr1	143161567	143161685	chr2:120796442..120796497,-	167	-
chr1	143333122	143333450	chr2:120676359..120676371,-	167	+
chr1	143333122	143333463	chr2:120676343..120676354,-	167	+
chr1	143333122	143333479	chr2:120676334..120676339,-	167	+
chr1	143333179	143333622	chr2:120676164..120676181,-	167	+
chr1	143333200	143333676	chr2:120676407..120676460,+	167	-
chr1	143333201	143333622	chr2:120676125..120676153,-	167	+
chr1	143333246	143333622	chr2:120676105..120676123,-	167	+
chr1	143333774	143334291	chr2:120675855..120675871,+	167	-
chr1	143535461	143535628	chr2:120557239..120557270,-	167	+
chr1	143535507	143535812	chr2:120557078..120557085,-	167	+
chr1	143535507	143535975	chr2:120556934..120556947,-	167	+
chr1	143589415	143589461	chr2:120518634..120518641,-	167	+
chr1	143589415	143589461	chr2:120518729..120518745,+	167	-
chr1	143589850	143589944	chr2:120518320..120518327,+	167	-
chr1	143657360	143657707	chrX:55884483..55884485,-	167	-
chr1	143709146	143709387	chr11:117830025..117830059,-	167	+
chr1	143709227	143709387	chr11:117829935..117829959,-	167	+
chr1	143786537	143786885	chr2:120389480..120389491,-	167	+
chr1	143818330	143818771	chr2:120365588..120365602,-	167	+
chr1	143818643	143819147	chr2:120365219..120365232,-	167	+
chr1	143854699	143854952	chr2:120328246..120328268,+	167	-
chr1	143855275	143855395	chr2:120328055..120328068,+	167	-
chr1	143856335	143856545	chr2:120327043..120327071,+	167	-
chr1	143856343	143856545	chr2:120326947..120326989,+	167	-
chr1	143866807	143867046	chr2:120315819..120315849,+	167	-
chr1	143889524	143890026	chr2:120302647..120302660,+	167	-
chr1	143889593	143890094	chr2:120302586..120302587,+	167	-
chr1	143905683	143905851	chr2:120289302..120289330,+	167	-
chr1	143925797	143926112	chr2:120276624..120276653,+	167	-
chr1	143986335	143986467	chr2:120237221..120237226,+	167	-
chr1	143989792	143989828	chr2:120230424..120230439,-	167	+
chr1	143990816	143990928	chr2:120229839..120229851,-	167	+
chr1	143990816	143990933	chr2:120229829..120229837,-	167	+
chr1	143990816	143990957	chr2:120229794..120229828,-	167	+
chr1	143990816	143991135	chr2:120229903..120229993,+	167	-
chr1	144142279	144142410	chr2:120139877..120139908,-	167	+
chr1	144142279	144142496	chr2:120139851..120139872,-	167	+
chr1	144142279	144142518	chr2:120139817..120139842,-	167	+
chr1	144184844	144185189	chr2:120114799..120114810,-	167	+
chr1	144360429	144360875	chr2:119980336..119980347,-	167	+
chr1	144360507	144361005	chr2:119980248..119980326,-	167	+
chr1	144360537	144361005	chr2:119980222..119980234,-	167	+
chr1	144493677	144494047	chr2:119798117..119798130,+	167	+
chr1	144493677	144494077	chr2:119798131..119798166,+	167	+
chr1	144493677	144494077	chr2:119798171..119798185,+	167	+
chr1	144493677	144494077	chr2:119798191..119798198,+	167	+
chr1	144493894	144494077	chr2:119798465..119798482,+	167	+
chr1	144493913	144494077	chr2:119798485..119798496,+	167	+
chr1	144547995	144548235	chr2:119853217..119853245,+	167	+
chr1	144548021	144548235	chr2:119853318..119853323,+	167	+
chr1	144557238	144557505	chr2:119859165..119859183,+	167	+
chr1	144557238	144557505	chr2:119859189..119859202,+	167	+
chr1	144695773	144696086	chr2:119722856..119722893,-	167	-
chr1	144695773	144696247	chr2:119723283..119723327,+	167	+
chr1	144695774	144695942	chr2:119722948..119723028,+	167	+
chr1	144834005	144834501	chr2:119698528..119698571,+	167	-
chr1	144834298	144834759	chr2:119698241..119698291,+	167	-
chr1	144900583	144900655	chr2:119625461..119625496,+	167	-
chr1	144900583	144900655	chr2:119625500..119625521,+	167	-
chr1	144900788	144900827	chr2:119625278..119625308,+	167	-
chr1	144900788	144900827	chr2:119625310..119625328,+	167	-
chr1	144901957	144902222	chr2:119624214..119624225,+	167	-
chr1	144946266	144946739	chr2:119568896..119568941,-	167	+
chr1	144947506	144947756	chr2:119568025..119568041,+	167	-
chr1	144947506	144947756	chr2:119568042..119568067,+	167	-
chr1	144947506	144947756	chr2:119568080..119568091,+	167	-
chr1	144960168	144960591	chr2:119559183..119559185,+	167	-
chr1	145004010	145004228	chr2:119531323..119531339,+	167	-
chr1	145010375	145010428	chr2:119500798..119500831,+	167	-
chr1	145057177	145057705	chr2:119444191..119444246,-	167	+
chr1	145057236	145057790	chr2:119444457..119444473,+	167	-
chr1	145259379	145259873	chr2:119373539..119373552,+	167	-
chr1	145259395	145259897	chr2:119373501..119373538,+	167	-
chr1	145259476	145259922	chr2:119373437..119373498,+	167	-
chr1	145259512	145259922	chr2:119373411..119373425,+	167	-
chr1	145339914	145339972	chr17:66844038..66844041,-	167	+
chr1	145362418	145362830	chr2:119303353..119303441,-	167	+
chr1	145455651	145455768	chr2:119244195..119244200,-	167	+
chr1	145525168	145525386	chr2:119177635..119177649,+	167	-
chr1	145525505	145525905	chr2:119177018..119177035,+	167	-
chr1	145525516	145526031	chr2:119176994..119177006,+	167	-
chr1	145525552	145526034	chr2:119176958..119176969,+	167	-
chr1	145525568	145526034	chr2:119176943..119176952,+	167	-
chr1	145545048	145545088	chr2:119155485..119155502,+	167	-
chr1	145548609	145548904	chr2:119151327..119151364,-	167	+
chr1	145548629	145548904	chr2:119151301..119151324,-	167	+
chr1	145548723	145549208	chr2:119151549..119151553,+	167	-
chr1	145579881	145580099	chr2:119114461..119114507,+	167	-
chr1	145579881	145580099	chr2:119114509..119114532,+	167	-
chr1	145631209	145631708	chr2:119063461..119063476,+	167	-
chr1	145631238	145631834	chr2:119063414..119063446,+	167	-
chr1	145631759	145631836	chr2:119063087..119063110,+	167	-
chr1	145631759	145631836	chr2:119063126..119063156,+	167	-
chr1	145631759	145631836	chr2:119063189..119063210,+	167	-
chr1	145631759	145631836	chr2:119063218..119063244,+	167	-
chr1	145631759	145631836	chr2:119063247..119063260,+	167	-
chr1	145631759	145631836	chr2:119063267..119063288,+	167	-
chr1	145631759	145631836	chr2:119063370..119063381,+	167	-
chr1	145643279	145643687	chr2:119055585..119055613,-	167	+
chr1	145643279	145643712	chr2:119055564..119055580,-	167	+
chr1	145674602	145675111	chr2:119034503..119034538,-	167	+
chr1	145674758	145675145	chr2:119034711..119034765,+	167	-
chr1	145714566	145715068	chr2:119000878..119000908,-	167	+
chr1	145715410	145715893	chr2:119000288..119000299,+	167	-
chr1	145715463	145715932	chr2:119000219..119000263,+	167	-
chr1	145721822	145721867	chr2:118993518..118993571,+	167	-
chr1	145721832	145721867	chr2:118993494..118993515,+	167	-
chr1	145839761	145840100	chr2:118872852..118872857,+	167	-
chr1	145839761	145840100	chr2:118872865..118872895,+	167	-
chr1	145839761	145840100	chr2:118872898..118872950,+	167	-
chr1	145932306	145932566	chr2:118752232..118752290,+	167	-
chr1	145932306	145932566	chr2:118752291..118752311,+	167	-
chr1	145932306	145932566	chr2:118752312..118752344,+	167	-
chr1	145958703	145958941	chr2:118727117..118727139,+	167	-
chr1	145958703	145958941	chr2:118727164..118727224,+	167	-
chr1	145958703	145958941	chr2:118727325..118727353,+	167	-
chr1	145959702	145960099	chr2:118726115..118726133,+	167	-
chr1	146003034	146003061	chr2:118659893..118659932,-	167	+
chr1	146030592	146030808	chr2:118611826..118611833,+	167	-
chr1	146036972	146037343	chr2:118605633..118605636,+	167	-
chr1	146036972	146037355	chr2:118605550..118605555,+	167	-
chr1	146036998	146037355	chr2:118605439..118605513,+	167	-
chr1	146037055	146037355	chr2:118605426..118605437,+	167	-
chr1	146059729	146059962	chr2:118588343..118588402,-	167	+
chr1	146126457	146126812	chr2:118572999..118573001,+	167	-
chr1	146126611	146127091	chr2:118572721..118572725,+	167	-
[truncated: 52,428 more rows]
