# Supplementary material for: Identification and annotation of conserved promoters and macrophage-expressed genes in the pig genome
Source: BMC Genomics. 2015 Nov 18;16:970. doi: 10.1186/s12864-015-2111-2 (PMC4652390; doi:10.1186/s12864-015-2111-2)
Supplement: Additional file 13: Table S9. — Mapping locations of the pig CAGE CTSS to the pig genome: uniquely mapped subset (BED). Table contains the following columns (left to right): chromosome, start, end, pig CAGE CTSS ID (strand-specific), number of tags in the CTSS and strand. The first three and sixth columns refer to the mapped locations of the pig CAGE CTSS (as identified by the ID in column 4) onto the pig genome. The set of pig CAGE CTSS reported includes only the uniquely mapped pig CAGE tags. (TSV 3840 kb) [file 12864_2015_2111_MOESM13_ESM.tsv]

chr1	148630	149131	ctss_1	22	+
chr1	236090	236592	ctss_1	2	-
chr1	242414	242915	ctss_2	1	+
chr1	257185	257686	ctss_2	3	-
chr1	264211	264712	ctss_3	1	+
chr1	266345	266846	ctss_3	2	-
chr1	268053	268608	ctss_4	18	-
chr1	268209	268766	ctss_4	3	+
chr1	268649	269150	ctss_5	1	-
chr1	276518	277019	ctss_6	1	-
chr1	279749	280250	ctss_5	2	+
chr1	280341	281278	ctss_6	40	+
chr1	333068	333569	ctss_7	1	-
chr1	359649	360150	ctss_8	2	-
chr1	504830	505331	ctss_7	1	+
chr1	529637	530138	ctss_9	1	-
chr1	535517	536018	ctss_10	1	-
chr1	542244	542745	ctss_8	1	+
chr1	544618	545119	ctss_11	1	-
chr1	550113	550614	ctss_9	1	+
chr1	569037	569538	ctss_10	1	+
chr1	573029	573530	ctss_12	1	-
chr1	573965	574466	ctss_11	1	+
chr1	596851	597352	ctss_13	1	-
chr1	620570	621071	ctss_14	1	-
chr1	779646	780147	ctss_12	1	+
chr1	790688	791189	ctss_13	1	+
chr1	801616	802117	ctss_14	1	+
chr1	813094	813595	ctss_15	7	+
chr1	859288	859789	ctss_15	1	-
chr1	872566	873067	ctss_16	1	-
chr1	974250	974751	ctss_16	3	+
chr1	977634	978135	ctss_17	1	-
chr1	988614	989115	ctss_17	1	+
chr1	990295	990797	ctss_18	9	+
chr1	1035238	1035939	ctss_18	18	-
chr1	1074474	1074975	ctss_19	2	-
chr1	1086273	1086774	ctss_19	1	+
chr1	1088220	1088721	ctss_20	1	+
chr1	1144995	1145497	ctss_20	26	-
chr1	1201421	1201925	ctss_21	2	+
chr1	1337065	1337566	ctss_22	1	+
chr1	1353358	1353859	ctss_21	1	-
chr1	1356860	1357361	ctss_22	1	-
chr1	1606119	1606816	ctss_23	30	-
chr1	1608522	1609023	ctss_24	2	-
chr1	1609130	1609631	ctss_25	1	-
chr1	1618741	1619242	ctss_26	1	-
chr1	1619885	1620386	ctss_23	1	+
chr1	1623811	1624313	ctss_24	5	+
chr1	1628942	1629443	ctss_25	1	+
chr1	1690377	1690878	ctss_26	1	+
chr1	1693507	1694008	ctss_27	1	-
chr1	1850288	1850789	ctss_28	1	-
chr1	1879251	1879752	ctss_27	8	+
chr1	1918249	1918750	ctss_29	1	-
chr1	1922975	1923476	ctss_30	5	-
chr1	1926499	1927000	ctss_31	1	-
chr1	1927963	1928464	ctss_28	1	+
chr1	1931342	1931843	ctss_29	10	+
chr1	1976713	1977548	ctss_30	2	+
chr1	2007875	2008376	ctss_31	4	+
chr1	2009959	2010460	ctss_32	1	+
chr1	2012732	2013233	ctss_32	1	-
chr1	2022558	2023059	ctss_33	1	-
chr1	2031223	2031724	ctss_34	1	-
chr1	2055115	2055616	ctss_35	1	-
chr1	2124918	2125423	ctss_33	6	+
chr1	2150160	2150661	ctss_36	6	-
chr1	2151319	2151820	ctss_37	2	-
chr1	2155236	2155737	ctss_34	1	+
chr1	2159041	2159542	ctss_35	1	+
chr1	2171610	2172111	ctss_38	2	-
chr1	2173101	2173602	ctss_39	1	-
chr1	2175860	2176361	ctss_40	4	-
chr1	2340966	2341467	ctss_36	1	+
chr1	2387834	2388335	ctss_41	1	-
chr1	2400887	2401388	ctss_37	1	+
chr1	2428287	2428788	ctss_42	1	-
chr1	2463514	2464015	ctss_38	1	+
chr1	2468562	2469063	ctss_39	1	+
chr1	2473418	2473919	ctss_43	1	-
chr1	2544928	2545429	ctss_44	1	-
chr1	2546793	2547294	ctss_40	3	+
chr1	2549231	2549732	ctss_41	1	+
chr1	2560677	2561178	ctss_45	1	-
chr1	2620478	2620979	ctss_42	15	+
chr1	2623123	2623624	ctss_43	1	+
chr1	2624667	2625168	ctss_46	1	-
chr1	2626001	2626502	ctss_44	1	+
chr1	2635308	2635809	ctss_47	1	-
chr1	2642855	2643356	ctss_45	1	+
chr1	2646754	2647255	ctss_46	1	+
chr1	2649654	2650155	ctss_48	1	-
chr1	2672882	2673383	ctss_47	1	+
chr1	2676237	2676738	ctss_49	1	-
chr1	2689839	2690340	ctss_50	1	-
chr1	2690869	2691370	ctss_48	1	+
chr1	2715606	2716107	ctss_51	1	-
chr1	2720070	2720994	ctss_52	25	-
chr1	2723351	2723852	ctss_49	1	+
chr1	2724259	2724760	ctss_53	1	-
chr1	2727257	2727758	ctss_50	1	+
chr1	2727320	2727821	ctss_54	1	-
chr1	2735178	2735679	ctss_51	1	+
chr1	2740736	2741237	ctss_55	11	-
chr1	2743584	2744085	ctss_52	1	+
chr1	2749090	2749591	ctss_53	2	+
chr1	2751561	2752062	ctss_56	1	-
chr1	2769769	2770270	ctss_57	1	-
chr1	2777290	2777791	ctss_58	1	-
chr1	2778116	2778617	ctss_59	1	-
chr1	2789761	2790262	ctss_54	1	+
chr1	2790603	2791104	ctss_60	1	-
chr1	2799973	2800474	ctss_55	1	+
chr1	2801097	2801598	ctss_56	3	+
chr1	2814287	2814788	ctss_61	3	-
chr1	2839356	2839857	ctss_62	17	-
chr1	2845958	2846460	ctss_63	43	-
chr1	2867467	2867968	ctss_57	1	+
chr1	2888489	2888990	ctss_64	1	-
chr1	2903342	2903843	ctss_58	1	+
chr1	2928983	2929485	ctss_59	3	+
chr1	2934037	2934538	ctss_65	3	-
chr1	2939838	2940339	ctss_66	2	-
chr1	2954604	2955105	ctss_67	1	-
chr1	2978835	2979336	ctss_60	1	+
chr1	2980093	2980594	ctss_61	1	+
chr1	2985410	2985911	ctss_62	1	+
chr1	3014955	3015456	ctss_68	7	-
chr1	3016632	3017133	ctss_69	16	-
chr1	3025594	3026285	ctss_70	2	-
chr1	3031487	3031988	ctss_71	1	-
chr1	3052770	3053271	ctss_72	1	-
chr1	3071044	3071545	ctss_63	1	+
chr1	3072974	3073475	ctss_64	1	+
chr1	3108749	3109250	ctss_65	1	+
chr1	3110615	3111147	ctss_66	12	+
chr1	3114665	3115166	ctss_67	4	+
chr1	3182279	3182780	ctss_73	2	-
chr1	3214633	3215134	ctss_68	1	+
chr1	3234063	3234564	ctss_69	1	+
chr1	3237289	3237790	ctss_70	5	+
chr1	3263403	3263962	ctss_74	49	-
chr1	3264741	3265242	ctss_75	1	-
chr1	3287513	3288014	ctss_71	6	+
chr1	3289505	3290388	ctss_72	145	+
chr1	3306447	3306948	ctss_76	4	-
chr1	3306490	3307921	ctss_73	77	+
chr1	3309335	3309836	ctss_77	1	-
chr1	3322292	3322805	ctss_78	5	-
chr1	3354103	3354606	ctss_74	10	+
chr1	3396216	3396717	ctss_75	1	+
chr1	3407167	3407668	ctss_76	1	+
chr1	3427430	3427931	ctss_79	1	-
chr1	3522614	3523115	ctss_77	1	+
chr1	3531056	3531557	ctss_80	1	-
chr1	3531793	3532294	ctss_78	2	+
chr1	3560802	3561303	ctss_79	58	+
chr1	3568375	3568876	ctss_81	1	-
chr1	3573308	3573809	ctss_80	1	+
chr1	3576657	3577158	ctss_81	2	+
chr1	3578363	3578864	ctss_82	1	-
chr1	3599379	3599880	ctss_82	1	+
chr1	3610417	3610918	ctss_83	3	+
chr1	3626232	3626733	ctss_83	1	-
chr1	3636338	3636839	ctss_84	1	+
chr1	3647896	3648397	ctss_84	1	-
chr1	3680744	3681468	ctss_85	615	+
chr1	3683702	3684204	ctss_86	24	+
chr1	3685361	3685862	ctss_87	11	+
chr1	3690754	3691255	ctss_85	2	-
chr1	3691779	3692280	ctss_88	2	+
chr1	3707000	3707501	ctss_89	1	+
chr1	3716209	3716756	ctss_90	456	+
chr1	3719258	3719759	ctss_91	1	+
chr1	3739671	3740172	ctss_92	1	+
chr1	3741313	3741814	ctss_93	1	+
chr1	3745632	3746133	ctss_86	1	-
chr1	3748974	3749475	ctss_94	5	+
chr1	3757593	3758094	ctss_95	1	+
chr1	3761496	3761997	ctss_87	1	-
chr1	3765768	3766270	ctss_96	3	+
chr1	3800505	3801006	ctss_97	1	+
chr1	3813066	3813567	ctss_98	1	+
chr1	3831445	3831946	ctss_88	1	-
chr1	3856363	3856864	ctss_99	1	+
chr1	3856684	3857185	ctss_89	1	-
chr1	3862224	3862725	ctss_100	1	+
chr1	3970058	3970559	ctss_90	1	-
chr1	3973584	3974085	ctss_91	1	-
chr1	4040789	4041290	ctss_101	2	+
chr1	4062166	4062670	ctss_102	26	+
chr1	4070234	4070735	ctss_92	32	-
chr1	4108273	4108774	ctss_93	3	-
chr1	4113035	4113536	ctss_94	1	-
chr1	4113823	4114324	ctss_103	1	+
chr1	4153318	4153819	ctss_104	1	+
chr1	4203319	4203820	ctss_95	1	-
chr1	4229007	4229854	ctss_96	11	-
chr1	4232146	4232647	ctss_105	1	+
chr1	4232312	4232813	ctss_97	2	-
chr1	4261256	4261757	ctss_98	1	-
chr1	4345285	4345787	ctss_106	3	+
chr1	4359090	4359591	ctss_107	6	+
chr1	4364423	4364924	ctss_99	1	-
chr1	4400755	4401256	ctss_100	3	-
chr1	4431549	4432050	ctss_108	1	+
chr1	4488921	4489422	ctss_101	29	-
chr1	4506214	4506715	ctss_109	1	+
chr1	4619614	4620115	ctss_110	12	+
chr1	4675564	4676065	ctss_111	2	+
chr1	4747760	4748261	ctss_102	1	-
chr1	4808960	4809461	ctss_112	1	+
chr1	4880415	4880916	ctss_103	7	-
chr1	4886417	4886918	ctss_113	3	+
chr1	4962380	4962882	ctss_114	2	+
chr1	5018036	5018537	ctss_115	10	+
chr1	5019344	5019845	ctss_116	1	+
chr1	5054855	5055356	ctss_104	1	-
chr1	5307895	5308397	ctss_105	8	-
chr1	5405420	5405921	ctss_106	1	-
chr1	5640989	5641490	ctss_107	1	-
chr1	6051985	6052486	ctss_117	1	+
chr1	6084294	6084795	ctss_108	1	-
chr1	6087504	6088005	ctss_109	1	-
chr1	6103985	6104486	ctss_118	1	+
chr1	6124542	6125043	ctss_110	3	-
chr1	6128930	6129432	ctss_111	4	-
chr1	6181279	6181780	ctss_112	1	-
chr1	6185581	6186082	ctss_113	1	-
chr1	6211183	6211684	ctss_114	1	-
chr1	6225482	6225983	ctss_115	2	-
chr1	6229509	6230010	ctss_116	1	-
chr1	6239392	6239893	ctss_119	1	+
chr1	6334579	6335080	ctss_117	1	-
chr1	6350300	6350801	ctss_120	1	+
chr1	6374066	6374568	ctss_118	25	-
chr1	6374741	6375243	ctss_119	21	-
chr1	6378366	6378867	ctss_121	1	+
chr1	6379793	6380336	ctss_120	48	-
chr1	6380564	6381884	ctss_121	95	-
chr1	6382036	6382537	ctss_122	25	-
chr1	6382725	6383477	ctss_123	33	-
chr1	6384496	6385640	ctss_124	88	-
chr1	6386131	6386632	ctss_125	9	-
chr1	6387703	6388266	ctss_126	10	-
chr1	6412860	6413361	ctss_127	10	-
chr1	6424387	6424888	ctss_122	1	+
chr1	6427003	6427504	ctss_128	24	-
chr1	6439143	6439645	ctss_129	5	-
chr1	6446965	6447466	ctss_130	19	-
chr1	6447771	6448272	ctss_131	16	-
chr1	6448853	6449354	ctss_132	10	-
chr1	6456848	6457349	ctss_133	15	-
chr1	6460833	6461334	ctss_123	1	+
chr1	6462545	6463049	ctss_134	52	-
chr1	6465746	6466279	ctss_135	47	-
chr1	6475068	6475569	ctss_136	1	-
chr1	6484819	6485321	ctss_137	7	-
chr1	6485943	6486444	ctss_138	20	-
chr1	6490682	6491188	ctss_139	24	-
chr1	6497803	6498304	ctss_140	43	-
chr1	6503957	6504460	ctss_141	28	-
chr1	6504551	6505056	ctss_142	43	-
chr1	6505066	6505567	ctss_124	1	+
chr1	6505839	6506443	ctss_143	41	-
chr1	6508534	6509036	ctss_144	6	-
chr1	6509609	6510110	ctss_145	14	-
chr1	6510878	6511380	ctss_146	8	-
chr1	6511426	6511928	ctss_147	9	-
chr1	6511959	6512462	ctss_148	36	-
chr1	6516220	6517284	ctss_149	60	-
chr1	6517346	6517847	ctss_150	9	-
chr1	6518083	6518771	ctss_151	113	-
chr1	6520631	6521132	ctss_152	33	-
chr1	6521323	6522128	ctss_153	24	-
chr1	6522840	6523341	ctss_154	1	-
chr1	6524375	6524876	ctss_125	5	+
chr1	6525226	6525728	ctss_126	10	+
chr1	6525376	6525878	ctss_155	5	-
chr1	6526392	6526893	ctss_156	1	-
chr1	6535119	6535623	ctss_157	23	-
chr1	6553162	6553663	ctss_127	1	+
chr1	6588910	6589557	ctss_128	32	+
chr1	6590768	6591269	ctss_129	8	+
chr1	6690572	6691074	ctss_130	17	+
chr1	6705276	6705777	ctss_158	1	-
chr1	6774656	6775157	ctss_159	14	-
chr1	6834033	6834534	ctss_160	1	-
chr1	6877611	6878112	ctss_161	6	-
chr1	6880673	6881174	ctss_162	1	-
chr1	6904945	6905446	ctss_163	1	-
chr1	6930966	6931750	ctss_131	28	+
chr1	6931098	6931599	ctss_164	1	-
chr1	6934411	6934913	ctss_132	5	+
chr1	6936911	6937413	ctss_133	11	+
chr1	7061532	7062033	ctss_165	3	-
chr1	7063497	7063998	ctss_166	10	-
chr1	7067700	7068201	ctss_134	4	+
chr1	7073412	7073913	ctss_167	17	-
chr1	7092257	7092758	ctss_135	1	+
chr1	7093117	7093618	ctss_136	1	+
chr1	7142021	7142522	ctss_137	1	+
chr1	7153994	7154495	ctss_168	1	-
chr1	7158224	7158725	ctss_169	17	-
chr1	7165119	7165620	ctss_138	14	+
chr1	7181780	7182282	ctss_170	12	-
chr1	7225505	7226006	ctss_139	1	+
chr1	7249299	7249803	ctss_171	5	-
chr1	7252673	7253174	ctss_140	1	+
chr1	7256388	7256893	ctss_141	12	+
chr1	7259582	7260083	ctss_142	1	+
chr1	7312301	7312803	ctss_143	16	+
chr1	7433465	7433966	ctss_172	2	-
chr1	7440979	7441480	ctss_144	10	+
chr1	7487585	7488086	ctss_145	1	+
chr1	7521179	7521680	ctss_173	1	-
chr1	7565586	7566087	ctss_146	1	+
chr1	7655804	7656305	ctss_174	49	-
chr1	7681784	7682285	ctss_175	1	-
chr1	7692581	7693082	ctss_176	1	-
chr1	7759421	7759922	ctss_147	4	+
chr1	7774382	7774883	ctss_177	1	-
chr1	7820310	7821296	ctss_178	18	-
chr1	7828255	7828756	ctss_179	4	-
chr1	7844018	7844519	ctss_180	1	-
chr1	7846942	7847443	ctss_181	1	-
chr1	7874125	7874626	ctss_148	1	+
chr1	7885281	7885782	ctss_149	1	+
chr1	7986353	7986854	ctss_182	1	-
chr1	8007768	8008269	ctss_150	1	+
chr1	8094414	8094916	ctss_183	10	-
chr1	8114623	8115124	ctss_184	8	-
chr1	8118295	8118796	ctss_151	1	+
chr1	8149470	8149972	ctss_152	6	+
chr1	8163990	8164491	ctss_185	3	-
chr1	8166991	8167492	ctss_186	1	-
chr1	8196107	8196609	ctss_187	2	-
chr1	8207862	8208364	ctss_188	2	-
chr1	8227281	8227782	ctss_189	2	-
chr1	8237314	8237815	ctss_190	1	-
chr1	8255830	8256331	ctss_153	1	+
chr1	8298625	8299150	ctss_154	29	+
chr1	8303841	8304342	ctss_155	5	+
chr1	8305760	8306261	ctss_191	1	-
chr1	8310949	8311879	ctss_156	20	+
chr1	8312930	8313431	ctss_157	15	+
chr1	8313679	8314180	ctss_192	1	-
chr1	8341080	8341586	ctss_193	4	-
chr1	8357305	8357830	ctss_194	22	-
chr1	8357311	8357813	ctss_158	3	+
chr1	8399984	8401009	ctss_195	29	-
chr1	8408166	8408667	ctss_159	3	+
chr1	8497512	8498016	ctss_196	28	-
chr1	8512830	8513334	ctss_197	2	-
chr1	8514182	8514683	ctss_198	1	-
chr1	8520265	8520766	ctss_160	1	+
chr1	8531641	8532142	ctss_199	1	-
chr1	8553258	8553759	ctss_200	26	-
chr1	8560884	8561385	ctss_161	6	+
chr1	8563637	8564139	ctss_162	20	+
chr1	8600192	8600693	ctss_163	1	+
chr1	8608098	8608599	ctss_201	1	-
chr1	8715119	8715621	ctss_202	5	-
chr1	8725096	8725597	ctss_164	1	+
chr1	8754302	8754803	ctss_203	1	-
chr1	8796486	8796987	ctss_165	1	+
chr1	8798215	8798716	ctss_166	1	+
chr1	8835144	8835645	ctss_167	1	+
chr1	8846295	8846796	ctss_168	17	+
chr1	8881555	8882057	ctss_169	50	+
chr1	8884305	8884806	ctss_204	1	-
chr1	8885030	8885579	ctss_205	3	-
chr1	8895665	8896166	ctss_170	1	+
chr1	8907165	8907666	ctss_206	1	-
chr1	8943276	8943777	ctss_171	5	+
chr1	8965816	8966317	ctss_207	2	-
chr1	8996859	8997360	ctss_172	1	+
chr1	9185000	9185501	ctss_173	1	+
chr1	9186389	9186890	ctss_208	5	-
chr1	9187635	9188136	ctss_209	22	-
chr1	9188794	9189600	ctss_210	4	-
chr1	9189735	9190236	ctss_211	2	-
chr1	9191008	9191509	ctss_212	14	-
chr1	9198961	9199463	ctss_213	10	-
chr1	9199473	9199974	ctss_214	1	-
chr1	9201507	9202008	ctss_215	6	-
chr1	9204767	9205268	ctss_216	1	-
chr1	9206307	9206809	ctss_217	33	-
chr1	9207824	9208326	ctss_218	5	-
chr1	9210011	9210654	ctss_174	7	+
chr1	9213710	9214271	ctss_219	21	-
chr1	9251189	9251690	ctss_175	1	+
chr1	9253676	9254177	ctss_176	1	+
chr1	9256513	9257014	ctss_220	2	-
chr1	9262053	9262561	ctss_221	11	-
chr1	9269613	9270229	ctss_222	35	-
chr1	9270191	9270693	ctss_177	8	+
chr1	9270851	9271732	ctss_223	108	-
chr1	9271116	9271617	ctss_178	1	+
chr1	9280703	9281205	ctss_224	11	-
chr1	9328497	9328998	ctss_179	1	+
chr1	9332731	9333232	ctss_225	1	-
chr1	9359261	9359762	ctss_180	2	+
chr1	9361448	9361949	ctss_226	1	-
chr1	9388014	9389008	ctss_227	50	-
chr1	9388216	9388717	ctss_181	2	+
chr1	9388866	9389826	ctss_182	18	+
chr1	9390669	9391171	ctss_183	13	+
chr1	9391533	9392034	ctss_184	1	+
chr1	9393874	9394375	ctss_185	20	+
chr1	9399306	9399807	ctss_186	1	+
chr1	9401289	9401790	ctss_187	4	+
chr1	9402513	9403014	ctss_188	1	+
chr1	9406027	9406528	ctss_189	2	+
chr1	9419619	9420377	ctss_228	63	-
chr1	9426730	9427232	ctss_229	11	-
chr1	9445557	9446455	ctss_230	30	-
chr1	9446613	9447114	ctss_190	1	+
chr1	9447044	9447865	ctss_231	26	-
chr1	9458436	9458938	ctss_191	7	+
chr1	9462445	9462946	ctss_192	1	+
chr1	9475224	9475884	ctss_193	597	+
chr1	9475937	9476893	ctss_194	28	+
chr1	9477330	9477833	ctss_195	32	+
chr1	9482578	9483083	ctss_196	16	+
chr1	9484545	9485792	ctss_197	169	+
chr1	9487178	9487904	ctss_198	46	+
chr1	9488555	9489056	ctss_199	2	+
chr1	9567397	9567898	ctss_200	10	+
chr1	9601032	9601533	ctss_201	1	+
chr1	9820154	9820655	ctss_232	4	-
chr1	9857312	9857813	ctss_202	2	+
chr1	9865603	9866104	ctss_233	1	-
chr1	9879354	9879855	ctss_234	5	-
chr1	9880159	9880660	ctss_203	1	+
chr1	9881596	9882097	ctss_235	1	-
chr1	9903502	9904160	ctss_236	2	-
chr1	9923437	9923938	ctss_237	1	-
chr1	9969574	9970075	ctss_204	2	+
chr1	9979733	9980234	ctss_205	2	+
chr1	9988161	9988662	ctss_238	1	-
chr1	9999108	9999643	ctss_239	5	-
chr1	10010237	10010768	ctss_240	7	-
chr1	10010796	10011339	ctss_241	19	-
chr1	10039947	10040448	ctss_206	1	+
chr1	10041894	10042520	ctss_207	44	+
chr1	10048616	10049406	ctss_242	6	-
chr1	10051359	10051862	ctss_208	9	+
chr1	10148862	10149363	ctss_209	6	+
chr1	10175664	10176165	ctss_210	1	+
chr1	10183709	10184210	ctss_211	6	+
chr1	10203763	10204264	ctss_212	5	+
chr1	10218998	10219499	ctss_243	2	-
chr1	10219915	10220417	ctss_244	15	-
chr1	10245560	10246061	ctss_245	21	-
chr1	10247818	10248319	ctss_246	11	-
chr1	10250139	10250640	ctss_247	1	-
chr1	10253257	10254577	ctss_248	163	-
chr1	10253903	10254405	ctss_213	6	+
chr1	10272463	10272964	ctss_214	1	+
chr1	10273030	10273531	ctss_249	1	-
chr1	10291474	10292054	ctss_215	42	+
chr1	10294471	10294972	ctss_250	6	-
chr1	10302106	10302607	ctss_251	1	-
chr1	10309024	10309557	ctss_216	8	+
chr1	10381163	10381664	ctss_252	1	-
chr1	10391292	10391841	ctss_253	104	-
chr1	10400759	10401513	ctss_217	5	+
chr1	10415883	10416384	ctss_254	2	-
chr1	10418769	10419270	ctss_218	3	+
chr1	10420980	10421481	ctss_219	1	+
chr1	10422799	10423302	ctss_220	25	+
chr1	10425716	10426218	ctss_255	2	-
chr1	10426437	10426938	ctss_221	3	+
chr1	10428248	10428751	ctss_222	10	+
chr1	10428254	10428755	ctss_256	5	-
chr1	10429053	10429555	ctss_223	4	+
chr1	10430688	10431189	ctss_224	1	+
chr1	10430694	10431515	ctss_257	9	-
chr1	10431704	10432400	ctss_225	44	+
chr1	10462795	10463381	ctss_258	15	-
chr1	10479831	10480332	ctss_259	1	-
chr1	10487308	10487809	ctss_260	20	-
chr1	10502342	10502843	ctss_261	30	-
chr1	10543566	10544067	ctss_226	1	+
chr1	10546263	10546764	ctss_262	1	-
chr1	10565853	10566356	ctss_263	20	-
chr1	10567003	10567536	ctss_264	13	-
chr1	10571663	10572164	ctss_227	1	+
chr1	10574200	10574701	ctss_228	1	+
chr1	10657043	10657544	ctss_229	1	+
chr1	10660036	10660537	ctss_265	1	-
chr1	10672052	10672553	ctss_230	1	+
chr1	10672643	10673144	ctss_231	2	+
chr1	10702007	10702510	ctss_266	15	-
chr1	10704586	10705087	ctss_232	2	+
chr1	10717474	10717977	ctss_267	49	-
chr1	10745309	10745812	ctss_268	56	-
chr1	10788160	10788664	ctss_269	5	-
chr1	10817857	10818359	ctss_270	17	-
chr1	10818406	10819326	ctss_271	16	-
chr1	10820268	10820770	ctss_272	8	-
chr1	10835948	10836779	ctss_273	10	-
chr1	10854022	10854810	ctss_274	15	-
chr1	10855722	10856223	ctss_275	1	-
chr1	10875296	10875797	ctss_276	1	-
chr1	10894097	10894601	ctss_277	48	-
chr1	10895401	10895902	ctss_233	1	+
chr1	10907092	10907612	ctss_278	7	-
chr1	10907288	10907789	ctss_234	3	+
chr1	10907678	10908179	ctss_279	2	-
chr1	10999323	10999824	ctss_280	1	-
chr1	11195920	11196421	ctss_235	4	+
chr1	11223353	11223854	ctss_236	1	+
chr1	11225201	11225702	ctss_237	8	+
chr1	11272564	11273258	ctss_281	46	-
chr1	11288742	11289243	ctss_238	1	+
chr1	11310191	11310692	ctss_282	1	-
chr1	11339647	11340149	ctss_283	3	-
chr1	11351018	11351522	ctss_284	26	-
chr1	11355021	11355522	ctss_239	1	+
chr1	11361962	11363304	ctss_285	385	-
chr1	11372528	11373029	ctss_240	6	+
chr1	11381209	11381712	ctss_286	22	-
chr1	11405056	11405557	ctss_287	3	-
chr1	11409238	11409739	ctss_241	1	+
chr1	11440111	11440612	ctss_242	1	+
chr1	11482099	11482600	ctss_243	1	+
chr1	11509890	11510391	ctss_244	1	+
chr1	11514617	11515119	ctss_288	3	-
chr1	11520197	11520698	ctss_245	1	+
chr1	11555961	11556462	ctss_289	1	-
chr1	11563287	11563788	ctss_290	1	-
chr1	11638928	11639430	ctss_291	19	-
chr1	11653629	11654130	ctss_292	1	-
chr1	11656094	11656752	ctss_293	12	-
chr1	11703496	11704014	ctss_246	6	+
chr1	11705406	11705907	ctss_247	8	+
chr1	11767394	11767895	ctss_248	1	+
chr1	11833714	11834215	ctss_294	2	-
chr1	11834202	11834703	ctss_249	1	+
chr1	11848983	11849484	ctss_250	8	+
chr1	11849926	11850427	ctss_251	1	+
chr1	11854044	11854545	ctss_252	1	+
chr1	11858185	11858686	ctss_295	8	-
chr1	11858854	11859355	ctss_253	7	+
chr1	11883791	11884292	ctss_296	3	-
chr1	11943389	11943890	ctss_254	8	+
chr1	12012206	12012707	ctss_255	1	+
chr1	12017986	12018487	ctss_297	1	-
chr1	12050807	12051308	ctss_298	1	-
chr1	12087051	12087552	ctss_299	8	-
chr1	12241867	12242368	ctss_256	14	+
chr1	12312240	12312741	ctss_257	1	+
chr1	12312336	12312842	ctss_300	4	-
chr1	12364813	12365314	ctss_258	1	+
chr1	12398406	12398907	ctss_259	1	+
chr1	12582310	12582811	ctss_301	1	-
chr1	12615352	12615853	ctss_260	1	+
chr1	12619786	12620287	ctss_261	1	+
chr1	12623193	12623694	ctss_262	2	+
chr1	12686635	12687136	ctss_302	1	-
chr1	12752673	12753174	ctss_263	1	+
chr1	12770562	12771063	ctss_303	16	-
chr1	13428210	13428711	ctss_264	1	+
chr1	13462142	13462644	ctss_265	35	+
chr1	13594316	13594821	ctss_304	8	-
chr1	13621958	13622829	ctss_266	21	+
chr1	13623833	13624334	ctss_267	4	+
chr1	13625062	13625564	ctss_268	6	+
chr1	13626614	13627115	ctss_269	1	+
chr1	13632031	13632532	ctss_305	1	-
chr1	13740524	13741025	ctss_306	1	-
chr1	13740927	13741428	ctss_270	1	+
chr1	13757033	13757534	ctss_271	1	+
chr1	13764276	13764777	ctss_272	1	+
chr1	13787137	13787638	ctss_273	2	+
chr1	13866206	13866707	ctss_307	1	-
chr1	13888710	13889211	ctss_308	1	-
chr1	13978589	13979090	ctss_274	1	+
chr1	14002536	14003037	ctss_275	1	+
chr1	14022627	14023128	ctss_276	2	+
chr1	14030595	14031096	ctss_309	1	-
chr1	14075371	14075872	ctss_310	1	-
chr1	14084066	14084567	ctss_311	1	-
chr1	14091070	14091572	ctss_312	13	-
chr1	14114699	14115203	ctss_313	8	-
chr1	14116501	14117002	ctss_314	1	-
chr1	14118031	14118534	ctss_315	44	-
chr1	14129361	14129866	ctss_316	17	-
chr1	14155491	14155994	ctss_317	39	-
chr1	14163612	14164113	ctss_318	1	-
chr1	14165229	14165730	ctss_277	1	+
chr1	14166332	14167188	ctss_319	148	-
chr1	14197223	14197724	ctss_278	4	+
chr1	14271605	14272106	ctss_320	5	-
chr1	14305407	14305909	ctss_321	16	-
chr1	14310383	14310885	ctss_279	3	+
chr1	14317919	14318420	ctss_322	1	-
chr1	14325403	14325904	ctss_323	1	-
chr1	14337362	14337863	ctss_280	1	+
chr1	14338474	14338975	ctss_324	1	-
chr1	14346534	14347039	ctss_325	21	-
chr1	14346537	14347111	ctss_281	19	+
chr1	14350828	14351329	ctss_326	1	-
chr1	14380051	14380552	ctss_282	1	+
chr1	14395513	14396014	ctss_283	15	+
chr1	14471857	14472358	ctss_327	1	-
chr1	14603479	14603980	ctss_328	1	-
chr1	14604251	14604752	ctss_284	1	+
chr1	14659039	14659540	ctss_285	1	+
chr1	14776171	14776672	ctss_329	1	-
chr1	14812414	14812920	ctss_286	4	+
chr1	14818111	14818612	ctss_287	6	+
chr1	14875558	14876059	ctss_330	20	-
chr1	14882775	14883276	ctss_288	6	+
chr1	14942785	14943286	ctss_289	1	+
chr1	14944617	14945118	ctss_290	1	+
chr1	14956540	14957041	ctss_331	19	-
chr1	15025663	15026164	ctss_291	1	+
chr1	15245686	15246187	ctss_332	3	-
chr1	15250229	15250730	ctss_292	2	+
chr1	15277114	15277615	ctss_293	1	+
chr1	15324130	15324631	ctss_333	1	-
chr1	15391801	15392302	ctss_294	1	+
chr1	15403101	15403608	ctss_334	41	-
chr1	15421581	15422082	ctss_335	1	-
chr1	15476552	15477053	ctss_336	1	-
chr1	15590967	15591468	ctss_295	1	+
chr1	15600417	15600918	ctss_337	5	-
chr1	15639353	15639854	ctss_296	1	+
chr1	15683942	15684443	ctss_338	1	-
chr1	15696381	15696915	ctss_297	17	+
chr1	15701926	15702428	ctss_298	13	+
chr1	15894152	15894653	ctss_339	1	-
chr1	15943027	15943528	ctss_340	1	-
chr1	15973445	15973946	ctss_341	1	-
chr1	15986798	15987299	ctss_342	1	-
chr1	15990230	15991178	ctss_299	2	+
chr1	16042322	16042826	ctss_343	2	-
chr1	16081944	16082445	ctss_300	1	+
chr1	16139500	16140001	ctss_344	1	-
chr1	16182816	16183317	ctss_345	19	-
chr1	16246600	16247101	ctss_301	1	+
chr1	16338319	16339394	ctss_302	92	+
chr1	16348752	16349253	ctss_346	1	-
chr1	16350443	16350944	ctss_347	3	-
chr1	16353923	16354426	ctss_303	21	+
chr1	16388676	16389177	ctss_304	1	+
chr1	16412071	16412572	ctss_305	3	+
chr1	16416861	16417362	ctss_348	1	-
chr1	16427313	16427814	ctss_306	2	+
chr1	16471039	16471541	ctss_307	26	+
chr1	16478061	16478562	ctss_349	1	-
chr1	16486748	16487249	ctss_308	1	+
chr1	16500633	16501134	ctss_309	3	+
chr1	16545773	16546274	ctss_310	11	+
chr1	16569204	16569705	ctss_311	1	+
chr1	16618603	16619105	ctss_350	2	-
chr1	16641638	16642139	ctss_351	5	-
chr1	16662122	16662623	ctss_312	1	+
chr1	16762352	16762858	ctss_352	186	-
chr1	16777924	16778425	ctss_353	2	-
chr1	16930175	16930676	ctss_313	1	+
chr1	16966689	16967190	ctss_314	1	+
chr1	16970381	16970882	ctss_354	16	-
chr1	16981398	16981899	ctss_315	3	+
chr1	16982502	16983003	ctss_316	1	+
chr1	17001444	17001945	ctss_355	1	-
chr1	17022104	17022605	ctss_356	1	-
chr1	17022786	17023287	ctss_357	25	-
chr1	17028623	17029124	ctss_317	1	+
chr1	17071155	17071658	ctss_358	26	-
chr1	17137925	17138426	ctss_359	10	-
chr1	17138664	17139165	ctss_360	1	-
chr1	17140857	17141358	ctss_318	1	+
chr1	17155235	17155738	ctss_361	13	-
chr1	17156002	17156504	ctss_362	2	-
chr1	17163450	17163951	ctss_319	1	+
chr1	17168861	17169362	ctss_363	1	-
chr1	17173885	17174386	ctss_364	1	-
chr1	17184692	17185193	ctss_320	3	+
chr1	17256377	17256878	ctss_365	5	-
chr1	17270946	17271448	ctss_321	18	+
chr1	17278190	17278691	ctss_366	1	-
chr1	17282558	17283059	ctss_367	1	-
chr1	17285342	17285843	ctss_368	1	-
chr1	17297623	17298124	ctss_322	10	+
chr1	17340126	17340627	ctss_369	1	-
chr1	17358624	17359125	ctss_323	7	+
chr1	17361846	17362347	ctss_370	1	-
chr1	17380808	17381309	ctss_324	1	+
chr1	17417522	17418023	ctss_371	1	-
chr1	17426857	17427358	ctss_325	1	+
chr1	17445680	17446181	ctss_372	1	-
chr1	17503358	17503859	ctss_373	5	-
chr1	17512899	17513400	ctss_374	1	-
chr1	17515268	17515769	ctss_375	1	-
chr1	17515281	17515782	ctss_326	2	+
chr1	17613224	17613725	ctss_376	7	-
chr1	17655106	17655607	ctss_327	1	+
chr1	17708509	17709010	ctss_377	2	-
chr1	17769698	17770199	ctss_378	1	-
chr1	17829356	17829857	ctss_379	2	-
chr1	17864774	17865275	ctss_328	2	+
chr1	17912532	17913033	ctss_329	2	+
chr1	17920909	17921410	ctss_330	6	+
chr1	17985713	17986214	ctss_380	1	-
chr1	18033232	18033733	ctss_331	1	+
chr1	18055016	18055517	ctss_381	1	-
chr1	18078683	18079184	ctss_332	13	+
chr1	18092370	18092871	ctss_382	1	-
chr1	18183584	18184086	ctss_383	13	-
chr1	18188916	18189417	ctss_384	1	-
chr1	18197223	18197725	ctss_333	17	+
chr1	18331218	18331719	ctss_334	6	+
chr1	18434612	18435113	ctss_335	2	+
chr1	18450537	18451038	ctss_385	2	-
chr1	18462002	18462505	ctss_336	25	+
chr1	18466550	18467052	ctss_337	9	+
chr1	18472475	18472984	ctss_338	15	+
chr1	18483230	18483733	ctss_339	16	+
chr1	18493614	18494115	ctss_340	1	+
chr1	18500918	18501419	ctss_341	1	+
chr1	18504422	18504923	ctss_342	1	+
chr1	18536613	18537114	ctss_343	1	+
chr1	18537032	18537533	ctss_386	4	-
chr1	18548690	18549191	ctss_344	1	+
chr1	18571269	18571771	ctss_387	2	-
chr1	18577393	18577895	ctss_345	13	+
chr1	18601664	18602165	ctss_388	1	-
chr1	18639753	18640254	ctss_346	13	+
chr1	18648232	18648733	ctss_389	1	-
chr1	18652819	18653768	ctss_347	65	+
chr1	18673990	18674491	ctss_348	1	+
chr1	18690335	18690849	ctss_349	20	+
chr1	18699770	18700271	ctss_390	2	-
chr1	18702695	18703196	ctss_350	1	+
chr1	18704941	18705442	ctss_391	1	-
chr1	18706669	18707178	ctss_392	3	-
chr1	18728312	18728814	ctss_393	187	-
chr1	18736596	18737097	ctss_394	1	-
chr1	18736654	18737156	ctss_351	24	+
chr1	18749415	18749954	ctss_395	39	-
chr1	18762634	18763135	ctss_352	1	+
chr1	18783496	18784123	ctss_353	25	+
chr1	18785136	18785659	ctss_354	16	+
chr1	18795617	18796118	ctss_355	15	+
chr1	18859738	18860239	ctss_396	1	-
chr1	18872948	18873449	ctss_397	48	-
chr1	18878263	18878867	ctss_356	25	+
chr1	18930089	18930751	ctss_398	15	-
chr1	18930673	18931174	ctss_357	7	+
chr1	18956836	18957337	ctss_399	1	-
chr1	18990363	18990864	ctss_358	1	+
chr1	18991529	18992030	ctss_400	1	-
chr1	19000268	19000769	ctss_359	1	+
chr1	19083807	19084308	ctss_401	3	-
chr1	19273867	19274368	ctss_402	2	-
chr1	19295001	19295503	ctss_403	49	-
chr1	19295700	19296203	ctss_404	19	-
chr1	19323520	19324021	ctss_360	1	+
chr1	19343909	19344410	ctss_405	7	-
chr1	19359482	19359983	ctss_361	6	+
chr1	19371034	19371535	ctss_406	11	-
chr1	19371625	19372126	ctss_407	6	-
chr1	19432053	19432555	ctss_408	7	-
chr1	19473066	19473567	ctss_409	9	-
chr1	19480260	19480761	ctss_410	1	-
chr1	19578610	19579111	ctss_411	3	-
chr1	19579342	19579843	ctss_412	1	-
chr1	19580739	19581279	ctss_413	25	-
chr1	19840999	19841500	ctss_414	1	-
chr1	19850413	19850914	ctss_362	1	+
chr1	19895058	19895559	ctss_363	1	+
chr1	20029459	20029960	ctss_415	1	-
chr1	20174428	20174929	ctss_364	5	+
chr1	20192847	20193348	ctss_416	1	-
chr1	20284227	20284728	ctss_365	1	+
chr1	20290770	20291271	ctss_417	2	-
chr1	20325630	20326131	ctss_418	2	-
chr1	20326222	20326723	ctss_419	1	-
chr1	20332933	20333434	ctss_420	1	-
chr1	20449467	20449968	ctss_421	1	-
chr1	20468281	20468782	ctss_366	1	+
chr1	20574205	20574706	ctss_422	3	-
chr1	20585538	20586039	ctss_367	1	+
chr1	20621019	20621523	ctss_368	4	+
chr1	20704469	20704970	ctss_423	1	-
chr1	20705243	20706180	ctss_369	12	+
chr1	20706077	20706841	ctss_424	62	-
chr1	20718776	20719277	ctss_370	28	+
chr1	20897402	20897904	ctss_371	8	+
chr1	20918233	20918734	ctss_372	1	+
chr1	20950324	20950825	ctss_425	3	-
chr1	20960411	20960912	ctss_373	3	+
chr1	20999966	21000469	ctss_374	22	+
chr1	21016712	21017213	ctss_426	33	-
chr1	21054191	21054692	ctss_375	16	+
chr1	21073749	21074250	ctss_376	19	+
chr1	21081754	21082257	ctss_377	30	+
chr1	21143440	21143941	ctss_427	13	-
chr1	21160781	21161282	ctss_378	2	+
chr1	21202048	21202549	ctss_428	1	-
chr1	21232337	21232838	ctss_429	3	-
chr1	21233093	21233597	ctss_430	26	-
chr1	21263042	21263546	ctss_431	42	-
chr1	21274062	21274567	ctss_432	34	-
chr1	21292991	21293492	ctss_433	5	-
chr1	21314451	21314955	ctss_434	24	-
chr1	21319473	21319974	ctss_435	22	-
chr1	21320140	21320643	ctss_436	27	-
chr1	21340930	21341431	ctss_437	2	-
chr1	21341717	21342283	ctss_438	10	-
chr1	21362711	21363212	ctss_379	1	+
chr1	21393244	21393745	ctss_380	5	+
chr1	21424419	21424920	ctss_439	30	-
chr1	21502196	21502697	ctss_381	1	+
chr1	21525244	21525745	ctss_382	1	+
chr1	21545489	21545990	ctss_383	1	+
chr1	21556369	21556870	ctss_384	1	+
chr1	21576792	21577293	ctss_440	1	-
chr1	21637921	21638422	ctss_385	1	+
chr1	21694639	21695140	ctss_441	2	-
chr1	21703807	21704308	ctss_442	1	-
chr1	21784913	21785414	ctss_443	1	-
chr1	21817235	21817736	ctss_444	1	-
chr1	21832006	21832507	ctss_445	1	-
chr1	21859372	21860009	ctss_386	48	+
chr1	21865260	21865761	ctss_387	8	+
chr1	21878728	21879229	ctss_446	1	-
chr1	21905002	21905503	ctss_388	1	+
chr1	21907776	21908277	ctss_389	11	+
chr1	21909468	21909970	ctss_390	53	+
chr1	21935197	21935699	ctss_391	30	+
chr1	21957981	21958482	ctss_392	1	+
chr1	21960981	21961482	ctss_447	3	-
chr1	21997577	21998078	ctss_448	6	-
chr1	21999722	22000333	ctss_393	6	+
chr1	22006866	22007367	ctss_394	1	+
chr1	22014512	22015014	ctss_395	25	+
chr1	22019212	22019715	ctss_396	27	+
chr1	22022105	22022606	ctss_397	1	+
chr1	22050329	22051145	ctss_398	13	+
chr1	22130527	22131028	ctss_449	11	-
chr1	22134508	22135010	ctss_450	3	-
chr1	22167025	22167527	ctss_399	17	+
chr1	22181324	22181825	ctss_400	2	+
chr1	22211526	22212027	ctss_451	1	-
chr1	22352461	22352962	ctss_452	2	-
chr1	22386007	22386508	ctss_453	1	-
chr1	22410920	22411421	ctss_401	1	+
chr1	22538758	22539259	ctss_402	5	+
chr1	22557007	22557508	ctss_454	1	-
chr1	22668347	22668848	ctss_455	5	-
chr1	22950044	22950545	ctss_403	2	+
chr1	22999632	23000165	ctss_456	38	-
chr1	23195320	23195821	ctss_404	7	+
chr1	23200128	23200629	ctss_405	26	+
chr1	23206377	23206879	ctss_457	16	-
chr1	23225952	23226453	ctss_458	2	-
chr1	23241436	23241937	ctss_459	31	-
chr1	23243379	23243881	ctss_406	7	+
chr1	23251614	23252115	ctss_460	2	-
chr1	23324938	23325439	ctss_461	6	-
chr1	23333307	23333810	ctss_462	26	-
chr1	23386342	23386843	ctss_407	1	+
chr1	23397851	23398368	ctss_463	7	-
chr1	23398465	23399399	ctss_464	44	-
chr1	23400568	23401249	ctss_465	47	-
chr1	23400573	23401074	ctss_408	7	+
chr1	23412636	23413137	ctss_409	1	+
chr1	23464837	23465338	ctss_410	2	+
chr1	23473187	23473688	ctss_466	2	-
chr1	23479210	23479712	ctss_467	34	-
chr1	23507647	23508150	ctss_411	16	+
chr1	23510260	23510762	ctss_468	18	-
chr1	23612353	23612854	ctss_412	1	+
chr1	23620031	23620532	ctss_413	3	+
chr1	23633269	23633770	ctss_469	1	-
chr1	23646336	23646837	ctss_470	1	-
chr1	23681021	23681522	ctss_471	1	-
chr1	23775543	23776044	ctss_472	1	-
chr1	23869276	23869778	ctss_473	12	-
chr1	23877011	23877512	ctss_414	1	+
chr1	23879912	23880413	ctss_415	22	+
chr1	23918436	23918937	ctss_474	1	-
chr1	23948453	23948956	ctss_475	34	-
chr1	24016227	24016728	ctss_476	1	-
chr1	24016898	24017399	ctss_416	23	+
chr1	24034758	24035259	ctss_477	1	-
chr1	24048592	24049093	ctss_417	1	+
chr1	24051705	24052207	ctss_478	17	-
chr1	24056621	24057122	ctss_418	7	+
chr1	24058109	24058610	ctss_479	10	-
chr1	24077003	24077506	ctss_480	22	-
chr1	24088645	24089146	ctss_481	12	-
chr1	24104749	24105250	ctss_419	21	+
chr1	24124100	24124601	ctss_420	1	+
chr1	24129004	24129796	ctss_421	192	+
chr1	24129825	24130326	ctss_422	5	+
chr1	24141027	24141529	ctss_423	6	+
chr1	24148685	24149188	ctss_424	4	+
chr1	24149730	24150234	ctss_425	40	+
chr1	24178264	24178765	ctss_482	1	-
chr1	24188373	24188920	ctss_483	71	-
chr1	24188613	24189147	ctss_426	13	+
chr1	24255385	24255886	ctss_427	7	+
chr1	24256784	24257285	ctss_428	2	+
chr1	24283404	24283906	ctss_429	7	+
chr1	24297672	24298174	ctss_484	29	-
chr1	24304731	24305232	ctss_485	1	-
chr1	24431660	24432423	ctss_430	2	+
chr1	24506474	24506975	ctss_431	3	+
chr1	24536269	24536770	ctss_432	14	+
chr1	24621160	24621661	ctss_486	1	-
chr1	24626290	24626791	ctss_487	1	-
chr1	24660313	24660814	ctss_488	2	-
chr1	24681106	24681607	ctss_489	1	-
chr1	24696574	24697075	ctss_490	3	-
chr1	24696735	24697503	ctss_433	89	+
chr1	24697899	24698401	ctss_434	44	+
chr1	24699242	24699743	ctss_435	1	+
chr1	24702791	24703293	ctss_436	38	+
chr1	24716614	24717115	ctss_491	6	-
chr1	24789061	24789562	ctss_437	26	+
chr1	24793740	24794241	ctss_438	1	+
chr1	24807568	24808069	ctss_492	1	-
chr1	24831828	24832331	ctss_439	40	+
chr1	24863628	24864129	ctss_493	1	-
chr1	24893543	24894048	ctss_440	7	+
chr1	24926274	24926775	ctss_441	3	+
chr1	24932233	24932734	ctss_442	1	+
chr1	24940559	24941060	ctss_443	1	+
chr1	24947067	24947568	ctss_494	1	-
chr1	24965859	24966360	ctss_495	2	-
chr1	25035127	25035628	ctss_444	32	+
chr1	25103472	25103973	ctss_496	1	-
chr1	25121418	25121919	ctss_497	1	-
chr1	25141772	25142273	ctss_498	6	-
chr1	25188595	25189096	ctss_499	1	-
chr1	25289636	25290137	ctss_445	1	+
chr1	25304228	25304730	ctss_500	50	-
chr1	25315198	25315699	ctss_446	18	+
chr1	25359684	25360185	ctss_501	1	-
chr1	25375842	25376345	ctss_502	55	-
chr1	25377591	25378092	ctss_503	2	-
chr1	25492646	25493156	ctss_447	10	+
chr1	25501025	25501526	ctss_504	6	-
chr1	25538479	25538981	ctss_505	22	-
chr1	25538480	25538981	ctss_448	1	+
chr1	25589329	25589830	ctss_449	2	+
chr1	25592810	25593311	ctss_506	4	-
chr1	25665820	25666321	ctss_507	12	-
chr1	25674785	25675286	ctss_508	1	-
chr1	25699551	25700052	ctss_450	1	+
chr1	25701365	25701866	ctss_509	1	-
chr1	25846892	25847393	ctss_510	10	-
chr1	25939807	25940308	ctss_511	3	-
chr1	25957184	25957790	ctss_451	10	+
chr1	26153796	26154297	ctss_512	1	-
chr1	26155446	26155947	ctss_452	1	+
chr1	26187353	26187854	ctss_513	1	-
chr1	26204738	26205239	ctss_453	1	+
chr1	26305947	26306448	ctss_514	1	-
chr1	26388534	26389035	ctss_515	1	-
chr1	26393000	26393501	ctss_454	1	+
chr1	26439559	26440060	ctss_455	1	+
chr1	26485864	26486365	ctss_456	2	+
chr1	26547658	26548159	ctss_516	1	-
chr1	26740164	26740665	ctss_457	1	+
chr1	26854937	26855438	ctss_458	1	+
chr1	26938807	26939308	ctss_517	2	-
chr1	27175863	27176364	ctss_459	26	+
chr1	27211826	27212327	ctss_460	2	+
chr1	27329710	27330211	ctss_518	1	-
chr1	27507052	27507553	ctss_519	1	-
chr1	27515420	27515921	ctss_520	3	-
chr1	27554390	27554891	ctss_521	1	-
chr1	27561864	27562365	ctss_522	10	-
chr1	27631493	27631994	ctss_461	1	+
chr1	27632661	27633162	ctss_462	1	+
chr1	27634927	27635428	ctss_523	1	-
chr1	27728105	27728606	ctss_463	2	+
chr1	27736560	27737061	ctss_524	1	-
chr1	27838728	27839229	ctss_464	3	+
chr1	27840029	27840530	ctss_525	1	-
chr1	27842787	27843288	ctss_526	3	-
chr1	27884298	27884799	ctss_465	1	+
chr1	27920737	27921238	ctss_527	1	-
chr1	27926352	27926853	ctss_528	1	-
chr1	28003189	28003690	ctss_466	1	+
chr1	28068352	28068853	ctss_467	7	+
chr1	28092362	28092863	ctss_468	1	+
chr1	28114158	28114659	ctss_469	1	+
chr1	28194492	28194993	ctss_470	22	+
chr1	28194492	28194993	ctss_529	4	-
chr1	28247617	28248118	ctss_471	1	+
chr1	28283780	28284281	ctss_472	2	+
chr1	28295899	28296400	ctss_530	2	-
chr1	28375116	28375617	ctss_531	1	-
chr1	28411864	28412365	ctss_473	1	+
chr1	28436668	28437173	ctss_532	5	-
chr1	28450398	28450899	ctss_533	8	-
chr1	28451294	28451796	ctss_534	8	-
chr1	28455323	28455825	ctss_535	11	-
chr1	28478016	28478518	ctss_474	9	+
chr1	28516604	28517105	ctss_536	17	-
chr1	28518536	28519038	ctss_537	25	-
chr1	28519231	28519733	ctss_538	10	-
chr1	28521284	28521785	ctss_539	1	-
chr1	28553677	28554178	ctss_540	1	-
chr1	28570206	28570707	ctss_541	1	-
chr1	28583915	28584417	ctss_542	13	-
chr1	28584911	28585458	ctss_543	55	-
chr1	28585495	28585997	ctss_544	4	-
chr1	28604925	28605426	ctss_475	22	+
chr1	28604925	28605426	ctss_545	15	-
chr1	28640923	28642609	ctss_476	45	+
chr1	28678408	28678909	ctss_546	1	-
chr1	28683749	28684250	ctss_547	1	-
chr1	28718697	28719198	ctss_477	5	+
chr1	28735569	28736070	ctss_548	16	-
chr1	28736360	28736861	ctss_549	1	-
chr1	28743867	28744369	ctss_478	31	+
chr1	28779327	28779828	ctss_479	1	+
chr1	28786040	28786541	ctss_550	8	-
chr1	28797855	28798359	ctss_480	44	+
chr1	28798292	28798815	ctss_551	43	-
chr1	28840761	28841262	ctss_481	2	+
chr1	28842239	28842740	ctss_552	1	-
chr1	28843460	28843961	ctss_482	19	+
chr1	28871385	28871951	ctss_483	23	+
chr1	28871392	28871893	ctss_553	3	-
chr1	28874384	28874887	ctss_484	9	+
chr1	28877716	28878220	ctss_485	25	+
chr1	28884822	28885607	ctss_486	33	+
chr1	28895265	28895772	ctss_487	11	+
chr1	28911006	28911509	ctss_488	23	+
chr1	28915511	28916012	ctss_489	2	+
chr1	28944253	28944754	ctss_554	11	-
chr1	28953481	28953982	ctss_490	1	+
chr1	28970516	28971017	ctss_555	1	-
chr1	28973261	28973762	ctss_491	7	+
chr1	28993660	28994163	ctss_492	18	+
chr1	28997173	28997674	ctss_556	20	-
chr1	29030356	29030860	ctss_493	12	+
chr1	29039599	29040100	ctss_494	1	+
chr1	29045900	29046402	ctss_495	9	+
chr1	29069825	29070326	ctss_557	1	-
chr1	29091603	29092104	ctss_496	15	+
chr1	29107475	29107976	ctss_558	17	-
chr1	29109246	29109747	ctss_559	5	-
chr1	29145114	29145615	ctss_497	2	+
chr1	29148312	29148813	ctss_560	2	-
chr1	29152021	29152522	ctss_498	1	+
chr1	29169606	29170107	ctss_499	1	+
chr1	29183982	29184483	ctss_561	1	-
chr1	29184969	29185470	ctss_562	2	-
chr1	29215168	29215669	ctss_563	1	-
chr1	29469764	29470265	ctss_500	10	+
chr1	29475776	29476277	ctss_564	1	-
chr1	29482260	29482761	ctss_501	1	+
chr1	29608700	29609201	ctss_502	1	+
chr1	29735058	29735559	ctss_565	1	-
chr1	29748730	29749231	ctss_503	2	+
chr1	29750516	29751022	ctss_566	470	-
chr1	29750516	29751026	ctss_504	741	+
chr1	29757006	29757507	ctss_567	1	-
chr1	29767335	29767836	ctss_568	1	-
chr1	29772364	29772865	ctss_569	1	-
chr1	29779684	29780185	ctss_570	3	-
chr1	29803019	29803520	ctss_505	1	+
chr1	29826136	29826720	ctss_571	33	-
chr1	29827283	29827784	ctss_506	1	+
chr1	29827606	29828109	ctss_572	22	-
chr1	29829499	29830001	ctss_573	3	-
chr1	29833443	29833944	ctss_574	6	-
chr1	29835315	29835816	ctss_575	8	-
chr1	29835557	29836058	ctss_507	1	+
chr1	29837238	29837743	ctss_576	8	-
chr1	29838438	29838940	ctss_577	29	-
chr1	29841378	29841882	ctss_578	3	-
chr1	29871323	29871824	ctss_579	1	-
chr1	29893986	29894487	ctss_508	1	+
chr1	30044615	30045116	ctss_580	29	-
chr1	30072304	30072805	ctss_581	7	-
chr1	30086048	30086550	ctss_509	3	+
chr1	30102304	30102806	ctss_510	3	+
chr1	30103468	30103969	ctss_511	2	+
chr1	30136497	30136998	ctss_512	2	+
chr1	30245526	30246027	ctss_582	1	-
chr1	30271967	30272468	ctss_513	1	+
chr1	30282538	30283039	ctss_514	2	+
chr1	30388182	30389036	ctss_515	37	+
chr1	30390183	30391102	ctss_516	10	+
chr1	30402771	30403272	ctss_517	1	+
chr1	30405630	30406131	ctss_518	13	+
chr1	30408829	30409595	ctss_519	31	+
chr1	30495259	30495760	ctss_520	1	+
chr1	30508470	30508971	ctss_521	2	+
chr1	30561397	30561898	ctss_522	2	+
chr1	30743882	30744383	ctss_523	2	+
chr1	30747430	30747931	ctss_524	7	+
chr1	30749048	30749549	ctss_525	1	+
chr1	30769354	30769856	ctss_583	7	-
chr1	30802550	30803802	ctss_526	25	+
chr1	30803120	30803621	ctss_584	1	-
chr1	30810133	30810634	ctss_527	1	+
chr1	30817425	30817926	ctss_585	1	-
chr1	30820503	30821005	ctss_528	3	+
chr1	30834982	30835483	ctss_529	1	+
chr1	30947547	30948048	ctss_586	1	-
chr1	31011678	31012181	ctss_587	8	-
chr1	31011924	31012425	ctss_530	32	+
chr1	31017752	31018265	ctss_531	8	+
chr1	31018309	31018810	ctss_532	2	+
chr1	31030355	31030857	ctss_588	11	-
chr1	31033464	31033966	ctss_533	5	+
chr1	31037737	31038240	ctss_534	5	+
chr1	31055999	31056500	ctss_535	34	+
chr1	31087803	31088305	ctss_589	9	-
chr1	31116197	31116698	ctss_536	2	+
chr1	31274118	31274619	ctss_590	1	-
chr1	31298253	31298756	ctss_591	21	-
chr1	31370949	31371450	ctss_592	1	-
chr1	31373931	31374432	ctss_593	1	-
chr1	31502368	31502998	ctss_594	75	-
chr1	31504824	31505329	ctss_595	48	-
chr1	31509690	31510422	ctss_596	19	-
chr1	31509835	31510336	ctss_537	3	+
chr1	31511206	31511750	ctss_597	6	-
chr1	31511721	31512224	ctss_538	30	+
chr1	31521037	31521559	ctss_539	5	+
chr1	31521370	31521913	ctss_598	66	-
chr1	31667786	31668287	ctss_540	13	+
chr1	31707669	31708170	ctss_599	1	-
chr1	31726484	31726985	ctss_600	5	-
chr1	31848010	31848511	ctss_541	1	+
chr1	31852251	31852752	ctss_542	1	+
chr1	31858411	31858912	ctss_601	1	-
chr1	31941216	31941717	ctss_602	2	-
chr1	31962825	31963326	ctss_603	2	-
chr1	32029027	32029528	ctss_604	39	-
chr1	32048819	32049399	ctss_543	11	+
chr1	32077607	32078109	ctss_544	5	+
chr1	32087192	32087693	ctss_545	1	+
chr1	32184900	32185401	ctss_546	10	+
chr1	32301179	32301680	ctss_547	1	+
chr1	32318949	32319589	ctss_548	2	+
chr1	32340888	32341389	ctss_605	1	-
chr1	32371532	32372033	ctss_549	1	+
chr1	32395650	32396151	ctss_550	1	+
chr1	32409072	32409573	ctss_551	1	+
chr1	32459362	32459863	ctss_552	3	+
chr1	32475820	32476321	ctss_553	18	+
chr1	32517004	32517506	ctss_554	20	+
chr1	32561551	32562052	ctss_555	3	+
chr1	32568032	32568533	ctss_556	1	+
chr1	32595533	32596034	ctss_606	1	-
chr1	32615759	32616260	ctss_607	1	-
chr1	32641390	32641891	ctss_608	1	-
chr1	32733456	32733957	ctss_609	1	-
chr1	32736734	32737235	ctss_610	1	-
chr1	32783392	32783893	ctss_611	1	-
chr1	32808659	32809160	ctss_612	1	-
chr1	32924100	32924601	ctss_557	78	+
chr1	32924100	32924724	ctss_613	2	-
chr1	32979089	32979590	ctss_614	1	-
chr1	33026746	33027247	ctss_558	3	+
chr1	33066901	33067402	ctss_615	4	-
chr1	33110237	33110738	ctss_559	1	+
chr1	33124683	33125186	ctss_560	58	+
chr1	33148538	33149039	ctss_561	1	+
chr1	33229697	33230198	ctss_562	1	+
chr1	33230503	33231004	ctss_616	1	-
chr1	33233174	33233675	ctss_617	1	-
chr1	33246722	33247224	ctss_563	11	+
chr1	33247100	33247602	ctss_618	24	-
chr1	33247449	33248198	ctss_564	36	+
chr1	33249270	33249771	ctss_565	2	+
chr1	33249920	33250444	ctss_619	16	-
chr1	33250235	33250741	ctss_566	50	+
chr1	33251571	33252076	ctss_567	26	+
chr1	33252319	33252822	ctss_568	54	+
chr1	33255248	33255749	ctss_569	2	+
chr1	33264685	33265187	ctss_620	2	-
chr1	33337938	33338508	ctss_570	378	+
chr1	33341509	33342011	ctss_621	48	-
chr1	33358920	33359421	ctss_622	1	-
chr1	33385907	33386409	ctss_571	40	+
chr1	33390549	33391050	ctss_572	5	+
chr1	33393729	33394232	ctss_623	23	-
chr1	33401392	33401893	ctss_573	29	+
chr1	33410107	33410608	ctss_624	8	-
chr1	33423108	33423610	ctss_625	5	-
chr1	33427461	33427964	ctss_626	21	-
chr1	33437239	33438204	ctss_627	22	-
chr1	33439040	33439587	ctss_628	47	-
chr1	33474998	33475499	ctss_629	1	-
chr1	33534113	33534614	ctss_630	1	-
chr1	33589560	33590061	ctss_574	1	+
chr1	33676644	33677145	ctss_575	1	+
chr1	33678075	33678576	ctss_576	1	+
chr1	33712249	33712751	ctss_631	3	-
chr1	33960980	33961481	ctss_632	1	-
chr1	34162614	34163115	ctss_577	1	+
chr1	34227867	34228368	ctss_633	1	-
chr1	34249853	34250354	ctss_634	5	-
chr1	34251819	34252320	ctss_578	1	+
chr1	34280853	34281354	ctss_579	30	+
chr1	34312722	34313223	ctss_580	1	+
chr1	34321317	34321818	ctss_581	1	+
chr1	34375761	34376262	ctss_582	1	+
chr1	34390392	34390893	ctss_583	1	+
chr1	34392449	34392950	ctss_584	1	+
chr1	34431941	34432728	ctss_635	9	-
chr1	34438860	34439903	ctss_636	117	-
chr1	34441013	34441937	ctss_637	220	-
chr1	34452777	34453599	ctss_585	5	+
chr1	34482625	34483126	ctss_586	12	+
chr1	34485321	34485822	ctss_638	1	-
chr1	34497645	34498146	ctss_639	1	-
chr1	34516468	34516969	ctss_587	1	+
chr1	34523126	34523627	ctss_588	2	+
chr1	34603936	34604437	ctss_589	1	+
chr1	34705401	34705999	ctss_590	62	+
chr1	34705789	34706368	ctss_640	6	-
chr1	34723363	34723865	ctss_591	26	+
chr1	34739032	34739533	ctss_592	11	+
chr1	34756435	34757342	ctss_593	95	+
chr1	34777483	34777984	ctss_594	22	+
chr1	34800575	34801076	ctss_595	1	+
chr1	34849438	34849939	ctss_641	11	-
chr1	34862640	34863141	ctss_596	6	+
chr1	34907993	34908494	ctss_597	4	+
chr1	34910678	34911179	ctss_642	2	-
chr1	34927890	34928391	ctss_598	26	+
chr1	34941837	34942338	ctss_643	1	-
chr1	34962891	34963392	ctss_599	1	+
chr1	34974878	34975379	ctss_600	2	+
chr1	35020629	35021130	ctss_644	1	-
chr1	35086831	35087332	ctss_645	1	-
chr1	35131407	35131908	ctss_601	1	+
chr1	35136780	35137281	ctss_646	1	-
chr1	35144117	35144618	ctss_647	3	-
chr1	35171623	35172124	ctss_602	15	+
chr1	35224850	35225351	ctss_648	1	-
chr1	35236287	35236788	ctss_649	1	-
chr1	35243564	35244065	ctss_603	25	+
chr1	35243752	35244545	ctss_650	68	-
chr1	35245892	35246395	ctss_604	30	+
chr1	35247610	35248111	ctss_651	11	-
chr1	35247813	35248317	ctss_605	28	+
chr1	35253173	35253678	ctss_652	26	-
chr1	35255556	35256059	ctss_653	42	-
chr1	35257710	35258211	ctss_654	8	-
chr1	35257882	35258385	ctss_606	13	+
chr1	35258878	35259384	ctss_655	13	-
chr1	35260601	35261102	ctss_656	35	-
chr1	35260720	35261222	ctss_607	19	+
chr1	35261238	35261885	ctss_657	165	-
chr1	35262786	35263388	ctss_658	48	-
chr1	35265549	35266050	ctss_659	26	-
chr1	35266396	35266984	ctss_660	34	-
chr1	35269072	35269991	ctss_661	64	-
chr1	35270325	35270828	ctss_662	23	-
chr1	35273706	35274210	ctss_663	52	-
chr1	35280044	35280942	ctss_664	17	-
chr1	35590176	35590679	ctss_665	22	-
chr1	35594334	35595043	ctss_666	82	-
chr1	35662677	35663178	ctss_608	1	+
chr1	35684775	35685276	ctss_609	1	+
chr1	35715340	35715841	ctss_610	1	+
chr1	35791765	35792266	ctss_611	1	+
chr1	35948475	35948976	ctss_612	1	+
chr1	35984250	35984877	ctss_613	28	+
chr1	35985584	35986085	ctss_614	26	+
chr1	35987019	35987520	ctss_615	12	+
chr1	35988511	35989013	ctss_616	22	+
chr1	36015391	36015892	ctss_617	1	+
chr1	36026933	36027627	ctss_618	79	+
chr1	36030929	36031430	ctss_619	2	+
chr1	36031539	36032040	ctss_667	1	-
chr1	36202678	36203179	ctss_668	1	-
chr1	36209294	36209795	ctss_620	1	+
chr1	36350092	36350593	ctss_669	7	-
chr1	36414622	36415123	ctss_670	1	-
chr1	36430941	36431442	ctss_621	1	+
chr1	36449621	36450122	ctss_671	1	-
chr1	36458632	36459133	ctss_622	1	+
chr1	36458916	36459417	ctss_672	1	-
chr1	36485052	36485553	ctss_623	1	+
chr1	36544392	36544893	ctss_624	2	+
chr1	36564143	36564644	ctss_625	1	+
chr1	36576432	36576933	ctss_626	1	+
chr1	36592990	36593492	ctss_627	41	+
chr1	36592991	36593492	ctss_673	2	-
chr1	36606357	36606858	ctss_628	2	+
chr1	36607878	36608379	ctss_674	1	-
chr1	36637809	36638310	ctss_675	1	-
chr1	36684133	36684635	ctss_676	4	-
chr1	36909770	36910271	ctss_629	2	+
chr1	36913512	36914013	ctss_677	9	-
chr1	36935319	36935944	ctss_678	274	-
chr1	36936722	36937223	ctss_630	13	+
chr1	36952262	36952764	ctss_631	47	+
chr1	37036626	37037127	ctss_632	1	+
chr1	37103890	37104855	ctss_633	33	+
chr1	37105520	37106023	ctss_634	25	+
chr1	37116335	37116837	ctss_635	14	+
chr1	37116361	37116862	ctss_679	3	-
chr1	37122409	37122913	ctss_636	7	+
chr1	37131951	37132452	ctss_637	32	+
chr1	37134641	37135142	ctss_638	5	+
chr1	37142978	37143480	ctss_639	14	+
chr1	37145617	37146118	ctss_680	27	-
chr1	37146974	37147475	ctss_681	1	-
chr1	37147035	37147537	ctss_640	9	+
chr1	37159807	37160500	ctss_682	48	-
chr1	37161180	37161687	ctss_683	26	-
chr1	37186078	37186582	ctss_641	2	+
chr1	37240173	37240674	ctss_684	11	-
chr1	37263757	37264258	ctss_685	2	-
chr1	37340062	37340564	ctss_686	17	-
chr1	37349501	37350004	ctss_642	21	+
chr1	37353829	37354331	ctss_643	13	+
chr1	37359753	37360256	ctss_644	4	+
chr1	37360252	37360753	ctss_687	1	-
chr1	37360786	37361288	ctss_645	5	+
chr1	37430898	37431399	ctss_646	1	+
chr1	37467153	37467654	ctss_647	1	+
chr1	37498594	37499095	ctss_688	1	-
chr1	37507000	37507501	ctss_648	2	+
chr1	37539025	37539526	ctss_689	6	-
chr1	37854335	37854836	ctss_649	1	+
chr1	38028053	38028554	ctss_650	6	+
chr1	38030226	38030727	ctss_690	2	-
chr1	38212628	38213130	ctss_651	13	+
chr1	38217564	38218065	ctss_691	1	-
chr1	38332814	38333316	ctss_692	4	-
chr1	38350232	38350734	ctss_652	20	+
chr1	38359020	38359521	ctss_653	11	+
chr1	38454970	38455471	ctss_654	1	+
chr1	38502577	38503078	ctss_693	1	-
chr1	38524345	38524846	ctss_655	1	+
chr1	38559746	38560247	ctss_656	1	+
chr1	38566778	38567279	ctss_657	1	+
chr1	38587646	38588147	ctss_658	2	+
chr1	38671604	38672105	ctss_694	1	-
chr1	38703311	38703812	ctss_659	1	+
chr1	38735350	38735851	ctss_660	29	+
chr1	38743232	38743733	ctss_661	1	+
chr1	38756626	38757127	ctss_695	1	-
chr1	38761756	38762257	ctss_696	25	-
chr1	38781757	38782258	ctss_662	14	+
chr1	38800378	38800879	ctss_663	17	+
chr1	38838331	38838834	ctss_664	13	+
chr1	38879630	38880131	ctss_697	1	-
chr1	38911529	38912030	ctss_665	25	+
chr1	38941342	38941843	ctss_698	9	-
chr1	39023689	39024190	ctss_666	11	+
chr1	39026756	39027257	ctss_699	29	-
chr1	39058798	39059299	ctss_700	9	-
chr1	39112081	39112582	ctss_667	1	+
chr1	39216456	39216957	ctss_668	39	+
chr1	39228219	39228721	ctss_669	3	+
chr1	39228220	39228721	ctss_701	1	-
chr1	39269918	39270420	ctss_702	12	-
chr1	39391688	39392189	ctss_670	1	+
chr1	39392996	39393497	ctss_671	1	+
chr1	39403584	39404085	ctss_672	1	+
chr1	39497925	39498426	ctss_703	1	-
chr1	39525926	39526427	ctss_704	1	-
chr1	39525967	39526468	ctss_673	1	+
chr1	39574565	39575067	ctss_674	23	+
chr1	39589684	39590185	ctss_675	1	+
chr1	39594357	39594860	ctss_705	8	-
chr1	39595009	39595800	ctss_706	47	-
chr1	39601337	39601838	ctss_707	1	-
chr1	39602112	39602613	ctss_708	1	-
chr1	39741112	39741613	ctss_709	1	-
chr1	39742007	39742508	ctss_710	2	-
chr1	39788061	39788562	ctss_711	9	-
chr1	39874474	39874975	ctss_676	1	+
chr1	39984886	39985387	ctss_677	1	+
chr1	40004584	40005085	ctss_712	4	-
chr1	40031925	40032426	ctss_713	1	-
chr1	40041845	40042346	ctss_678	1	+
chr1	40162857	40163358	ctss_679	11	+
chr1	40231428	40231929	ctss_680	1	+
chr1	40335548	40336049	ctss_681	1	+
chr1	40359453	40359954	ctss_682	1	+
chr1	40427881	40428382	ctss_683	24	+
chr1	40458822	40459323	ctss_714	1	-
chr1	40481446	40481947	ctss_715	1	-
chr1	40540219	40540720	ctss_716	2	-
chr1	40627582	40628083	ctss_684	1	+
chr1	40738772	40739273	ctss_685	1	+
chr1	40740783	40741284	ctss_686	2	+
chr1	40749841	40750342	ctss_717	6	-
chr1	40782334	40782835	ctss_718	21	-
chr1	40795277	40795871	ctss_719	54	-
chr1	40816603	40817108	ctss_720	30	-
chr1	40828199	40828700	ctss_721	1	-
chr1	40829520	40830021	ctss_687	3	+
chr1	40843076	40843991	ctss_722	19	-
chr1	40855938	40856441	ctss_723	8	-
chr1	40891841	40892343	ctss_688	13	+
chr1	40897182	40897684	ctss_724	11	-
chr1	40932757	40933260	ctss_725	7	-
chr1	40936672	40937177	ctss_726	30	-
chr1	40940119	40940620	ctss_727	22	-
chr1	40944517	40945018	ctss_728	1	-
chr1	40945772	40946273	ctss_729	1	-
chr1	40963195	40964252	ctss_730	19	-
chr1	40963363	40964258	ctss_689	4	+
chr1	40966179	40966680	ctss_731	1	-
chr1	40972477	40972979	ctss_732	6	-
chr1	40996571	40997072	ctss_733	4	-
chr1	40997389	40997890	ctss_734	5	-
chr1	41016110	41016611	ctss_690	1	+
chr1	41033685	41034186	ctss_735	2	-
chr1	41075662	41076163	ctss_736	1	-
chr1	41080101	41080602	ctss_691	1	+
chr1	41131903	41132404	ctss_737	3	-
chr1	41171970	41172471	ctss_692	1	+
chr1	41191739	41192240	ctss_693	14	+
chr1	41196239	41196740	ctss_694	9	+
chr1	41211662	41212163	ctss_695	1	+
chr1	41232073	41232574	ctss_738	2	-
chr1	41395369	41396020	ctss_696	12	+
chr1	41396064	41396565	ctss_739	7	-
chr1	41402724	41403225	ctss_697	1	+
chr1	41406241	41406742	ctss_740	5	-
chr1	41432844	41433346	ctss_698	6	+
chr1	41432970	41433472	ctss_741	3	-
chr1	41540990	41541491	ctss_699	1	+
chr1	41545384	41545885	ctss_742	4	-
chr1	41620478	41620980	ctss_700	10	+
chr1	41622477	41622978	ctss_701	11	+
chr1	41675184	41675685	ctss_743	10	-
chr1	41682661	41683162	ctss_744	1	-
chr1	41718248	41718749	ctss_745	3	-
chr1	41825318	41825820	ctss_702	5	+
chr1	42005123	42005624	ctss_746	1	-
chr1	42008574	42009075	ctss_703	1	+
chr1	42062251	42062752	ctss_704	6	+
chr1	42068594	42069095	ctss_747	1	-
chr1	42108459	42108960	ctss_705	19	+
chr1	42127771	42128272	ctss_748	1	-
chr1	42139170	42139671	ctss_706	2	+
chr1	42161036	42161537	ctss_707	1	+
chr1	42182992	42183493	ctss_749	1	-
chr1	42197476	42197977	ctss_708	8	+
chr1	42326555	42327056	ctss_750	1	-
chr1	42479644	42480145	ctss_709	1	+
chr1	42503330	42503831	ctss_751	1	-
chr1	42590827	42591328	ctss_710	1	+
chr1	42646132	42646633	ctss_752	2	-
chr1	42765189	42765690	ctss_711	1	+
chr1	42863724	42864225	ctss_753	1	-
chr1	42871081	42871582	ctss_754	1	-
chr1	42938076	42938577	ctss_755	5	-
chr1	43059102	43059603	ctss_712	1	+
chr1	43112922	43113423	ctss_756	1	-
chr1	43129317	43129818	ctss_713	1	+
chr1	43197799	43198300	ctss_757	12	-
chr1	43203838	43204339	ctss_714	1	+
chr1	43214691	43215192	ctss_715	1	+
chr1	43243410	43243911	ctss_716	12	+
chr1	43243591	43244092	ctss_758	1	-
chr1	43258818	43259319	ctss_759	22	-
chr1	43271542	43272043	ctss_717	1	+
chr1	43336197	43336698	ctss_718	8	+
chr1	43418352	43418853	ctss_760	1	-
chr1	43424233	43424734	ctss_761	1	-
chr1	43482227	43482728	ctss_762	4	-
chr1	43488309	43488810	ctss_719	4	+
chr1	43498604	43499105	ctss_763	1	-
chr1	43511549	43512050	ctss_720	1	+
chr1	43574959	43575461	ctss_764	11	-
chr1	43727649	43728150	ctss_721	1	+
chr1	43745885	43746386	ctss_765	1	-
chr1	43758655	43759156	ctss_722	1	+
chr1	43781226	43781727	ctss_766	2	-
chr1	43832580	43833081	ctss_767	1	-
chr1	43834435	43834936	ctss_723	17	+
chr1	43866094	43866595	ctss_768	1	-
chr1	43879344	43879845	ctss_724	40	+
chr1	43892857	43893358	ctss_769	2	-
chr1	43912268	43912769	ctss_725	2	+
chr1	43974478	43975363	ctss_770	2	-
chr1	43993922	43994423	ctss_771	1	-
chr1	44027523	44028024	ctss_726	16	+
chr1	44030992	44031493	ctss_772	1	-
chr1	44063871	44064372	ctss_773	1	-
chr1	44076473	44076975	ctss_774	3	-
chr1	44080672	44081442	ctss_775	19	-
chr1	44082383	44082884	ctss_776	1	-
chr1	44083052	44083558	ctss_777	13	-
chr1	44086716	44087217	ctss_778	3	-
chr1	44091544	44092045	ctss_779	28	-
chr1	44093860	44095011	ctss_780	1000	-
chr1	44134981	44135482	ctss_781	2	-
chr1	44155415	44155916	ctss_782	14	-
chr1	44185689	44186190	ctss_783	1	-
chr1	44217663	44218165	ctss_784	2	-
chr1	44393922	44394423	ctss_785	1	-
chr1	44446511	44447012	ctss_727	10	+
chr1	44510828	44511329	ctss_786	1	-
chr1	44519457	44520038	ctss_728	493	+
chr1	44544218	44544719	ctss_787	1	-
chr1	44545049	44545550	ctss_788	4	-
chr1	44545247	44545748	ctss_729	1	+
chr1	44781399	44782063	ctss_789	35	-
chr1	45014686	45015187	ctss_790	1	-
chr1	45061901	45062402	ctss_791	1	-
chr1	45067917	45068418	ctss_730	11	+
chr1	45074987	45075488	ctss_792	1	-
chr1	45080092	45080593	ctss_731	1	+
chr1	45125448	45125949	ctss_732	1	+
chr1	45163584	45164085	ctss_793	2	-
chr1	45213331	45213832	ctss_794	2	-
chr1	45465135	45465636	ctss_733	1	+
chr1	45535064	45535565	ctss_734	11	+
chr1	45544383	45544884	ctss_795	15	-
chr1	45561639	45562140	ctss_735	12	+
chr1	45565061	45565562	ctss_736	1	+
chr1	45579541	45580042	ctss_796	1	-
chr1	45614556	45615057	ctss_737	7	+
chr1	45657201	45657702	ctss_797	1	-
chr1	45673849	45674350	ctss_798	28	-
chr1	45684023	45684524	ctss_799	2	-
chr1	45749477	45749978	ctss_800	1	-
chr1	45788494	45788999	ctss_738	9	+
chr1	45883123	45883624	ctss_801	1	-
chr1	45932543	45933047	ctss_802	2	-
chr1	46072778	46073279	ctss_739	1	+
chr1	46083018	46083519	ctss_740	2	+
chr1	46193626	46194127	ctss_803	1	-
chr1	46244579	46245080	ctss_741	18	+
chr1	46315913	46316414	ctss_804	1	-
chr1	46492693	46493194	ctss_805	44	-
chr1	46597442	46597943	ctss_742	1	+
chr1	46796024	46796525	ctss_806	1	-
chr1	47322275	47322776	ctss_743	2	+
chr1	47342532	47343033	ctss_807	2	-
chr1	47403255	47403756	ctss_744	1	+
chr1	47450585	47451088	ctss_745	4	+
chr1	47552414	47552915	ctss_746	1	+
chr1	47605091	47605592	ctss_808	2	-
chr1	47674332	47674833	ctss_747	1	+
chr1	47675916	47676417	ctss_748	1	+
chr1	47699579	47700080	ctss_749	1	+
chr1	47798907	47799408	ctss_809	4	-
chr1	47855885	47856386	ctss_810	6	-
chr1	47894023	47895553	ctss_750	347	+
chr1	47894101	47894602	ctss_811	36	-
chr1	47894711	47895212	ctss_812	1	-
chr1	47907647	47908148	ctss_751	1	+
chr1	47936102	47936604	ctss_752	21	+
chr1	47947361	47947862	ctss_813	1	-
chr1	47994103	47994604	ctss_753	13	+
chr1	47995926	47996434	ctss_754	55	+
chr1	48002048	48002589	ctss_755	27	+
chr1	48007299	48007800	ctss_756	2	+
chr1	48013669	48014170	ctss_757	1	+
chr1	48023711	48024212	ctss_758	2	+
chr1	48031513	48032014	ctss_759	10	+
chr1	48056774	48057275	ctss_760	2	+
chr1	48057488	48057991	ctss_761	29	+
chr1	48059583	48060085	ctss_762	17	+
chr1	48079242	48079743	ctss_814	1	-
chr1	48166090	48166591	ctss_815	17	-
chr1	48201449	48201950	ctss_763	1	+
chr1	48216443	48216944	ctss_764	2	+
chr1	48299723	48300225	ctss_765	3	+
chr1	48317034	48317535	ctss_766	15	+
chr1	48321887	48322430	ctss_767	25	+
chr1	48349285	48349786	ctss_816	1	-
chr1	48353130	48353631	ctss_817	2	-
chr1	48364323	48365148	ctss_768	16	+
chr1	48365078	48365677	ctss_818	29	-
chr1	48509923	48510424	ctss_819	4	-
chr1	48590847	48591348	ctss_820	1	-
chr1	48601363	48601864	ctss_821	1	-
chr1	48621762	48622601	ctss_769	10	+
chr1	48623011	48623516	ctss_822	13	-
chr1	48632773	48633274	ctss_770	6	+
chr1	48642160	48642661	ctss_823	1	-
chr1	48656115	48656617	ctss_824	16	-
chr1	48687020	48687521	ctss_825	1	-
chr1	48694110	48694613	ctss_771	28	+
chr1	48723419	48723920	ctss_826	1	-
chr1	48758174	48758704	ctss_772	23	+
chr1	48762008	48762509	ctss_773	1	+
chr1	48777181	48777682	ctss_774	4	+
chr1	49022078	49022579	ctss_827	3	-
chr1	49056207	49056708	ctss_828	1	-
chr1	49157093	49157594	ctss_829	1	-
chr1	49164309	49164810	ctss_830	1	-
chr1	49273821	49274322	ctss_831	1	-
chr1	49283765	49284266	ctss_775	1	+
chr1	49372214	49372715	ctss_832	1	-
chr1	49512259	49512760	ctss_833	1	-
chr1	49532091	49533049	ctss_834	43	-
chr1	49582004	49582505	ctss_776	1	+
chr1	49583902	49584730	ctss_777	85	+
chr1	49590479	49590980	ctss_835	1	-
chr1	49623747	49624249	ctss_778	14	+
chr1	49647455	49647956	ctss_779	1	+
chr1	49652223	49652724	ctss_836	1	-
chr1	49678781	49679282	ctss_837	7	-
chr1	49694652	49695153	ctss_780	11	+
chr1	49705674	49706179	ctss_838	36	-
chr1	49712571	49713072	ctss_839	1	-
chr1	49718501	49719189	ctss_840	43	-
chr1	49741895	49742396	ctss_841	3	-
chr1	49814062	49814563	ctss_842	16	-
chr1	49876918	49877419	ctss_781	1	+
chr1	49880695	49881196	ctss_843	1	-
chr1	49971697	49972198	ctss_782	3	+
chr1	50116927	50117428	ctss_844	2	-
chr1	50124557	50125058	ctss_783	1	+
chr1	50147469	50147970	ctss_845	1	-
chr1	50162766	50163267	ctss_846	3	-
chr1	50430906	50431407	ctss_784	3	+
chr1	50479613	50480114	ctss_785	1	+
chr1	50491091	50491592	ctss_786	1	+
chr1	50498873	50499374	ctss_787	2	+
chr1	50511534	50512115	ctss_788	25	+
chr1	50514663	50515476	ctss_789	49	+
chr1	50515638	50516142	ctss_790	22	+
chr1	50521624	50522125	ctss_791	5	+
chr1	50560538	50561039	ctss_792	3	+
chr1	50563239	50563740	ctss_793	1	+
chr1	50863648	50864149	ctss_794	1	+
chr1	50935373	50935875	ctss_847	5	-
chr1	50941170	50941671	ctss_795	1	+
chr1	50947001	50947502	ctss_848	2	-
chr1	50970737	50971238	ctss_849	1	-
chr1	51129507	51130008	ctss_796	4	+
chr1	51174009	51174510	ctss_797	1	+
chr1	51205549	51206050	ctss_798	1	+
chr1	51280399	51280900	ctss_850	1	-
chr1	51376552	51377053	ctss_851	1	-
chr1	51438723	51439224	ctss_799	2	+
chr1	51495072	51495573	ctss_800	1	+
chr1	51742554	51743055	ctss_852	1	-
chr1	51813794	51814295	ctss_853	5	-
chr1	51815596	51816097	ctss_854	1	-
chr1	51962634	51963135	ctss_801	14	+
chr1	52023019	52023520	ctss_855	1	-
chr1	52094062	52094563	ctss_856	1	-
chr1	52172980	52173481	ctss_802	5	+
chr1	52217690	52218191	ctss_803	1	+
chr1	52247580	52248081	ctss_857	1	-
chr1	52262296	52262797	ctss_804	1	+
chr1	52369027	52369528	ctss_805	1	+
chr1	52778594	52779095	ctss_858	1	-
chr1	52857651	52858152	ctss_806	3	+
chr1	52870820	52871321	ctss_807	1	+
chr1	52977687	52978188	ctss_808	1	+
chr1	53013441	53013942	ctss_809	1	+
chr1	53014345	53014846	ctss_859	1	-
chr1	53149689	53150190	ctss_860	1	-
chr1	53886929	53887430	ctss_810	1	+
chr1	53940320	53940821	ctss_861	1	-
chr1	54089881	54090382	ctss_811	2	+
chr1	54094611	54095112	ctss_812	1	+
chr1	54103584	54104086	ctss_862	31	-
chr1	54106910	54107411	ctss_863	1	-
chr1	54145283	54145784	ctss_864	2	-
chr1	54206910	54207411	ctss_865	1	-
chr1	54912679	54913180	ctss_813	1	+
chr1	54982204	54982705	ctss_866	1	-
chr1	55065610	55066111	ctss_867	28	-
chr1	55119277	55119778	ctss_868	7	-
chr1	55177276	55177777	ctss_869	1	-
chr1	55200752	55201253	ctss_870	1	-
chr1	55220200	55220701	ctss_814	1	+
chr1	55224206	55224707	ctss_871	1	-
chr1	55224212	55224713	ctss_815	1	+
chr1	55336140	55336641	ctss_816	4	+
chr1	55482737	55483238	ctss_872	1	-
chr1	55486677	55487178	ctss_873	1	-
chr1	55525638	55526139	ctss_874	1	-
chr1	55553253	55553754	ctss_875	15	-
chr1	55624876	55625377	ctss_817	1	+
chr1	55639476	55639977	ctss_876	1	-
chr1	55670542	55671044	ctss_877	34	-
chr1	55763875	55764376	ctss_878	1	-
chr1	55873105	55873606	ctss_818	1	+
chr1	55925854	55926355	ctss_819	2	+
chr1	55947285	55947786	ctss_820	1	+
chr1	55976599	55977100	ctss_821	1	+
chr1	56034729	56035230	ctss_879	13	-
chr1	56082700	56083201	ctss_880	1	-
chr1	56118200	56118701	ctss_822	1	+
chr1	56134656	56135157	ctss_823	2	+
chr1	56142644	56143157	ctss_881	12	-
chr1	56162581	56163082	ctss_882	1	-
chr1	56175088	56175594	ctss_824	207	+
chr1	56175089	56175592	ctss_883	174	-
chr1	56201022	56201523	ctss_825	24	+
chr1	56216357	56216858	ctss_826	31	+
chr1	56241388	56241889	ctss_884	3	-
chr1	56328546	56329047	ctss_827	1	+
chr1	56363199	56363700	ctss_885	1	-
chr1	56432531	56433032	ctss_828	1	+
chr1	56486994	56487495	ctss_886	14	-
chr1	56503185	56503686	ctss_887	1	-
chr1	56769510	56770011	ctss_829	1	+
chr1	56800488	56800989	ctss_888	1	-
chr1	56812269	56812770	ctss_889	19	-
chr1	56813905	56814406	ctss_890	1	-
chr1	56850900	56851401	ctss_830	1	+
chr1	56854431	56854932	ctss_831	1	+
chr1	56901616	56902117	ctss_891	9	-
chr1	56901655	56902156	ctss_832	14	+
chr1	56940416	56940917	ctss_833	21	+
chr1	56962949	56963450	ctss_834	1	+
chr1	56965162	56965665	ctss_835	27	+
chr1	56969076	56969579	ctss_836	7	+
chr1	56974467	56975060	ctss_892	4	-
chr1	56982605	56983106	ctss_837	1	+
chr1	56994832	56995334	ctss_838	6	+
chr1	57022806	57023307	ctss_839	1	+
chr1	57027667	57028168	ctss_893	1	-
chr1	57049186	57049688	ctss_894	6	-
chr1	57055162	57055665	ctss_840	26	+
chr1	57246178	57246681	ctss_841	4	+
chr1	57273124	57273625	ctss_842	2	+
chr1	57274698	57275199	ctss_895	1	-
chr1	57279717	57280222	ctss_843	21	+
chr1	57379047	57379548	ctss_844	1	+
chr1	57404844	57405345	ctss_845	1	+
chr1	57440357	57440858	ctss_846	1	+
chr1	57538687	57539188	ctss_847	1	+
chr1	57650499	57651306	ctss_848	29	+
chr1	57658218	57658719	ctss_849	24	+
chr1	57663157	57664256	ctss_850	35	+
chr1	57663273	57664125	ctss_896	21	-
chr1	57668102	57668604	ctss_851	7	+
chr1	57669684	57670185	ctss_852	4	+
chr1	57789001	57789502	ctss_853	1	+
chr1	57878113	57878614	ctss_854	2	+
chr1	57884443	57884944	ctss_855	2	+
chr1	58033238	58033739	ctss_856	30	+
chr1	58099623	58100124	ctss_897	1	-
chr1	58119196	58119697	ctss_898	1	-
chr1	58125751	58126252	ctss_899	5	-
chr1	58150807	58151308	ctss_857	1	+
chr1	58184960	58185461	ctss_858	1	+
chr1	58196610	58197111	ctss_900	2	-
chr1	58259344	58259845	ctss_901	1	-
chr1	58298639	58299140	ctss_859	1	+
chr1	58299774	58300275	ctss_902	11	-
chr1	58387188	58387689	ctss_903	1	-
chr1	58392201	58392702	ctss_860	2	+
chr1	58437239	58437740	ctss_861	1	+
chr1	58438666	58439167	ctss_862	1	+
chr1	58484266	58484768	ctss_863	4	+
chr1	58541075	58541576	ctss_904	1	-
chr1	58548969	58549470	ctss_905	1	-
chr1	58552607	58553108	ctss_864	1	+
chr1	58557401	58557902	ctss_865	1	+
chr1	58581730	58582231	ctss_866	1	+
chr1	58583697	58584198	ctss_906	1	-
chr1	58645799	58646300	ctss_867	1	+
chr1	58693948	58694449	ctss_907	1	-
chr1	58696601	58697102	ctss_868	1	+
chr1	58722354	58722855	ctss_908	3	-
chr1	58726654	58727155	ctss_909	12	-
chr1	58756434	58756935	ctss_869	1	+
chr1	58765652	58766153	ctss_910	1	-
chr1	58772614	58773277	ctss_870	2	+
chr1	58782415	58782916	ctss_911	1	-
chr1	58805142	58805643	ctss_912	1	-
chr1	58831133	58831634	ctss_913	1	-
chr1	58889039	58889541	ctss_914	3	-
chr1	58902015	58902516	ctss_871	1	+
chr1	58966688	58967190	ctss_872	13	+
chr1	58971941	58972443	ctss_915	30	-
chr1	58978406	58978907	ctss_916	1	-
chr1	59039141	59039642	ctss_917	1	-
chr1	59072497	59072998	ctss_918	68	-
chr1	59096555	59097056	ctss_873	11	+
chr1	59109264	59109765	ctss_874	1	+
chr1	59176133	59176634	ctss_875	1	+
chr1	59195570	59196071	ctss_919	9	-
chr1	59313773	59314274	ctss_876	2	+
chr1	59318919	59319420	ctss_920	1	-
chr1	59337218	59337719	ctss_877	19	+
chr1	59342407	59342908	ctss_878	1	+
chr1	59371584	59372085	ctss_921	1	-
chr1	59374513	59375016	ctss_922	17	-
chr1	59428136	59428637	ctss_879	1	+
chr1	59467443	59467944	ctss_923	1	-
chr1	59535248	59535749	ctss_924	1	-
chr1	59547048	59547549	ctss_925	16	-
chr1	59548412	59548913	ctss_880	1	+
chr1	59571339	59571840	ctss_926	29	-
chr1	59585899	59586400	ctss_927	2	-
chr1	59603759	59604260	ctss_928	1	-
chr1	59619675	59620176	ctss_929	1	-
chr1	59663550	59664051	ctss_881	1	+
chr1	59734450	59734951	ctss_930	2	-
chr1	59763018	59763519	ctss_931	2	-
chr1	59797344	59797845	ctss_932	1	-
chr1	59844353	59844854	ctss_933	1	-
chr1	60079048	60079549	ctss_934	1	-
chr1	60114151	60114652	ctss_935	5	-
chr1	60151627	60152128	ctss_882	3	+
chr1	60216112	60216613	ctss_883	1	+
chr1	60227248	60227749	ctss_936	1	-
chr1	60232090	60232593	ctss_884	5	+
chr1	60298191	60298692	ctss_885	2	+
chr1	60323266	60323768	ctss_937	11	-
chr1	60415863	60416364	ctss_938	1	-
chr1	60416525	60417026	ctss_939	1	-
chr1	60428373	60428874	ctss_940	1	-
chr1	60525720	60526221	ctss_886	1	+
chr1	60648438	60648983	ctss_887	52	+
chr1	60648486	60648987	ctss_941	1	-
chr1	60715387	60715888	ctss_888	5	+
chr1	60719285	60719786	ctss_889	1	+
chr1	60844601	60845102	ctss_890	26	+
chr1	60882637	60883138	ctss_942	1	-
chr1	60891313	60891815	ctss_943	35	-
chr1	60904026	60904527	ctss_944	1	-
chr1	60917669	60918170	ctss_945	7	-
chr1	60919650	60920151	ctss_946	1	-
chr1	60925243	60925744	ctss_891	1	+
chr1	60951541	60952042	ctss_947	18	-
chr1	60953792	60954293	ctss_948	35	-
chr1	60958750	60959251	ctss_949	20	-
chr1	60971721	60972222	ctss_950	40	-
chr1	60977272	60977826	ctss_951	33	-
chr1	60977295	60977796	ctss_892	1	+
chr1	60980761	60981262	ctss_952	1	-
chr1	60989170	60989671	ctss_953	49	-
chr1	60996785	60997288	ctss_954	11	-
chr1	61009437	61009938	ctss_955	9	-
chr1	61010737	61011240	ctss_956	43	-
chr1	61019140	61019644	ctss_957	17	-
chr1	61021042	61021544	ctss_958	4	-
chr1	61059421	61059922	ctss_959	14	-
chr1	61060515	61061017	ctss_960	21	-
chr1	61061313	61061820	ctss_961	80	-
chr1	61062338	61062879	ctss_962	45	-
chr1	61073377	61073878	ctss_893	4	+
chr1	61097267	61097768	ctss_963	1	-
chr1	61152474	61153047	ctss_894	2	+
chr1	61363359	61363860	ctss_895	5	+
chr1	61583097	61583598	ctss_964	17	-
chr1	61639620	61640121	ctss_896	1	+
chr1	61799030	61799531	ctss_965	1	-
chr1	61829360	61829861	ctss_966	1	-
chr1	62031487	62031988	ctss_897	1	+
chr1	62031788	62032289	ctss_967	2	-
chr1	62035313	62035814	ctss_968	1	-
chr1	62052822	62053323	ctss_969	1	-
chr1	62094252	62094753	ctss_970	2	-
chr1	62119682	62120559	ctss_898	2	+
chr1	62310763	62311264	ctss_899	13	+
chr1	62311242	62311743	ctss_971	1	-
chr1	62311436	62311940	ctss_900	3	+
chr1	62311766	62312267	ctss_972	2	-
chr1	62390052	62390553	ctss_973	29	-
chr1	62397902	62398403	ctss_901	5	+
chr1	62483340	62483841	ctss_902	1	+
chr1	62504823	62505324	ctss_974	1	-
chr1	62522974	62523475	ctss_903	11	+
chr1	62549350	62549851	ctss_904	2	+
chr1	62552885	62553386	ctss_905	1	+
chr1	62614034	62614535	ctss_906	1	+
chr1	62650557	62651058	ctss_907	2	+
chr1	62657324	62657825	ctss_908	1	+
chr1	62674928	62675429	ctss_975	1	-
chr1	62690712	62691214	ctss_909	33	+
chr1	62701454	62701955	ctss_976	23	-
chr1	62723207	62723708	ctss_910	1	+
chr1	62727287	62727788	ctss_977	1	-
chr1	62796715	62797216	ctss_978	24	-
chr1	62797706	62798207	ctss_979	2	-
chr1	62799140	62799642	ctss_980	15	-
chr1	62800038	62800540	ctss_981	36	-
chr1	62809261	62809764	ctss_982	6	-
chr1	62812511	62813415	ctss_983	550	-
chr1	62829061	62829562	ctss_911	1	+
chr1	62844442	62844943	ctss_984	25	-
chr1	62854668	62855169	ctss_985	1	-
chr1	62857350	62857851	ctss_912	16	+
chr1	62918961	62919462	ctss_913	1	+
chr1	62926550	62927051	ctss_986	2	-
chr1	62936958	62937459	ctss_987	1	-
chr1	63121965	63122466	ctss_988	3	-
chr1	63176301	63176802	ctss_989	1	-
chr1	63191088	63191589	ctss_914	4	+
chr1	63293435	63293936	ctss_915	14	+
chr1	63435486	63435987	ctss_990	1	-
chr1	63537372	63537873	ctss_916	3	+
chr1	63541049	63541550	ctss_991	1	-
chr1	63549904	63550405	ctss_917	3	+
chr1	63552564	63553065	ctss_918	8	+
chr1	63559438	63559939	ctss_919	1	+
chr1	63590773	63591274	ctss_920	7	+
chr1	63596113	63596614	ctss_992	2	-
chr1	63716692	63717195	ctss_993	33	-
chr1	63747402	63747903	ctss_994	1	-
chr1	63819934	63820435	ctss_995	1	-
chr1	63822562	63823063	ctss_996	24	-
chr1	63826075	63828099	ctss_997	60	-
chr1	63826895	63827536	ctss_921	6	+
chr1	63827830	63828334	ctss_922	4	+
chr1	63871651	63872153	ctss_998	21	-
chr1	63942910	63943610	ctss_999	6	-
chr1	63950360	63950861	ctss_923	16	+
chr1	63965787	63966845	ctss_924	114	+
chr1	63991524	63992028	ctss_925	32	+
chr1	63994829	63995332	ctss_926	10	+
chr1	64008596	64009097	ctss_927	1	+
chr1	64020223	64020724	ctss_928	1	+
chr1	64043000	64043501	ctss_929	1	+
chr1	64049208	64049709	ctss_1000	1	-
chr1	64097353	64098056	ctss_930	6	+
chr1	64121254	64121755	ctss_931	1	+
chr1	64142000	64142904	ctss_1001	68	-
chr1	64348034	64348535	ctss_932	2	+
chr1	64353029	64353530	ctss_933	355	+
chr1	64375612	64376113	ctss_1002	1	-
chr1	64416432	64416933	ctss_934	1	+
chr1	64519659	64520160	ctss_1003	1	-
chr1	64521151	64521652	ctss_1004	1	-
chr1	64537326	64537827	ctss_1005	1	-
chr1	64538771	64539272	ctss_935	1	+
chr1	64554486	64555000	ctss_1006	12	-
chr1	64616952	64617453	ctss_1007	2	-
chr1	64626131	64626632	ctss_1008	5	-
chr1	64649619	64650120	ctss_1009	1	-
chr1	64656201	64656702	ctss_936	1	+
chr1	64689488	64690041	ctss_937	92	+
chr1	64701757	64702262	ctss_1010	17	-
chr1	64703073	64703574	ctss_1011	26	-
chr1	64711027	64711530	ctss_1012	28	-
chr1	64715586	64716091	ctss_1013	10	-
chr1	64755349	64755850	ctss_938	1	+
chr1	64763224	64763725	ctss_939	2	+
chr1	64775818	64776319	ctss_1014	9	-
chr1	64785899	64786400	ctss_940	1	+
chr1	64818813	64819314	ctss_941	1	+
chr1	64820928	64821429	ctss_942	1	+
chr1	64848365	64848866	ctss_943	1	+
chr1	64909011	64909512	ctss_1015	1	-
chr1	64981753	64982254	ctss_1016	1	-
chr1	65115605	65116106	ctss_944	1	+
chr1	65408643	65409144	ctss_1017	1	-
chr1	65416845	65417346	ctss_945	1	+
chr1	65421810	65422312	ctss_946	9	+
chr1	65445037	65445538	ctss_1018	2	-
chr1	65448404	65448905	ctss_947	1	+
chr1	65538822	65539323	ctss_1019	1	-
chr1	65800918	65801419	ctss_1020	1	-
chr1	65846231	65846732	ctss_948	3	+
chr1	65914873	65915374	ctss_949	4	+
chr1	65921874	65922375	ctss_950	16	+
chr1	65943852	65944353	ctss_951	3	+
chr1	66018524	66019025	ctss_1021	2	-
chr1	66026443	66026944	ctss_1022	1	-
chr1	66070745	66071246	ctss_1023	1	-
chr1	66081366	66081867	ctss_1024	1	-
chr1	66128135	66128636	ctss_1025	13	-
chr1	66340518	66341019	ctss_952	1	+
chr1	66381481	66381982	ctss_1026	1	-
chr1	66442104	66442605	ctss_1027	1	-
chr1	66549160	66549661	ctss_1028	1	-
chr1	66597141	66597642	ctss_953	1	+
chr1	66652675	66653176	ctss_954	1	+
chr1	66686358	66686859	ctss_955	22	+
chr1	66776749	66777250	ctss_1029	1	-
chr1	66939665	66940166	ctss_1030	1	-
chr1	67096858	67097360	ctss_956	3	+
chr1	67239360	67239861	ctss_957	1	+
chr1	67299450	67299951	ctss_958	1	+
chr1	67358249	67358750	ctss_1031	1	-
chr1	67399871	67400372	ctss_1032	9	-
chr1	67809123	67809624	ctss_1033	1	-
chr1	68207083	68207584	ctss_959	2	+
chr1	68224900	68225401	ctss_1034	1	-
chr1	68291762	68292263	ctss_960	1	+
chr1	68292839	68293340	ctss_1035	1	-
chr1	68304472	68304974	ctss_961	2	+
chr1	68322818	68323319	ctss_962	1	+
chr1	68346953	68347454	ctss_1036	2	-
chr1	68367749	68368250	ctss_963	1	+
chr1	68381324	68381825	ctss_1037	1	-
[truncated: 98,779 more rows]
