# Supplementary material for: Identification and annotation of conserved promoters and macrophage-expressed genes in the pig genome
Source: BMC Genomics. 2015 Nov 18;16:970. doi: 10.1186/s12864-015-2111-2 (PMC4652390; doi:10.1186/s12864-015-2111-2)
Supplement: Additional file 14: Table S10. — Mapping locations of the pig CAGE CTSS to the pig genome: multimapped subset (BED). Table contains the following columns (left to right): chromosome, start, end, pig CAGE CTSS ID (strand-specific), number of tags in the CTSS and strand. The first three and sixth columns refer to the mapped locations of the pig CAGE CTSS (as identified by the ID in column 4) onto the pig genome. The set of pig CAGE CTSS reported includes only the multimapped pig CAGE tags. (TSV 5734 kb) [file 12864_2015_2111_MOESM14_ESM.tsv]

chr1	17210	18045	ctss_1	3	-
chr1	26708	27209	ctss_1	1	+
chr1	28765	29266	ctss_2	4	+
chr1	43952	44453	ctss_3	1	+
chr1	45408	46243	ctss_2	3	-
chr1	59781	60282	ctss_4	1	+
chr1	61841	62342	ctss_5	4	+
chr1	76996	77497	ctss_6	1	+
chr1	90002	90503	ctss_7	4	+
chr1	119292	119793	ctss_3	1	-
chr1	120078	120579	ctss_4	1	-
chr1	127461	127962	ctss_5	2	-
chr1	146289	146790	ctss_6	1	-
chr1	149861	150362	ctss_7	1	-
chr1	157835	158336	ctss_8	1	+
chr1	157835	158336	ctss_8	13	-
chr1	159152	159653	ctss_9	1	+
chr1	161088	161589	ctss_10	1	+
chr1	162879	163380	ctss_9	1	-
chr1	171992	172493	ctss_11	1	+
chr1	174048	174549	ctss_12	4	+
chr1	224595	225097	ctss_13	7	+
chr1	241502	242003	ctss_10	1	-
chr1	252079	252580	ctss_11	1	-
chr1	253077	253578	ctss_12	1	-
chr1	255116	255617	ctss_14	1	+
chr1	268202	268703	ctss_15	1	+
chr1	276465	276966	ctss_16	3	+
chr1	285011	285562	ctss_17	3	+
chr1	299064	299565	ctss_18	1	+
chr1	303423	304384	ctss_19	2	+
chr1	303970	304471	ctss_13	17	-
chr1	305071	305572	ctss_20	3	+
chr1	305200	305701	ctss_14	1	-
chr1	307714	308215	ctss_15	1	-
chr1	310481	310982	ctss_21	1	+
chr1	312901	313534	ctss_22	2	+
chr1	320582	321083	ctss_23	1	+
chr1	333064	333566	ctss_16	2	-
chr1	354073	354574	ctss_24	4	+
chr1	361975	362476	ctss_25	1	+
chr1	363678	364179	ctss_17	1	-
chr1	381231	381732	ctss_18	1	-
chr1	384405	384906	ctss_26	1	+
chr1	390966	391467	ctss_19	1	-
chr1	396682	397301	ctss_27	2	+
chr1	399097	399598	ctss_28	1	+
chr1	406585	407086	ctss_20	1	-
chr1	473720	474221	ctss_29	4	+
chr1	481779	482280	ctss_30	1	+
chr1	483482	483983	ctss_21	1	-
chr1	501027	501528	ctss_22	1	-
chr1	504465	504966	ctss_31	1	+
chr1	511019	511520	ctss_23	1	-
chr1	516851	517470	ctss_32	2	+
chr1	519265	519766	ctss_33	1	+
chr1	526291	526792	ctss_34	6	+
chr1	526522	527023	ctss_24	1	-
chr1	532356	532857	ctss_25	1	-
chr1	547921	548422	ctss_35	1	+
chr1	552084	552989	ctss_26	27	-
chr1	554266	554767	ctss_36	3	+
chr1	556823	557324	ctss_37	1	+
chr1	557541	558042	ctss_38	1	+
chr1	562304	562805	ctss_27	1	-
chr1	566163	566664	ctss_39	1	+
chr1	570922	571430	ctss_28	7	-
chr1	584465	584966	ctss_40	1	+
chr1	588261	588762	ctss_29	4	-
chr1	591362	591863	ctss_41	1	+
chr1	619458	619960	ctss_42	2	+
chr1	632078	632579	ctss_30	1	-
chr1	640075	640708	ctss_31	2	-
chr1	642626	643127	ctss_32	1	-
chr1	645394	645895	ctss_43	1	+
chr1	647897	648398	ctss_44	1	+
chr1	649127	649628	ctss_45	17	+
chr1	649214	650181	ctss_33	2	-
chr1	654081	654582	ctss_34	1	-
chr1	712755	713256	ctss_35	1	-
chr1	742555	743056	ctss_36	1	-
chr1	745612	746113	ctss_46	4	+
chr1	761303	761811	ctss_47	7	+
chr1	770428	771047	ctss_48	2	+
chr1	772843	773344	ctss_49	1	+
chr1	785830	786331	ctss_37	1	-
chr1	787490	787991	ctss_50	3	+
chr1	801405	801906	ctss_38	1	-
chr1	828165	828666	ctss_39	1	-
chr1	829685	830186	ctss_40	1	-
chr1	831539	832040	ctss_51	2	+
chr1	842313	843217	ctss_41	27	-
chr1	844254	844755	ctss_52	3	+
chr1	846785	847286	ctss_53	1	+
chr1	867536	868037	ctss_54	2	+
chr1	872200	872701	ctss_42	1	-
chr1	943126	943627	ctss_55	1	+
chr1	948453	948954	ctss_56	1	+
chr1	955531	956035	ctss_43	13	-
chr1	955629	956130	ctss_57	6	+
chr1	962033	962534	ctss_58	45	+
chr1	980082	980583	ctss_44	2	-
chr1	980212	980713	ctss_59	1	+
chr1	995091	995895	ctss_60	3	+
chr1	1002373	1002876	ctss_61	7	+
chr1	1018531	1019032	ctss_62	1	+
chr1	1021677	1022178	ctss_63	1	+
chr1	1047322	1047823	ctss_45	2	-
chr1	1049174	1049675	ctss_64	1	+
chr1	1050693	1051194	ctss_65	1	+
chr1	1068802	1069303	ctss_66	1	+
chr1	1098253	1098754	ctss_67	1	+
chr1	1108933	1109434	ctss_46	1	-
chr1	1123670	1124171	ctss_47	45	-
chr1	1129818	1130319	ctss_48	6	-
chr1	1129914	1130418	ctss_68	13	+
chr1	1136996	1137497	ctss_49	1	-
chr1	1142516	1143017	ctss_50	1	-
chr1	1151507	1152311	ctss_69	3	+
chr1	1167549	1168050	ctss_70	1	+
chr1	1172726	1173227	ctss_51	3	-
chr1	1186977	1187478	ctss_52	1	-
chr1	1189463	1189964	ctss_53	1	-
chr1	1189607	1190108	ctss_71	2	+
chr1	1196251	1196752	ctss_54	1	-
chr1	1196961	1197462	ctss_55	1	-
chr1	1199742	1200243	ctss_56	1	-
chr1	1216074	1216577	ctss_57	7	-
chr1	1219732	1220233	ctss_58	1	-
chr1	1240915	1241416	ctss_72	9	+
chr1	1291952	1292453	ctss_59	1	-
chr1	1305164	1305665	ctss_60	1	-
chr1	1328357	1328858	ctss_61	1	-
chr1	1349926	1350427	ctss_73	1	+
chr1	1355264	1355765	ctss_62	9	-
chr1	1363937	1364438	ctss_74	1	+
chr1	1381193	1381694	ctss_63	1	-
chr1	1386582	1387083	ctss_64	1	-
chr1	1386726	1387227	ctss_75	2	+
chr1	1393372	1393873	ctss_65	1	-
chr1	1394082	1394583	ctss_66	1	-
chr1	1396861	1397362	ctss_67	1	-
chr1	1416865	1417366	ctss_68	7	-
chr1	1423562	1424064	ctss_76	10	+
chr1	1425420	1425921	ctss_69	1	-
chr1	1426519	1427020	ctss_77	1	+
chr1	1435625	1436126	ctss_70	8	-
chr1	1435902	1436403	ctss_78	2	+
chr1	1504030	1504531	ctss_79	1	+
chr1	1506687	1507188	ctss_71	2	-
chr1	1509246	1509747	ctss_72	1	-
chr1	1525658	1526159	ctss_80	1	+
chr1	1527337	1527885	ctss_73	7	-
chr1	1541966	1542467	ctss_74	1	-
chr1	1546630	1547131	ctss_75	1	-
chr1	1550273	1550774	ctss_81	1	+
chr1	1551371	1551872	ctss_82	1	+
chr1	1554764	1555265	ctss_76	1	-
chr1	1556700	1557201	ctss_77	1	-
chr1	1565005	1565506	ctss_78	1	-
chr1	1568062	1568563	ctss_83	2	+
chr1	1568692	1569193	ctss_79	3	-
chr1	1573471	1573972	ctss_80	4	-
chr1	1575561	1576062	ctss_81	1	-
chr1	1576034	1576535	ctss_84	1	+
chr1	1602251	1602752	ctss_85	1	+
chr1	1603503	1604004	ctss_82	1	-
chr1	1610443	1610944	ctss_86	1	+
chr1	1612626	1613127	ctss_87	13	+
chr1	1622741	1623242	ctss_88	2	+
chr1	1623812	1624411	ctss_89	8	+
chr1	1640381	1640882	ctss_90	4	+
chr1	1648406	1648907	ctss_91	1	+
chr1	1665293	1665794	ctss_83	2	-
chr1	1665571	1666072	ctss_92	8	+
chr1	1674664	1675165	ctss_84	1	-
chr1	1675764	1676265	ctss_93	1	+
chr1	1677621	1678123	ctss_85	10	-
chr1	1684319	1684820	ctss_94	7	+
chr1	1689055	1689556	ctss_95	1	+
chr1	1694202	1694703	ctss_86	1	-
chr1	1768288	1768789	ctss_87	1	-
chr1	1768761	1769262	ctss_96	1	+
chr1	1770853	1771354	ctss_97	4	+
chr1	1775633	1776134	ctss_98	3	+
chr1	1776263	1776764	ctss_88	2	-
chr1	1779320	1779821	ctss_99	1	+
chr1	1787625	1788126	ctss_100	1	+
chr1	1789561	1790062	ctss_101	1	+
chr1	1792954	1793455	ctss_89	1	-
chr1	1794052	1794553	ctss_90	1	-
chr1	1797694	1798195	ctss_102	1	+
chr1	1802358	1802859	ctss_103	1	+
chr1	1816943	1817491	ctss_104	7	+
chr1	1818669	1819170	ctss_91	1	-
chr1	1835570	1836071	ctss_105	1	+
chr1	1838129	1838630	ctss_106	2	+
chr1	1840787	1841288	ctss_92	1	-
chr1	1857073	1857574	ctss_107	2	+
chr1	1873314	1873816	ctss_108	2	+
chr1	1875756	1876257	ctss_93	1	-
chr1	1905551	1906052	ctss_94	1	-
chr1	1908847	1909348	ctss_109	2	+
chr1	1942878	1943471	ctss_110	3	+
chr1	1946587	1947089	ctss_95	9	-
chr1	1956303	1956806	ctss_96	65	-
chr1	1971193	1971694	ctss_97	1	-
chr1	1980806	1981307	ctss_98	1	-
chr1	1985713	1986214	ctss_111	2	+
chr1	1990446	1990947	ctss_112	16	+
chr1	1996384	1996885	ctss_99	1	-
chr1	2018211	2018712	ctss_100	1	-
chr1	2020302	2020803	ctss_113	1	+
chr1	2026637	2027138	ctss_101	1	-
chr1	2030452	2030953	ctss_114	1	+
chr1	2037629	2038130	ctss_115	1	+
chr1	2124914	2125415	ctss_116	5	+
chr1	2147468	2147969	ctss_102	1	-
chr1	2158912	2159414	ctss_103	13	-
chr1	2175866	2176367	ctss_117	1	+
chr1	2176985	2177486	ctss_104	3	-
chr1	2178402	2178903	ctss_118	1	+
chr1	2180372	2180873	ctss_105	1	-
chr1	2181996	2182497	ctss_106	4	-
chr1	2185101	2185602	ctss_119	2	+
chr1	2202295	2202796	ctss_120	5	+
chr1	2212932	2213433	ctss_121	1	+
chr1	2213638	2214139	ctss_122	10	+
chr1	2214718	2215219	ctss_123	1	+
chr1	2215275	2215776	ctss_107	1	-
chr1	2216890	2217391	ctss_124	1	+
chr1	2226832	2227333	ctss_108	16	-
chr1	2231563	2232064	ctss_109	2	-
chr1	2296490	2296991	ctss_110	1	-
chr1	2298116	2298617	ctss_111	4	-
chr1	2301220	2301721	ctss_125	2	+
chr1	2318433	2318934	ctss_126	5	+
chr1	2329617	2330118	ctss_112	1	-
chr1	2331220	2331721	ctss_127	1	+
chr1	2331780	2332281	ctss_113	1	-
chr1	2332855	2333356	ctss_114	10	-
chr1	2333561	2334062	ctss_115	1	-
chr1	2351323	2351824	ctss_116	14	-
chr1	2370076	2370577	ctss_117	1	-
chr1	2386587	2387088	ctss_128	2	+
chr1	2394232	2394733	ctss_129	1	+
chr1	2401564	2402065	ctss_130	1	+
chr1	2422983	2423484	ctss_131	1	+
chr1	2442594	2443095	ctss_118	1	-
chr1	2449536	2450037	ctss_119	1	-
chr1	2454577	2455078	ctss_132	2	+
chr1	2457063	2457564	ctss_120	1	-
chr1	2469052	2469553	ctss_121	3	-
chr1	2546827	2547328	ctss_133	1	+
chr1	2558759	2559260	ctss_122	1	-
chr1	2596670	2597171	ctss_123	1	-
chr1	2613136	2613637	ctss_134	2	+
chr1	2646949	2647450	ctss_135	1	+
chr1	2647794	2648295	ctss_136	1	+
chr1	2655352	2655853	ctss_124	1	-
chr1	2663022	2663523	ctss_137	1	+
chr1	2664774	2665275	ctss_138	1	+
chr1	2667589	2668090	ctss_125	1	-
chr1	2671006	2671507	ctss_126	1	-
chr1	2674544	2675045	ctss_127	1	-
chr1	2676239	2676740	ctss_128	2	-
chr1	2677977	2678478	ctss_129	1	-
chr1	2690807	2691308	ctss_139	1	+
chr1	2693097	2693598	ctss_140	1	+
chr1	2693740	2694241	ctss_141	1	+
chr1	2701443	2701944	ctss_142	1	+
chr1	2708909	2709410	ctss_143	1	+
chr1	2710521	2711022	ctss_130	1	-
chr1	2719961	2720462	ctss_131	4	-
chr1	2727089	2727590	ctss_132	1	-
chr1	2733059	2733560	ctss_144	1	+
chr1	2746334	2746836	ctss_145	14	+
chr1	2759941	2760442	ctss_133	1	-
chr1	2769647	2770148	ctss_146	4	+
chr1	2777489	2777994	ctss_147	8	+
chr1	2819526	2820027	ctss_134	1	-
chr1	2829916	2830417	ctss_148	3	+
chr1	2855142	2855643	ctss_149	2	+
chr1	2865970	2866471	ctss_135	2	-
chr1	2867693	2868194	ctss_136	4	-
chr1	2891907	2892408	ctss_150	1	+
chr1	2895182	2895683	ctss_151	3	+
chr1	2900659	2901160	ctss_152	1	+
chr1	2915747	2916248	ctss_137	13	-
chr1	2927896	2928397	ctss_138	1	-
chr1	2946710	2947211	ctss_153	4	+
chr1	2948430	2948931	ctss_154	2	+
chr1	2952079	2952580	ctss_155	2	+
chr1	2954041	2954542	ctss_156	2	+
chr1	2971298	2971799	ctss_139	2	-
chr1	2975255	2975758	ctss_157	4	+
chr1	2989558	2990059	ctss_158	3	+
chr1	3021793	3022294	ctss_159	1	+
chr1	3026746	3027388	ctss_140	2	-
chr1	3031489	3031990	ctss_160	4	+
chr1	3043597	3044098	ctss_161	2	+
chr1	3052294	3053163	ctss_162	3	+
chr1	3070504	3071005	ctss_163	5	+
chr1	3086828	3087329	ctss_164	8	+
chr1	3090010	3090511	ctss_141	1	-
chr1	3096876	3097378	ctss_165	3	+
chr1	3115237	3115738	ctss_166	6	+
chr1	3119505	3120007	ctss_167	3	+
chr1	3121797	3122298	ctss_168	1	+
chr1	3177496	3177997	ctss_169	1	+
chr1	3186270	3186771	ctss_170	1	+
chr1	3196430	3196931	ctss_171	1	+
chr1	3225330	3225831	ctss_142	2	-
chr1	3228846	3229347	ctss_172	3	+
chr1	3243191	3243692	ctss_143	3	-
chr1	3268645	3269146	ctss_173	1	+
chr1	3282193	3282694	ctss_174	1	+
chr1	3297592	3298093	ctss_175	1	+
chr1	3351941	3352442	ctss_144	4	-
chr1	3354105	3354606	ctss_176	3	+
chr1	3356972	3357474	ctss_145	15	-
chr1	3390809	3391310	ctss_177	18	+
chr1	3392806	3393307	ctss_146	1	-
chr1	3399966	3400467	ctss_178	1	+
chr1	3402066	3402985	ctss_179	5	+
chr1	3421936	3422437	ctss_180	2	+
chr1	3441293	3441794	ctss_147	1	-
chr1	3448489	3448990	ctss_148	1	-
chr1	3458354	3458855	ctss_181	1	+
chr1	3461404	3461905	ctss_182	1	+
chr1	3471296	3471797	ctss_183	1	+
chr1	3485313	3485814	ctss_149	1	-
chr1	3494104	3494605	ctss_184	8	+
chr1	3503805	3504315	ctss_185	2	+
chr1	3508542	3509043	ctss_186	1	+
chr1	3515752	3516253	ctss_187	8	+
chr1	3541800	3542301	ctss_188	4	+
chr1	3572599	3573100	ctss_189	1	+
chr1	3579417	3579918	ctss_150	1	-
chr1	3603119	3603620	ctss_190	2	+
chr1	3621186	3621687	ctss_151	3	-
chr1	3623954	3624455	ctss_191	1	+
chr1	3625536	3626037	ctss_192	14	+
chr1	3680572	3681073	ctss_152	5	-
chr1	3690500	3691001	ctss_153	1	-
chr1	3693374	3693875	ctss_154	1	-
chr1	3695292	3695793	ctss_155	2	-
chr1	3696783	3697284	ctss_193	1	+
chr1	3708787	3709288	ctss_194	3	+
chr1	3710942	3711443	ctss_156	8	-
chr1	3719840	3720341	ctss_195	1	+
chr1	3726062	3726563	ctss_196	1	+
chr1	3731849	3732350	ctss_157	1	-
chr1	3749080	3749581	ctss_158	1	-
chr1	3780088	3780589	ctss_197	1	+
chr1	3792493	3792994	ctss_198	1	+
chr1	3800673	3801174	ctss_159	1	-
chr1	3808608	3809109	ctss_199	1	+
chr1	3856432	3856933	ctss_160	1	-
chr1	3857954	3858455	ctss_200	1	+
chr1	3870250	3870751	ctss_161	1	-
chr1	3881413	3881914	ctss_201	1	+
chr1	3967823	3968324	ctss_162	1	-
chr1	3970518	3971019	ctss_163	1	-
chr1	3975264	3975765	ctss_164	1	-
chr1	4032457	4032958	ctss_202	1	+
chr1	4041468	4041971	ctss_165	4	-
chr1	4055977	4056478	ctss_166	2	-
chr1	4069852	4070353	ctss_203	1	+
chr1	4069976	4070477	ctss_167	3	-
chr1	4070820	4071321	ctss_204	1	+
chr1	4085231	4085732	ctss_168	1	-
chr1	4099629	4100130	ctss_205	1	+
chr1	4110620	4111121	ctss_206	1	+
chr1	4183323	4183825	ctss_169	2	-
chr1	4202919	4203420	ctss_170	2	-
chr1	4207935	4208436	ctss_207	1	+
chr1	4211844	4212345	ctss_171	1	-
chr1	4217081	4217582	ctss_208	1	+
chr1	4223310	4223811	ctss_209	6	+
chr1	4226126	4226627	ctss_172	4	-
chr1	4249310	4249811	ctss_173	1	-
chr1	4260580	4261081	ctss_210	1	+
chr1	4261144	4261645	ctss_174	2	-
chr1	4270183	4270684	ctss_211	1	+
chr1	4288299	4288800	ctss_175	2	-
chr1	4292741	4293242	ctss_212	1	+
chr1	4302804	4303305	ctss_176	18	-
chr1	4310476	4310977	ctss_177	6	-
chr1	4324146	4324647	ctss_213	1	+
chr1	4335217	4335718	ctss_214	8	+
chr1	4340118	4340619	ctss_215	1	+
chr1	4342014	4342515	ctss_178	1	-
chr1	4355462	4355963	ctss_216	5	+
chr1	4359088	4359589	ctss_179	4	-
chr1	4379637	4380142	ctss_217	4	+
chr1	4389399	4389900	ctss_218	1	+
chr1	4395798	4396299	ctss_219	3	+
chr1	4425534	4426035	ctss_180	1	-
chr1	4524790	4525291	ctss_220	1	+
chr1	4542925	4543426	ctss_181	2	-
chr1	4548312	4548813	ctss_221	25	+
chr1	4556564	4557065	ctss_182	18	-
chr1	4617923	4618424	ctss_183	1	-
chr1	4618473	4618974	ctss_222	5	+
chr1	4637607	4638108	ctss_184	1	-
chr1	4646573	4647075	ctss_185	14	-
chr1	4653834	4654335	ctss_186	1	-
chr1	4687827	4688328	ctss_223	1	+
chr1	4692247	4692748	ctss_187	1	-
chr1	4693734	4694239	ctss_224	4	+
chr1	4703548	4704049	ctss_225	1	+
chr1	4720124	4720625	ctss_188	1	-
chr1	4729108	4729609	ctss_189	2	-
chr1	4753951	4754452	ctss_190	10	-
chr1	4755545	4756046	ctss_191	4	-
chr1	4770307	4770808	ctss_226	2	+
chr1	4846801	4847302	ctss_227	1	+
chr1	4861284	4861785	ctss_228	1	+
chr1	4864163	4864664	ctss_192	1	-
chr1	4895645	4896146	ctss_193	1	-
chr1	4910424	4910925	ctss_229	1	+
chr1	4927586	4928087	ctss_194	1	-
chr1	5008241	5008742	ctss_230	1	+
chr1	5029331	5029832	ctss_231	1	+
chr1	5074809	5075310	ctss_195	1	-
chr1	5078833	5079334	ctss_196	1	-
chr1	5087771	5088272	ctss_197	3	-
chr1	5097741	5098242	ctss_232	2	+
chr1	5109583	5110084	ctss_198	1	-
chr1	5213088	5213589	ctss_233	1	+
chr1	5223539	5224040	ctss_199	12	-
chr1	5250329	5250830	ctss_234	19	+
chr1	5253750	5254251	ctss_200	1	-
chr1	5268714	5269215	ctss_201	3	-
chr1	5278382	5278883	ctss_235	1	+
chr1	5309446	5309947	ctss_236	1	+
chr1	5356127	5356628	ctss_237	1	+
chr1	5378285	5378786	ctss_202	18	-
chr1	5415307	5415808	ctss_238	1	+
chr1	5450378	5450879	ctss_239	1	+
chr1	5452890	5453391	ctss_240	1	+
chr1	5509262	5509763	ctss_203	1	-
chr1	5629338	5629839	ctss_241	1	+
chr1	5630425	5630928	ctss_204	5	-
chr1	5631718	5632219	ctss_242	1	+
chr1	5675441	5675942	ctss_243	9	+
chr1	5709040	5709541	ctss_244	2	+
chr1	5712596	5713097	ctss_205	1	-
chr1	5717679	5718180	ctss_245	2	+
chr1	5724682	5725183	ctss_206	4	-
chr1	5753628	5754129	ctss_246	1	+
chr1	5791036	5791537	ctss_247	9	+
chr1	5824628	5825129	ctss_248	2	+
chr1	5828185	5828686	ctss_207	1	-
chr1	5833268	5833769	ctss_249	2	+
chr1	5840274	5840775	ctss_208	4	-
chr1	5862722	5863223	ctss_209	1	-
chr1	5890893	5891394	ctss_250	1	+
chr1	5891980	5892483	ctss_210	5	-
chr1	5903029	5903530	ctss_251	23	+
chr1	5913344	5913845	ctss_252	1	+
chr1	5921345	5921846	ctss_211	1	-
chr1	5984245	5984746	ctss_253	23	+
chr1	5994564	5995065	ctss_254	1	+
chr1	6002696	6003197	ctss_212	1	-
chr1	6016961	6017462	ctss_213	1	-
chr1	6025469	6025970	ctss_255	1	+
chr1	6029296	6029797	ctss_214	1	-
chr1	6116048	6116549	ctss_256	2	+
chr1	6138026	6138527	ctss_215	1	-
chr1	6148369	6148870	ctss_216	1	-
chr1	6167113	6167614	ctss_217	1	-
chr1	6194552	6195053	ctss_218	7	-
chr1	6218094	6218595	ctss_257	1	+
chr1	6221013	6221514	ctss_219	1	-
chr1	6223120	6224061	ctss_220	3	-
chr1	6238357	6238858	ctss_221	1	-
chr1	6246119	6246620	ctss_258	2	+
chr1	6247313	6247814	ctss_259	1	+
chr1	6281049	6281550	ctss_222	10	-
chr1	6320618	6321119	ctss_260	1	+
chr1	6339129	6339630	ctss_223	7	-
chr1	6342808	6343309	ctss_261	16	+
chr1	6346434	6346935	ctss_224	1	-
chr1	6378362	6378863	ctss_262	33	+
chr1	6384501	6385002	ctss_225	1	-
chr1	6385034	6385535	ctss_226	1	-
chr1	6457684	6458185	ctss_263	1	+
chr1	6458255	6458756	ctss_264	4	+
chr1	6475872	6476373	ctss_265	1	+
chr1	6518251	6518752	ctss_227	1	-
chr1	6525543	6526044	ctss_228	2	-
chr1	6535380	6535881	ctss_266	1	+
chr1	6540045	6540546	ctss_229	14	-
chr1	6547687	6548188	ctss_267	1	+
chr1	6552181	6552682	ctss_230	7	-
chr1	6581299	6581800	ctss_268	1	+
chr1	6583681	6584182	ctss_231	1	-
chr1	6587192	6587693	ctss_269	1	+
chr1	6588911	6589556	ctss_270	97	+
chr1	6589789	6590290	ctss_232	1	-
chr1	6599257	6599758	ctss_233	1	-
chr1	6601243	6601744	ctss_271	1	+
chr1	6606236	6606737	ctss_272	1	+
chr1	6611341	6611842	ctss_273	1	+
chr1	6696561	6697062	ctss_274	1	+
chr1	6700918	6701419	ctss_234	1	-
chr1	6702673	6703174	ctss_235	15	-
chr1	6709998	6710499	ctss_236	1	-
chr1	6731222	6731890	ctss_275	3	+
chr1	6781454	6781955	ctss_237	1	-
chr1	6820460	6820961	ctss_238	1	-
chr1	6826556	6827057	ctss_276	1	+
chr1	6859400	6859901	ctss_277	1	+
chr1	6898459	6898960	ctss_239	1	-
chr1	6929605	6930106	ctss_278	40	+
chr1	6929629	6930130	ctss_240	1	-
chr1	6935344	6935845	ctss_279	1	+
chr1	6946419	6946920	ctss_280	1	+
chr1	6969698	6970200	ctss_241	9	-
chr1	6971187	6971688	ctss_242	1	-
chr1	7039681	7040182	ctss_281	1	+
chr1	7064209	7064710	ctss_243	1	-
chr1	7113409	7113910	ctss_244	1	-
chr1	7115957	7116458	ctss_245	4	-
chr1	7132873	7133633	ctss_246	2	-
chr1	7141469	7141970	ctss_282	1	+
chr1	7158160	7158661	ctss_247	1	-
chr1	7162749	7163250	ctss_248	2	-
chr1	7197757	7198258	ctss_283	2	+
chr1	7215535	7216036	ctss_249	24	-
chr1	7222701	7223202	ctss_250	1	-
chr1	7225134	7225635	ctss_284	1	+
chr1	7228012	7228513	ctss_285	1	+
chr1	7249355	7249856	ctss_286	1	+
chr1	7250252	7250753	ctss_287	1	+
chr1	7255444	7255945	ctss_251	1	-
chr1	7265812	7266313	ctss_252	1	-
chr1	7371014	7371515	ctss_288	1	+
chr1	7382282	7382783	ctss_253	1	-
chr1	7392893	7393394	ctss_254	1	-
chr1	7400043	7400544	ctss_289	1	+
chr1	7422029	7422530	ctss_290	5	+
chr1	7422822	7423323	ctss_291	7	+
chr1	7434652	7435153	ctss_255	1	-
chr1	7450518	7451019	ctss_292	1	+
chr1	7522510	7523011	ctss_293	1	+
chr1	7532553	7533054	ctss_256	1	-
chr1	7532716	7533217	ctss_294	2	+
chr1	7558499	7559000	ctss_295	13	+
chr1	7630647	7631148	ctss_296	1	+
chr1	7664940	7665441	ctss_257	1	-
chr1	7671768	7672269	ctss_258	1	-
chr1	7691386	7691887	ctss_259	1	-
chr1	7697610	7698111	ctss_260	1	-
chr1	7705631	7706132	ctss_261	1	-
chr1	7736339	7736840	ctss_262	2	-
chr1	7748774	7749275	ctss_263	13	-
chr1	7768483	7768984	ctss_297	1	+
chr1	7796122	7796623	ctss_298	1	+
chr1	7827357	7827858	ctss_299	14	+
chr1	7828256	7828757	ctss_264	7	-
chr1	7847048	7847549	ctss_265	1	-
chr1	7874127	7874628	ctss_266	1	-
chr1	7889205	7889706	ctss_267	39	-
chr1	7906914	7907415	ctss_268	1	-
chr1	7929941	7930442	ctss_269	8	-
chr1	7978400	7978901	ctss_270	4	-
chr1	7979518	7980019	ctss_300	1	+
chr1	8029653	8030154	ctss_301	1	+
chr1	8052638	8053139	ctss_302	8	+
chr1	8077123	8077807	ctss_271	3	-
chr1	8118615	8119116	ctss_272	1	-
chr1	8166944	8167445	ctss_303	1	+
chr1	8199496	8199997	ctss_304	2	+
chr1	8243605	8244106	ctss_305	1	+
chr1	8251954	8252455	ctss_273	1	-
chr1	8256105	8256606	ctss_306	1	+
chr1	8272565	8273066	ctss_307	1	+
chr1	8298510	8299273	ctss_308	200	+
chr1	8321227	8321728	ctss_309	1	+
chr1	8328075	8328576	ctss_310	1	+
chr1	8330508	8331009	ctss_274	1	-
chr1	8336522	8337023	ctss_311	1	+
chr1	8338849	8339350	ctss_312	10	+
chr1	8347782	8348283	ctss_313	1	+
chr1	8357308	8357815	ctss_314	111	+
chr1	8369700	8370206	ctss_275	5	-
chr1	8389430	8389931	ctss_276	1	-
chr1	8399771	8400272	ctss_277	1	-
chr1	8408166	8408668	ctss_315	10	+
chr1	8420166	8420667	ctss_278	1	-
chr1	8439290	8440049	ctss_279	200	-
chr1	8571562	8572063	ctss_316	1	+
chr1	8573998	8574499	ctss_280	1	-
chr1	8580840	8581341	ctss_281	1	-
chr1	8588713	8589214	ctss_317	1	+
chr1	8609023	8609524	ctss_318	1	+
chr1	8613792	8614297	ctss_319	5	+
chr1	8621840	8622341	ctss_282	1	-
chr1	8623310	8623811	ctss_283	1	-
chr1	8637990	8638491	ctss_284	1	-
chr1	8708805	8709306	ctss_320	1	+
chr1	8713235	8713736	ctss_285	7	-
chr1	8715115	8715616	ctss_321	1	+
chr1	8715117	8715660	ctss_286	24	-
chr1	8744879	8745380	ctss_322	1	+
chr1	8753838	8754339	ctss_287	15	-
chr1	8787683	8788186	ctss_323	2	+
chr1	8800101	8800602	ctss_324	5	+
chr1	8835144	8835645	ctss_325	1	+
chr1	8867061	8867562	ctss_326	1	+
chr1	8869057	8869558	ctss_327	1	+
chr1	8870695	8871196	ctss_288	2	-
chr1	8881556	8882057	ctss_328	9	+
chr1	8902192	8902693	ctss_289	1	-
chr1	8927931	8928432	ctss_290	1	-
chr1	8945182	8945683	ctss_291	1	-
chr1	8982650	8983151	ctss_329	1	+
chr1	8983395	8983896	ctss_292	1	-
chr1	8995065	8995566	ctss_293	1	-
chr1	8999241	8999742	ctss_294	1	-
chr1	9011930	9012431	ctss_295	1	-
chr1	9021272	9021773	ctss_330	15	+
chr1	9022224	9022725	ctss_296	1	-
chr1	9022370	9022871	ctss_331	1	+
chr1	9023568	9024069	ctss_332	3	+
chr1	9026827	9027328	ctss_333	5	+
chr1	9035080	9035924	ctss_334	8	+
chr1	9037939	9038440	ctss_297	1	-
chr1	9038231	9039376	ctss_335	29	+
chr1	9038536	9039037	ctss_298	4	-
chr1	9091224	9091725	ctss_336	1	+
chr1	9102119	9102620	ctss_299	1	-
chr1	9106965	9107466	ctss_337	1	+
chr1	9119387	9119888	ctss_300	1	-
chr1	9151729	9152230	ctss_338	1	+
chr1	9160480	9160981	ctss_339	1	+
chr1	9167178	9168326	ctss_301	29	-
chr1	9167518	9168019	ctss_340	4	+
chr1	9168117	9168618	ctss_341	1	+
chr1	9170634	9171478	ctss_302	8	-
chr1	9179079	9179580	ctss_303	5	-
chr1	9182337	9182838	ctss_304	3	-
chr1	9191421	9191922	ctss_342	1	+
chr1	9193680	9194181	ctss_343	2	+
chr1	9202080	9202581	ctss_305	1	-
chr1	9206071	9206572	ctss_344	1	+
chr1	9206306	9206807	ctss_306	6	-
chr1	9207680	9208181	ctss_345	3	+
chr1	9222272	9222773	ctss_307	1	-
chr1	9227586	9228087	ctss_346	1	+
chr1	9238481	9238982	ctss_308	1	-
chr1	9240326	9240827	ctss_347	1	+
chr1	9270017	9270518	ctss_309	1	-
chr1	9275022	9275757	ctss_348	3	+
chr1	9305793	9306294	ctss_349	1	+
chr1	9316693	9317194	ctss_350	46	+
chr1	9341384	9341885	ctss_351	1	+
chr1	9346802	9347303	ctss_310	1	-
chr1	9355162	9355663	ctss_352	1	+
chr1	9364398	9364899	ctss_353	1	+
chr1	9367473	9367974	ctss_354	6	+
chr1	9383237	9383738	ctss_355	1	+
chr1	9383239	9383740	ctss_311	1	-
chr1	9399181	9399684	ctss_356	12	+
chr1	9400363	9400864	ctss_312	7	-
chr1	9404478	9404979	ctss_313	2	-
chr1	9404479	9404980	ctss_357	4	+
chr1	9413925	9414426	ctss_358	1	+
chr1	9454672	9455173	ctss_314	1	-
chr1	9473266	9473767	ctss_315	1	-
chr1	9475249	9475750	ctss_359	1	+
chr1	9492124	9492625	ctss_316	6	-
chr1	9503765	9504266	ctss_317	1	-
chr1	9505406	9505907	ctss_360	1	+
chr1	9599143	9599644	ctss_361	1	+
chr1	9605592	9606093	ctss_362	1	+
chr1	9738700	9739201	ctss_318	1	-
chr1	9753673	9754174	ctss_363	1	+
chr1	9757686	9758187	ctss_319	1	-
chr1	9760375	9760901	ctss_320	23	-
chr1	9767203	9767704	ctss_321	1	-
chr1	9777588	9778089	ctss_364	1	+
chr1	9781197	9781698	ctss_322	3	-
chr1	9793517	9794018	ctss_323	1	-
chr1	9794019	9794520	ctss_365	1	+
chr1	9801838	9802339	ctss_366	16	+
chr1	9817826	9818327	ctss_324	2	-
chr1	9852267	9852768	ctss_325	3	-
chr1	9860204	9860705	ctss_367	2	+
chr1	9878194	9878696	ctss_326	24	-
chr1	9892062	9892563	ctss_327	1	-
chr1	9907516	9908017	ctss_368	1	+
chr1	9956583	9957084	ctss_369	1	+
chr1	10006851	10007352	ctss_370	7	+
chr1	10019868	10020369	ctss_371	17	+
chr1	10027354	10027855	ctss_328	1	-
chr1	10042047	10042548	ctss_329	1	-
chr1	10046063	10046564	ctss_372	1	+
chr1	10052080	10052581	ctss_373	20	+
chr1	10053207	10053708	ctss_330	1	-
chr1	10053888	10054389	ctss_331	1	-
chr1	10073506	10074007	ctss_374	1	+
chr1	10076911	10077412	ctss_332	1	-
chr1	10079569	10080070	ctss_333	1	-
chr1	10147574	10148075	ctss_334	1	-
chr1	10181843	10182344	ctss_335	1	-
chr1	10185886	10186387	ctss_336	1	-
chr1	10197657	10198159	ctss_337	8	-
chr1	10203762	10204263	ctss_375	1	+
chr1	10270475	10270976	ctss_376	22	+
chr1	10282221	10282722	ctss_338	12	-
chr1	10305467	10305968	ctss_339	1	-
chr1	10318823	10319324	ctss_340	1	-
chr1	10378845	10379346	ctss_377	1	+
chr1	10383045	10383546	ctss_378	1	+
chr1	10416451	10416953	ctss_379	4	+
chr1	10469498	10469999	ctss_341	1	-
chr1	10470894	10471395	ctss_342	3	-
chr1	10475214	10475715	ctss_343	1	-
chr1	10667150	10667651	ctss_344	1	-
chr1	10668977	10669478	ctss_345	12	-
chr1	10670010	10670511	ctss_346	1	-
chr1	10672644	10673145	ctss_380	1	+
chr1	10724471	10724972	ctss_381	1	+
chr1	10726548	10727049	ctss_382	4	+
chr1	10727572	10728073	ctss_383	8	+
chr1	10729825	10730326	ctss_384	1	+
chr1	10744400	10744901	ctss_347	4	-
chr1	10745310	10745811	ctss_348	7	-
chr1	10750901	10751402	ctss_385	4	+
chr1	10831485	10831986	ctss_349	1	-
chr1	10835953	10836454	ctss_350	1	-
chr1	10844807	10845308	ctss_386	1	+
chr1	10855209	10855711	ctss_387	7	+
chr1	10880175	10880676	ctss_351	86	-
chr1	10882330	10882831	ctss_352	9	-
chr1	10884466	10884967	ctss_353	1	-
chr1	10917589	10918090	ctss_354	1	-
chr1	10927088	10927589	ctss_355	3	-
chr1	10937737	10938238	ctss_356	1	-
chr1	10965473	10965974	ctss_388	1	+
chr1	10967602	10968103	ctss_389	9	+
chr1	10969757	10970258	ctss_390	86	+
chr1	10990596	10991097	ctss_391	5	+
chr1	10996416	10996923	ctss_392	6	+
chr1	10999250	10999823	ctss_357	5	-
chr1	11018931	11019432	ctss_393	1	+
chr1	11019607	11020108	ctss_358	1	-
chr1	11021164	11021665	ctss_359	1	-
chr1	11023967	11024468	ctss_360	22	-
chr1	11036995	11037496	ctss_394	3	+
chr1	11040238	11040739	ctss_395	1	+
chr1	11042067	11042568	ctss_396	11	+
chr1	11050203	11050704	ctss_361	2	-
chr1	11063221	11063722	ctss_397	2	+
chr1	11063703	11064204	ctss_362	1	-
chr1	11139739	11140240	ctss_398	5	+
chr1	11145543	11146050	ctss_399	6	+
chr1	11148374	11148875	ctss_363	1	-
chr1	11169356	11169857	ctss_400	1	+
chr1	11170034	11170535	ctss_364	1	-
chr1	11171596	11172097	ctss_365	1	-
chr1	11187509	11188010	ctss_401	3	+
chr1	11191008	11191509	ctss_402	1	+
chr1	11192834	11193335	ctss_403	11	+
chr1	11195919	11196420	ctss_404	23	+
chr1	11200980	11201481	ctss_366	2	-
chr1	11214010	11214511	ctss_405	2	+
chr1	11214483	11214984	ctss_367	1	-
chr1	11225116	11225617	ctss_368	2	-
chr1	11226276	11226777	ctss_369	1	-
chr1	11256301	11256802	ctss_370	2	-
chr1	11268692	11269193	ctss_371	1	-
chr1	11268694	11269195	ctss_406	2	+
chr1	11281243	11281744	ctss_407	1	+
chr1	11327836	11328337	ctss_408	20	+
chr1	11328825	11329326	ctss_409	1	+
chr1	11330745	11331246	ctss_372	1	-
chr1	11342106	11342607	ctss_373	2	-
chr1	11357054	11357555	ctss_410	1	+
chr1	11368607	11369108	ctss_374	1	-
chr1	11392233	11392734	ctss_375	11	-
chr1	11413247	11413749	ctss_376	7	-
chr1	11415787	11416288	ctss_411	1	+
chr1	11446295	11446796	ctss_377	1	-
chr1	11478510	11479011	ctss_412	1	+
chr1	11495163	11495664	ctss_413	1	+
chr1	11500192	11500693	ctss_414	2	+
chr1	11510303	11510804	ctss_415	1	+
chr1	11526844	11527345	ctss_416	2	+
chr1	11526926	11527427	ctss_378	2	-
chr1	11530604	11531105	ctss_379	1	-
chr1	11561603	11562104	ctss_417	2	+
chr1	11568777	11569279	ctss_380	3	-
chr1	11569869	11570370	ctss_381	1	-
chr1	11574097	11574598	ctss_382	3	-
chr1	11575626	11576127	ctss_383	9	-
chr1	11656252	11656753	ctss_384	1	-
chr1	11703437	11703938	ctss_385	2	-
chr1	11703495	11704026	ctss_418	30	+
chr1	11705298	11705799	ctss_386	44	-
chr1	11707089	11707591	ctss_419	6	+
chr1	11737468	11737969	ctss_420	5	+
chr1	11765505	11766006	ctss_421	1	+
chr1	11769839	11770340	ctss_422	3	+
chr1	11771754	11772255	ctss_423	7	+
chr1	11920074	11920575	ctss_424	1	+
chr1	11932989	11933490	ctss_425	20	+
chr1	11939211	11939712	ctss_426	1	+
chr1	12004764	12005265	ctss_387	1	-
chr1	12008349	12008850	ctss_388	9	-
chr1	12015462	12016393	ctss_427	9	+
chr1	12015463	12015964	ctss_389	1	-
chr1	12017986	12018487	ctss_390	30	-
chr1	12027883	12028384	ctss_391	1	-
chr1	12038628	12039129	ctss_392	40	-
chr1	12055211	12055713	ctss_393	2	-
chr1	12078808	12079309	ctss_428	1	+
chr1	12083718	12084219	ctss_429	2	+
chr1	12084345	12084846	ctss_394	3	-
chr1	12094778	12095279	ctss_430	1	+
chr1	12102702	12103204	ctss_395	11	-
chr1	12111797	12112298	ctss_431	2	+
chr1	12118682	12119183	ctss_396	1	-
chr1	12119372	12119873	ctss_432	2	+
chr1	12186695	12187196	ctss_433	1000	+
chr1	12187316	12187817	ctss_434	19	+
chr1	12197764	12198266	ctss_435	2	+
chr1	12221037	12221538	ctss_397	3	-
chr1	12239169	12239670	ctss_398	5	-
chr1	12265800	12266302	ctss_436	11	+
chr1	12278796	12279297	ctss_437	1	+
chr1	12282850	12283351	ctss_438	12	+
chr1	12287269	12287770	ctss_399	1	-
chr1	12293701	12294202	ctss_400	1	-
chr1	12312340	12312841	ctss_401	1	-
chr1	12318086	12318587	ctss_402	3	-
chr1	12352954	12353455	ctss_403	1	-
chr1	12359613	12360114	ctss_439	1	+
chr1	12365488	12365989	ctss_440	1	+
chr1	12373191	12373692	ctss_404	20	-
chr1	12402554	12403055	ctss_405	1	-
chr1	12410174	12410675	ctss_406	1	-
chr1	12429175	12429676	ctss_441	1	+
chr1	12435559	12436060	ctss_442	20	+
chr1	12443262	12443763	ctss_407	1	-
chr1	12449136	12449637	ctss_408	1	-
chr1	12456306	12456807	ctss_409	1	-
chr1	12462790	12463291	ctss_443	1	+
chr1	12466950	12467451	ctss_410	20	-
chr1	12537462	12537963	ctss_411	1	-
chr1	12568925	12569426	ctss_444	1	+
chr1	12596446	12596947	ctss_412	3	-
chr1	12598863	12599364	ctss_445	1	+
chr1	12603026	12603527	ctss_413	20	-
chr1	12609377	12609878	ctss_446	1	+
chr1	12609581	12610082	ctss_414	1	-
chr1	12627151	12627652	ctss_415	1	-
chr1	12646118	12646619	ctss_416	1	-
chr1	12653780	12654281	ctss_447	1	+
chr1	12721678	12722179	ctss_417	1	-
chr1	12766563	12767064	ctss_418	4	-
chr1	12767855	12768356	ctss_419	1	-
chr1	12769606	12770107	ctss_448	2	+
chr1	12783029	12783530	ctss_449	1	+
chr1	12792126	12792627	ctss_450	1	+
chr1	12818767	12819268	ctss_420	1	-
chr1	12818772	12819558	ctss_451	2	+
chr1	12828758	12829259	ctss_421	1	-
chr1	12854470	12854971	ctss_452	1	+
chr1	12859255	12859757	ctss_422	4	-
chr1	12901517	12902018	ctss_453	2	+
chr1	12912026	12912527	ctss_423	1	-
chr1	12912583	12913084	ctss_424	1	-
chr1	12916326	12916827	ctss_425	1	-
chr1	12916567	12917068	ctss_454	1	+
chr1	12972687	12973188	ctss_455	1	+
chr1	12973567	12974068	ctss_426	13	-
chr1	12976065	12976566	ctss_456	1	+
chr1	12982426	12982927	ctss_457	1	+
chr1	12993084	12993585	ctss_458	10	+
chr1	13000576	13001077	ctss_427	1	-
chr1	13001675	13002176	ctss_459	1	+
chr1	13014673	13015174	ctss_428	1	-
chr1	13017202	13017703	ctss_460	2	+
chr1	13019330	13019831	ctss_429	1	-
chr1	13021859	13022360	ctss_461	2	+
chr1	13027267	13027768	ctss_462	1	+
chr1	13043413	13043914	ctss_430	1	-
chr1	13043439	13043940	ctss_463	1	+
chr1	13060750	13061251	ctss_431	5	-
chr1	13064054	13064555	ctss_464	1	+
chr1	13066413	13066914	ctss_432	2	-
chr1	13077786	13078287	ctss_465	1	+
chr1	13082282	13082783	ctss_466	1	+
chr1	13092244	13092745	ctss_467	1	+
chr1	13100761	13101262	ctss_433	3	-
chr1	13133381	13133882	ctss_468	2	+
chr1	13163584	13164085	ctss_434	1	-
chr1	13170103	13170604	ctss_435	1	-
chr1	13173481	13173982	ctss_436	1	-
chr1	13260464	13260965	ctss_437	1	-
chr1	13261858	13262359	ctss_438	1	-
chr1	13261884	13262385	ctss_469	1	+
chr1	13330119	13330620	ctss_470	1	+
chr1	13357030	13357531	ctss_439	17	-
chr1	13386490	13386991	ctss_440	5	-
chr1	13406215	13406716	ctss_471	1	+
chr1	13582526	13583027	ctss_441	1	-
chr1	13611837	13612338	ctss_442	11	-
chr1	13643364	13643865	ctss_472	1	+
chr1	13648016	13648517	ctss_443	1	-
chr1	13664703	13665204	ctss_444	1	-
chr1	13677145	13677646	ctss_445	1	-
chr1	13684616	13685117	ctss_446	1	-
chr1	13689006	13689507	ctss_473	1	+
chr1	13718794	13719295	ctss_474	1	+
chr1	13726461	13726962	ctss_447	1	-
chr1	13826308	13826809	ctss_448	1	-
chr1	13886044	13886545	ctss_475	1	+
chr1	13904707	13905208	ctss_449	1	-
chr1	13961794	13962295	ctss_476	1	+
chr1	13969461	13969962	ctss_450	1	-
chr1	13997366	13997867	ctss_477	1	+
chr1	14020852	14021353	ctss_478	1	+
chr1	14021802	14022303	ctss_451	1	-
chr1	14023259	14023760	ctss_479	1	+
chr1	14041879	14042380	ctss_480	5	+
chr1	14045740	14046241	ctss_481	1	+
chr1	14057056	14057557	ctss_452	1	-
chr1	14101208	14101709	ctss_453	3	-
chr1	14111843	14112669	ctss_454	26	-
chr1	14138537	14139038	ctss_455	1	-
chr1	14154906	14155407	ctss_456	1	-
chr1	14165226	14165727	ctss_482	2	+
chr1	14265648	14266149	ctss_483	1	+
chr1	14273472	14273973	ctss_484	2	+
chr1	14305411	14305912	ctss_457	1	-
chr1	14310382	14310883	ctss_485	10	+
chr1	14317920	14318421	ctss_458	1	-
chr1	14318119	14318620	ctss_486	2	+
chr1	14324635	14325136	ctss_487	15	+
chr1	14339305	14339806	ctss_459	1	-
chr1	14350828	14351329	ctss_460	1	-
chr1	14369622	14370123	ctss_461	1	-
chr1	14430464	14430965	ctss_462	1	-
chr1	14487099	14487600	ctss_488	2	+
chr1	14503897	14504398	ctss_463	5	-
chr1	14507616	14508117	ctss_464	2	-
chr1	14507924	14508425	ctss_489	1	+
chr1	14508603	14509167	ctss_490	3	+
chr1	14514063	14514564	ctss_491	1	+
chr1	14578649	14579150	ctss_492	1	+
chr1	14619588	14620089	ctss_465	2	-
chr1	14629266	14629767	ctss_493	2	+
chr1	14651179	14651680	ctss_466	1	-
chr1	14679730	14680231	ctss_467	1	-
chr1	14700488	14700989	ctss_468	1	-
chr1	14705533	14706034	ctss_494	1	+
chr1	14743092	14743593	ctss_495	2	+
chr1	14752410	14752911	ctss_469	1	-
chr1	14766232	14766733	ctss_470	1	-
chr1	14798984	14799485	ctss_496	1	+
chr1	14812413	14812914	ctss_471	1	-
chr1	14812413	14812914	ctss_497	1	+
chr1	14853365	14853866	ctss_498	1	+
chr1	14932813	14933499	ctss_472	6	-
chr1	14933002	14933503	ctss_499	1	+
chr1	14946902	14947403	ctss_473	1	-
chr1	14956569	14957070	ctss_474	1	-
chr1	15040465	15040966	ctss_500	2	+
chr1	15047871	15048372	ctss_501	2	+
chr1	15133783	15134284	ctss_502	1	+
chr1	15166634	15167135	ctss_475	20	-
chr1	15173727	15174228	ctss_503	1	+
chr1	15257663	15258164	ctss_504	2	+
chr1	15311909	15312410	ctss_505	8	+
chr1	15311910	15312411	ctss_476	1	-
chr1	15340696	15341197	ctss_506	2	+
chr1	15522973	15523474	ctss_477	38	-
chr1	15552716	15553217	ctss_478	4	-
chr1	15559153	15559654	ctss_507	1	+
chr1	15591198	15591699	ctss_479	1	-
chr1	15604520	15605021	ctss_508	15	+
chr1	15614339	15614840	ctss_509	1	+
chr1	15707314	15707815	ctss_510	1	+
chr1	15734298	15734799	ctss_480	2	-
chr1	15759553	15760054	ctss_511	5	+
chr1	15827989	15828490	ctss_512	22	+
chr1	15847968	15848469	ctss_481	1	-
chr1	15872137	15872638	ctss_482	1	-
chr1	15874583	15875084	ctss_483	2	-
chr1	15934981	15935490	ctss_513	3	+
chr1	15968335	15968836	ctss_514	1	+
chr1	15972375	15972876	ctss_515	1	+
chr1	15985945	15986446	ctss_516	1	+
chr1	15992680	15993181	ctss_484	1	-
chr1	16031947	16032448	ctss_517	9	+
chr1	16049410	16049911	ctss_518	1	+
chr1	16059644	16060145	ctss_485	2	-
chr1	16063779	16064280	ctss_519	25	+
chr1	16101661	16102162	ctss_520	1	+
chr1	16136363	16136864	ctss_521	3	+
chr1	16145068	16145569	ctss_522	1	+
chr1	16199288	16199789	ctss_486	1	-
chr1	16341555	16342056	ctss_487	1	-
chr1	16391162	16391663	ctss_523	1	+
chr1	16397465	16397966	ctss_524	1	+
chr1	16414626	16415127	ctss_488	6	-
chr1	16417800	16418301	ctss_489	1	-
chr1	16428420	16428921	ctss_490	1	-
chr1	16430216	16430717	ctss_491	6	-
chr1	16450486	16450987	ctss_492	1	-
chr1	16463374	16463875	ctss_525	8	+
chr1	16479524	16480025	ctss_526	39	+
chr1	16494450	16494951	ctss_493	32	-
chr1	16515915	16516416	ctss_527	3	+
chr1	16534758	16535259	ctss_528	3	+
chr1	16554298	16554799	ctss_494	1	-
chr1	16564670	16565171	ctss_495	2	-
chr1	16599059	16599560	ctss_496	4	-
chr1	16630920	16631426	ctss_497	6	-
chr1	16639981	16640482	ctss_529	23	+
chr1	16680515	16681016	ctss_498	1	-
chr1	16762353	16762860	ctss_499	100	-
chr1	16768587	16769088	ctss_530	2	+
chr1	16801357	16801858	ctss_531	4	+
chr1	16801623	16802124	ctss_500	1	-
chr1	16812155	16812656	ctss_532	4	+
chr1	16840096	16840597	ctss_533	1	+
chr1	16900698	16901199	ctss_534	1	+
chr1	16903792	16904293	ctss_501	3	-
chr1	16904639	16905140	ctss_535	1	+
chr1	16930172	16930675	ctss_536	17	+
chr1	16949226	16949727	ctss_537	1	+
chr1	16970382	16970883	ctss_502	6	-
chr1	16997294	16997795	ctss_503	1	-
chr1	17054805	17055306	ctss_504	1	-
chr1	17140857	17141358	ctss_538	6	+
chr1	17158827	17159328	ctss_539	1	+
chr1	17206375	17206893	ctss_505	18	-
chr1	17218360	17218878	ctss_506	18	-
chr1	17256092	17256593	ctss_540	1	+
chr1	17300279	17300780	ctss_507	1	-
chr1	17329099	17329600	ctss_508	1	-
chr1	17333631	17334132	ctss_509	1	-
chr1	17339159	17339660	ctss_510	1	-
chr1	17350387	17350888	ctss_541	20	+
chr1	17373003	17373504	ctss_511	1	-
chr1	17382866	17383367	ctss_512	1	-
chr1	17393732	17394233	ctss_513	1	-
chr1	17430692	17431193	ctss_542	7	+
chr1	17433042	17433543	ctss_514	3	-
chr1	17441232	17441733	ctss_543	2	+
chr1	17450354	17450855	ctss_544	3	+
chr1	17456072	17456573	ctss_515	1	-
chr1	17459291	17459792	ctss_516	1	-
chr1	17515280	17515781	ctss_545	1	+
chr1	17520426	17520933	ctss_517	49	-
chr1	17532421	17532922	ctss_518	1	-
chr1	17576538	17577039	ctss_546	1	+
chr1	17576559	17577060	ctss_519	1	-
chr1	17610677	17611178	ctss_520	1	-
chr1	17712834	17713335	ctss_521	2	-
chr1	17755162	17755663	ctss_547	16	+
chr1	17760043	17760544	ctss_522	1	-
chr1	17765383	17765884	ctss_548	28	+
chr1	17784700	17785202	ctss_523	5	-
chr1	17787139	17787640	ctss_524	12	-
chr1	17795998	17796499	ctss_549	10	+
chr1	17813956	17814457	ctss_550	1	+
chr1	17834073	17834801	ctss_551	33	+
chr1	17835764	17836265	ctss_552	2	+
chr1	17846242	17846743	ctss_525	1	-
chr1	17858898	17859400	ctss_526	15	-
chr1	17866520	17867021	ctss_527	134	-
chr1	17882593	17883325	ctss_553	2	+
chr1	17896774	17897275	ctss_528	4	-
chr1	17908398	17908899	ctss_529	1	-
chr1	17912522	17913032	ctss_554	23	+
chr1	17913697	17914198	ctss_530	1	-
chr1	17917780	17918281	ctss_555	1	+
chr1	17923836	17924337	ctss_531	1	-
chr1	17957640	17958141	ctss_556	2	+
chr1	17972671	17973172	ctss_557	10	+
chr1	17989153	17989654	ctss_532	1	-
chr1	17996705	17997206	ctss_558	1	+
chr1	18007297	18007798	ctss_559	1	+
chr1	18020900	18021401	ctss_533	1	-
chr1	18021578	18022079	ctss_534	1	-
chr1	18024035	18024536	ctss_560	1	+
chr1	18029417	18029918	ctss_535	1	-
chr1	18036856	18037357	ctss_561	5	+
chr1	18042057	18042558	ctss_536	1	-
chr1	18067531	18068032	ctss_537	5	-
chr1	18078108	18078609	ctss_562	3	+
chr1	18153607	18154108	ctss_538	3	-
chr1	18154172	18154673	ctss_563	8	+
chr1	18168286	18168787	ctss_539	1	-
chr1	18170875	18171434	ctss_540	30	-
chr1	18194839	18195340	ctss_564	12	+
chr1	18199318	18199819	ctss_565	1	+
chr1	18206727	18207228	ctss_541	1	-
chr1	18219698	18220199	ctss_566	1	+
chr1	18284507	18285066	ctss_567	30	+
chr1	18287154	18287655	ctss_568	1	+
chr1	18301054	18301555	ctss_542	8	-
chr1	18301616	18302117	ctss_569	3	+
chr1	18321569	18322070	ctss_543	1	-
chr1	18339206	18339707	ctss_570	1	+
chr1	18344407	18344908	ctss_571	12	+
chr1	18346628	18347129	ctss_572	1	+
chr1	18359259	18359760	ctss_544	11	-
chr1	18497806	18498307	ctss_545	1	-
chr1	18500919	18501420	ctss_573	1	+
chr1	18517536	18518037	ctss_574	3	+
chr1	18535457	18535958	ctss_546	1	-
chr1	18561526	18562027	ctss_547	1	-
chr1	18577544	18578045	ctss_548	2	-
chr1	18577683	18578184	ctss_575	5	+
chr1	18615292	18615793	ctss_576	1	+
chr1	18624635	18625136	ctss_577	1	+
chr1	18673985	18674493	ctss_578	41	+
chr1	18698839	18699340	ctss_579	14	+
chr1	18702694	18703195	ctss_580	1	+
chr1	18720066	18720567	ctss_581	1	+
chr1	18737540	18738041	ctss_549	2	-
chr1	18752410	18752911	ctss_550	2	-
chr1	18780773	18781274	ctss_582	1	+
chr1	18794538	18795039	ctss_551	1	-
chr1	18817829	18818330	ctss_552	1	-
chr1	18839576	18840077	ctss_583	3	+
chr1	18843457	18843958	ctss_553	1	-
chr1	18852753	18853255	ctss_554	7	-
chr1	18863416	18863917	ctss_584	1	+
chr1	18973813	18974314	ctss_555	1	-
chr1	18979936	18980437	ctss_585	1	+
chr1	18981585	18982086	ctss_556	10	-
chr1	19018982	19019483	ctss_557	1	-
chr1	19021339	19021840	ctss_586	1	+
chr1	19045053	19045554	ctss_558	1	-
chr1	19056902	19057403	ctss_587	1	+
chr1	19065645	19066146	ctss_588	1	+
chr1	19074658	19075159	ctss_559	2	-
chr1	19181105	19181606	ctss_560	1	-
chr1	19192956	19193457	ctss_589	1	+
chr1	19201701	19202202	ctss_590	1	+
chr1	19210465	19210966	ctss_561	2	-
chr1	19265047	19265548	ctss_591	1	+
chr1	19267168	19267669	ctss_592	1	+
chr1	19275391	19275892	ctss_593	1	+
chr1	19276571	19277072	ctss_594	1	+
chr1	19321077	19321578	ctss_595	1	+
chr1	19323520	19324021	ctss_562	6	-
chr1	19323522	19324023	ctss_596	19	+
chr1	19326092	19326593	ctss_563	10	-
chr1	19328471	19328972	ctss_597	1	+
chr1	19338283	19338787	ctss_564	6	-
chr1	19341511	19342012	ctss_598	1	+
chr1	19364767	19365268	ctss_599	1	+
chr1	19367098	19367599	ctss_600	1	+
chr1	19375010	19375511	ctss_565	1	-
chr1	19378974	19379475	ctss_601	1	+
chr1	19380891	19381392	ctss_602	1	+
chr1	19383249	19383750	ctss_566	11	-
chr1	19398157	19398658	ctss_567	2	-
chr1	19426775	19427276	ctss_603	3	+
chr1	19430566	19431067	ctss_568	1	-
chr1	19442060	19442561	ctss_569	14	-
chr1	19444603	19445104	ctss_570	4	-
chr1	19450923	19451424	ctss_571	40	-
chr1	19459219	19459720	ctss_604	2	+
chr1	19480258	19480762	ctss_572	12	-
chr1	19483246	19483747	ctss_573	2	-
chr1	19488621	19489122	ctss_605	1	+
chr1	19504563	19505064	ctss_606	1	+
chr1	19514298	19514802	ctss_574	2	-
chr1	19532982	19533483	ctss_575	6	-
chr1	19568414	19568915	ctss_576	11	-
chr1	19578609	19579111	ctss_577	42	-
chr1	19580118	19580619	ctss_607	1	+
chr1	19713434	19713935	ctss_578	33	-
chr1	19740030	19740533	ctss_579	67	-
chr1	19748427	19748928	ctss_608	1	+
chr1	19764922	19765423	ctss_580	1	-
chr1	19765720	19766221	ctss_581	1	-
chr1	19766437	19766938	ctss_609	2	+
chr1	19779145	19780041	ctss_582	6	-
chr1	19784563	19785064	ctss_610	4	+
chr1	19794509	19795010	ctss_611	1	+
chr1	19827970	19828471	ctss_612	1	+
chr1	19838282	19838783	ctss_613	1	+
chr1	19844103	19844604	ctss_583	1	-
chr1	19862475	19862976	ctss_614	2	+
chr1	19863463	19863964	ctss_584	1	-
chr1	19880555	19881056	ctss_615	1	+
chr1	19903946	19904447	ctss_585	1	-
chr1	19906829	19907330	ctss_586	1	-
chr1	19910791	19911292	ctss_587	1	-
chr1	19923058	19923559	ctss_616	1	+
chr1	20018202	20018703	ctss_617	1	+
chr1	20055586	20056087	ctss_618	1	+
chr1	20077739	20078240	ctss_619	1	+
chr1	20116281	20116782	ctss_588	1	-
chr1	20139786	20140287	ctss_620	2	+
chr1	20193945	20194446	ctss_621	1	+
chr1	20196673	20197174	ctss_622	1	+
chr1	20202403	20202904	ctss_623	4	+
chr1	20235514	20236015	ctss_589	1	-
chr1	20297372	20297873	ctss_624	1	+
chr1	20338385	20338886	ctss_590	2	-
chr1	20355046	20355547	ctss_591	43	-
chr1	20366989	20367490	ctss_625	2	+
chr1	20395200	20395701	ctss_626	1	+
chr1	20408577	20409078	ctss_592	1	-
chr1	20424701	20425457	ctss_627	2	+
chr1	20471768	20472269	ctss_628	1	+
chr1	20485152	20485657	ctss_593	18	-
chr1	20486456	20486957	ctss_629	1	+
chr1	20525364	20525865	ctss_594	1	-
chr1	20543176	20543677	ctss_595	4	-
chr1	20564142	20564643	ctss_630	3	+
chr1	20585538	20586042	ctss_631	12	+
chr1	20599720	20600224	ctss_596	39	-
chr1	20621013	20621514	ctss_597	12	-
chr1	20654658	20655159	ctss_598	1	-
chr1	20674773	20675275	ctss_599	9	-
chr1	20676887	20677388	ctss_632	2	+
chr1	20679902	20680403	ctss_600	1	-
chr1	20696058	20696559	ctss_601	9	-
chr1	20699655	20700156	ctss_602	1	-
chr1	20701485	20701987	ctss_603	9	-
chr1	20704467	20704972	ctss_604	38	-
chr1	20705241	20706335	ctss_633	17	+
chr1	20711698	20712199	ctss_634	1	+
chr1	20717335	20717836	ctss_635	37	+
chr1	20720090	20720591	ctss_636	11	+
chr1	20738995	20739496	ctss_605	1	-
chr1	20766065	20766566	ctss_606	7	-
chr1	20899604	20900105	ctss_607	1	-
chr1	20972892	20973393	ctss_637	1	+
chr1	20976557	20977058	ctss_608	2	-
chr1	21009234	21009735	ctss_638	1	+
chr1	21160780	21161281	ctss_639	1	+
chr1	21173164	21173665	ctss_640	14	+
chr1	21274198	21274699	ctss_609	21	-
chr1	21331112	21331613	ctss_610	1	-
chr1	21371786	21372287	ctss_641	1	+
chr1	21452963	21453465	ctss_642	6	+
chr1	21461511	21462012	ctss_643	5	+
chr1	21466073	21466574	ctss_611	1	-
chr1	21472488	21472989	ctss_644	3	+
chr1	21496059	21496560	ctss_612	1	-
chr1	21508496	21508997	ctss_645	23	+
chr1	21532261	21532762	ctss_613	1	-
chr1	21620058	21620559	ctss_614	2	-
chr1	21666245	21666746	ctss_615	4	-
chr1	21712539	21713040	ctss_646	1	+
chr1	21713547	21714048	ctss_616	8	-
chr1	21720534	21721035	ctss_617	1	-
chr1	21734135	21734636	ctss_618	1	-
chr1	21762758	21763259	ctss_647	11	+
chr1	21802437	21802938	ctss_619	1	-
chr1	21870564	21871065	ctss_620	2	-
chr1	21914560	21915061	ctss_648	14	+
chr1	21939527	21940028	ctss_621	22	-
chr1	21953644	21954145	ctss_649	1	+
chr1	21991658	21992159	ctss_650	1	+
chr1	22050579	22051080	ctss_651	1	+
chr1	22085296	22085797	ctss_622	1	-
chr1	22108043	22108544	ctss_623	11	-
chr1	22124942	22125443	ctss_652	3	+
chr1	22130529	22131030	ctss_624	42	-
chr1	22134143	22134644	ctss_625	1	-
chr1	22134916	22135417	ctss_626	5	-
chr1	22161270	22161771	ctss_653	1	+
chr1	22164819	22165320	ctss_627	1	-
chr1	22184150	22184651	ctss_628	1	-
chr1	22202384	22202885	ctss_629	1	-
chr1	22221406	22221907	ctss_654	2	+
chr1	22335612	22336114	ctss_655	9	+
chr1	22402485	22402986	ctss_630	1	-
chr1	22427274	22427775	ctss_656	27	+
chr1	22511215	22511716	ctss_631	1	-
chr1	22538904	22539405	ctss_657	2	+
chr1	22579106	22579607	ctss_658	9	+
chr1	22593143	22593644	ctss_632	19	-
chr1	22602626	22603127	ctss_659	1	+
chr1	22651792	22652293	ctss_660	1	+
chr1	22657280	22657781	ctss_633	1	-
chr1	22667961	22668462	ctss_634	4	-
chr1	22775985	22776486	ctss_661	1	+
chr1	22798479	22798980	ctss_635	1	-
chr1	22807964	22808465	ctss_662	19	+
chr1	22822708	22823209	ctss_663	1	+
chr1	22875629	22876130	ctss_664	9	+
chr1	22940709	22941210	ctss_665	10	+
chr1	22975192	22975693	ctss_666	1	+
chr1	23007773	23008274	ctss_667	1	+
chr1	23015489	23015990	ctss_668	4	+
chr1	23025059	23025560	ctss_636	1	-
chr1	23028962	23029463	ctss_669	2	+
chr1	23052226	23052727	ctss_670	1	+
chr1	23062710	23063213	ctss_637	44	-
chr1	23065549	23066050	ctss_638	1	-
chr1	23068491	23068993	ctss_639	12	-
chr1	23087637	23088138	ctss_671	1	+
chr1	23100458	23100959	ctss_672	1	+
chr1	23105223	23105724	ctss_673	26	+
chr1	23181568	23182070	ctss_640	41	-
chr1	23207146	23207647	ctss_641	1	-
chr1	23226551	23227052	ctss_642	1	-
chr1	23226819	23227321	ctss_674	8	+
chr1	23241611	23242112	ctss_675	1	+
chr1	23251039	23251540	ctss_643	1	-
chr1	23288986	23289487	ctss_676	2	+
chr1	23306000	23306504	ctss_644	31	-
chr1	23306895	23307396	ctss_645	16	-
chr1	23398944	23399520	ctss_677	14	+
chr1	23398948	23399905	ctss_646	12	-
chr1	23400580	23401081	ctss_678	1	+
chr1	23413956	23414457	ctss_647	1	-
chr1	23445225	23445726	ctss_679	2	+
chr1	23478852	23479353	ctss_680	1	+
chr1	23586364	23586865	ctss_681	5	+
chr1	23588570	23589071	ctss_682	1	+
chr1	23638084	23638585	ctss_683	21	+
chr1	23664363	23664864	ctss_684	6	+
chr1	23712752	23713253	ctss_648	1	-
chr1	23714862	23715363	ctss_649	1	-
chr1	23758813	23759314	ctss_650	2	-
chr1	23763217	23763718	ctss_685	7	+
chr1	23765696	23766252	ctss_651	21	-
chr1	23777324	23777826	ctss_652	2	-
chr1	23789006	23789507	ctss_686	1	+
chr1	23801142	23801643	ctss_687	1	+
chr1	23802460	23802961	ctss_653	1	-
chr1	23803543	23804044	ctss_654	1	-
chr1	23816024	23816525	ctss_655	1	-
chr1	23820985	23821486	ctss_688	1	+
chr1	23825139	23825640	ctss_689	1	+
chr1	23834642	23835143	ctss_690	1	+
chr1	23835731	23836232	ctss_691	1	+
chr1	23837049	23837550	ctss_656	1	-
chr1	23840233	23840734	ctss_657	1	-
chr1	23844973	23845474	ctss_658	1	-
chr1	23871051	23871552	ctss_659	1	-
chr1	23924827	23925328	ctss_692	28	+
chr1	23937600	23938102	ctss_660	2	-
chr1	23959750	23960251	ctss_693	25	+
chr1	23968691	23969192	ctss_694	7	+
chr1	23970413	23970969	ctss_661	21	-
chr1	23988906	23989407	ctss_662	1	-
chr1	23995634	23996135	ctss_695	2	+
chr1	24016896	24017397	ctss_696	1	+
chr1	24053635	24054136	ctss_697	1	+
chr1	24061000	24061501	ctss_698	1	+
chr1	24129217	24129718	ctss_699	1	+
chr1	24142117	24142618	ctss_663	4	-
chr1	24156542	24157043	ctss_664	18	-
chr1	24177934	24178435	ctss_700	1	+
chr1	24203324	24203825	ctss_701	1	+
chr1	24206586	24207087	ctss_702	29	+
chr1	24210373	24210874	ctss_665	1	-
chr1	24272504	24273005	ctss_666	1	-
chr1	24283922	24284423	ctss_667	1	-
chr1	24318872	24319373	ctss_703	1	+
chr1	24330851	24331352	ctss_704	9	+
chr1	24331084	24331585	ctss_668	1	-
chr1	24334569	24335070	ctss_669	29	-
chr1	24342298	24342799	ctss_670	12	-
chr1	24350167	24350668	ctss_705	8	+
chr1	24371785	24372286	ctss_706	1	+
chr1	24372896	24373397	ctss_671	1	-
chr1	24387496	24387997	ctss_707	1	+
chr1	24394210	24394711	ctss_672	29	-
chr1	24406916	24407417	ctss_708	1	+
chr1	24431660	24432161	ctss_709	1	+
chr1	24445676	24446177	ctss_673	1	-
chr1	24455646	24456147	ctss_674	1	-
chr1	24458435	24458936	ctss_710	2	+
chr1	24458859	24459360	ctss_675	1	-
chr1	24474926	24475427	ctss_676	1	-
chr1	24506190	24506691	ctss_677	1	-
chr1	24541202	24541703	ctss_678	1	-
chr1	24556872	24557373	ctss_679	1	-
chr1	24571339	24571840	ctss_711	1	+
chr1	24572443	24572944	ctss_680	1	-
chr1	24587259	24587760	ctss_712	1	+
chr1	24614776	24615277	ctss_713	8	+
chr1	24653536	24654037	ctss_681	1	-
chr1	24662008	24662509	ctss_682	2	-
chr1	24696369	24696870	ctss_714	1	+
chr1	24716419	24716920	ctss_715	1	+
chr1	24793633	24794134	ctss_716	1	+
chr1	24863970	24864471	ctss_683	1	-
chr1	24871169	24871670	ctss_684	1	-
chr1	24879984	24880485	ctss_717	1	+
chr1	24896980	24897481	ctss_718	22	+
chr1	24915082	24915583	ctss_719	1	+
chr1	24926275	24926776	ctss_720	1	+
chr1	24933188	24933689	ctss_721	1	+
chr1	24970385	24970886	ctss_685	1	-
chr1	24979201	24979702	ctss_722	1	+
chr1	24990182	24990683	ctss_686	22	-
chr1	24993939	24994440	ctss_687	68	-
chr1	25030714	25031215	ctss_723	1	+
chr1	25056780	25057281	ctss_724	1	+
chr1	25120477	25120978	ctss_688	2	-
chr1	25142613	25143114	ctss_689	1	-
chr1	25162812	25163313	ctss_725	1	+
chr1	25299746	25300247	ctss_690	1	-
chr1	25304230	25304731	ctss_691	5	-
chr1	25345258	25345759	ctss_692	1	-
chr1	25387825	25388326	ctss_726	1	+
chr1	25492608	25493109	ctss_727	2	+
chr1	25538480	25538981	ctss_693	56	-
chr1	25538480	25538981	ctss_728	75	+
chr1	25541116	25541617	ctss_729	1	+
chr1	25557315	25557816	ctss_694	1	-
chr1	25584030	25584531	ctss_695	49	-
chr1	25758544	25759045	ctss_696	1	-
chr1	25818510	25819501	ctss_697	2	-
chr1	25857618	25858119	ctss_730	1	+
chr1	25861089	25861590	ctss_731	1	+
chr1	25919799	25920300	ctss_732	1	+
chr1	25959274	25959775	ctss_698	45	-
chr1	25960320	25960821	ctss_699	2	-
chr1	25997425	25997926	ctss_733	1	+
chr1	26011212	26011713	ctss_700	2	-
chr1	26082533	26083034	ctss_701	1	-
chr1	26113675	26114176	ctss_734	1	+
chr1	26143705	26144206	ctss_735	1	+
chr1	26153684	26154185	ctss_702	1	-
chr1	26173805	26174306	ctss_703	1	-
chr1	26177029	26177530	ctss_736	1	+
chr1	26180091	26180592	ctss_737	1	+
chr1	26214705	26215206	ctss_738	1	+
chr1	26322727	26323228	ctss_704	1	-
chr1	26334070	26334571	ctss_705	21	-
chr1	26338257	26338758	ctss_706	22	-
chr1	26340767	26341268	ctss_739	1	+
chr1	26361352	26361853	ctss_707	6	-
chr1	26388626	26389127	ctss_740	2	+
chr1	26411559	26412060	ctss_741	3	+
chr1	26471639	26472140	ctss_708	1	-
chr1	26473470	26473971	ctss_742	4	+
chr1	26538806	26539307	ctss_709	4	-
chr1	26585808	26586309	ctss_710	38	-
chr1	26605386	26605887	ctss_743	7	+
chr1	26624528	26625029	ctss_744	1	+
chr1	26625947	26626448	ctss_745	4	+
chr1	26656010	26656511	ctss_746	1	+
chr1	26691385	26691886	ctss_747	1	+
chr1	26728180	26728681	ctss_748	7	+
chr1	26784913	26785414	ctss_711	1	-
chr1	26785268	26785769	ctss_749	1	+
chr1	26819559	26820060	ctss_712	1	-
chr1	26845152	26845653	ctss_750	1	+
chr1	26861607	26862108	ctss_751	1	+
chr1	27000226	27000727	ctss_752	10	+
chr1	27012266	27012767	ctss_753	1	+
chr1	27012448	27012949	ctss_713	1	-
chr1	27060942	27061443	ctss_754	1	+
chr1	27072856	27073357	ctss_755	1	+
chr1	27083795	27084296	ctss_756	7	+
chr1	27219446	27219947	ctss_757	1	+
chr1	27227868	27228369	ctss_758	10	+
chr1	27240645	27241146	ctss_759	1	+
chr1	27290713	27291214	ctss_760	1	+
chr1	27319815	27320316	ctss_714	6	-
chr1	27339799	27340300	ctss_761	1	+
chr1	27345491	27345992	ctss_715	22	-
chr1	27467614	27468115	ctss_716	1	-
chr1	27475257	27475758	ctss_717	8	-
chr1	27482817	27483318	ctss_718	1	-
chr1	27536859	27537360	ctss_762	1	+
chr1	27574280	27574781	ctss_719	1	-
chr1	27592709	27593210	ctss_763	22	+
chr1	27594239	27594740	ctss_764	5	+
chr1	27661910	27662411	ctss_720	1	-
chr1	27673327	27673828	ctss_721	1	-
chr1	27709287	27709788	ctss_722	1	-
chr1	27716896	27717397	ctss_765	1	+
chr1	27722835	27723336	ctss_723	63	-
chr1	27872353	27872854	ctss_724	1	-
chr1	27878866	27879367	ctss_725	2	-
chr1	27908357	27908858	ctss_766	10	+
chr1	27912360	27912861	ctss_767	1	+
chr1	27929199	27929700	ctss_768	2	+
chr1	27939039	27939540	ctss_769	1	+
chr1	28000384	28000885	ctss_726	11	-
chr1	28016319	28016820	ctss_727	5	-
chr1	28042992	28043493	ctss_770	1	+
chr1	28065920	28066421	ctss_728	1	-
chr1	28080008	28080509	ctss_729	1	-
chr1	28106240	28106837	ctss_730	11	-
chr1	28124235	28124736	ctss_771	8	+
chr1	28159485	28159986	ctss_731	17	-
chr1	28163042	28163543	ctss_772	1	+
chr1	28168825	28169326	ctss_773	1	+
chr1	28177196	28177697	ctss_732	1	-
chr1	28203137	28203638	ctss_774	1	+
chr1	28207798	28208299	ctss_733	5	-
chr1	28210492	28210993	ctss_775	1	+
chr1	28231434	28231936	ctss_734	351	-
chr1	28250347	28250848	ctss_776	1	+
chr1	28263974	28264475	ctss_735	1	-
chr1	28293836	28294337	ctss_777	14	+
chr1	28367376	28367877	ctss_778	1	+
chr1	28372619	28373120	ctss_779	1	+
chr1	28373637	28374138	ctss_780	1	+
chr1	28436673	28437174	ctss_736	1	-
chr1	28439473	28439974	ctss_781	1	+
chr1	28455290	28455791	ctss_737	2	-
chr1	28474958	28475459	ctss_738	1	-
chr1	28488212	28488713	ctss_739	53	-
chr1	28557083	28557584	ctss_740	1	-
chr1	28570627	28571132	ctss_741	22	-
chr1	28604925	28605426	ctss_742	13	-
chr1	28642088	28642589	ctss_782	1	+
chr1	28653008	28653509	ctss_783	1	+
chr1	28659854	28660355	ctss_743	1	-
chr1	28670387	28670888	ctss_744	1	-
chr1	28687817	28688318	ctss_784	1	+
chr1	28694831	28695332	ctss_745	1	-
chr1	28697950	28698451	ctss_785	5	+
chr1	28702857	28703358	ctss_746	1	-
chr1	28743865	28744367	ctss_786	7	+
chr1	28797855	28798357	ctss_787	49	+
chr1	28816600	28817101	ctss_788	1	+
chr1	28831330	28831831	ctss_789	2	+
chr1	28839173	28839674	ctss_790	1	+
chr1	28840662	28841163	ctss_747	1	-
chr1	28841965	28842466	ctss_791	1	+
chr1	28851852	28852353	ctss_792	1	+
chr1	28870766	28871267	ctss_793	1	+
chr1	28871366	28871871	ctss_748	10	-
chr1	28879061	28879562	ctss_749	1	-
chr1	28907771	28908272	ctss_794	1	+
chr1	28918232	28918733	ctss_795	1	+
chr1	28934646	28935272	ctss_750	17	-
chr1	28940745	28941246	ctss_751	1	-
chr1	28941799	28942300	ctss_752	1	-
chr1	28951383	28951884	ctss_796	5	+
chr1	28981775	28982276	ctss_753	1	-
chr1	28988373	28988874	ctss_754	4	-
chr1	29000271	29000772	ctss_755	11	-
chr1	29003747	29004248	ctss_797	37	+
chr1	29030407	29030908	ctss_798	1	+
chr1	29060865	29061366	ctss_799	1	+
chr1	29090693	29091194	ctss_756	17	-
chr1	29116663	29117164	ctss_757	12	-
chr1	29123029	29123530	ctss_758	1	-
chr1	29124642	29125143	ctss_800	1	+
chr1	29129371	29129872	ctss_801	2	+
chr1	29136888	29137389	ctss_802	1	+
chr1	29142617	29143118	ctss_759	1	-
chr1	29145114	29145615	ctss_803	16	+
chr1	29177048	29177549	ctss_804	1	+
chr1	29185825	29186326	ctss_760	10	-
chr1	29186140	29186641	ctss_805	1	+
chr1	29201655	29202156	ctss_806	1	+
chr1	29242127	29242628	ctss_761	33	-
chr1	29243597	29244098	ctss_807	1	+
chr1	29247933	29248434	ctss_762	1	-
chr1	29262354	29262855	ctss_808	1	+
chr1	29320844	29321345	ctss_809	1	+
chr1	29330702	29331203	ctss_763	1	-
chr1	29343949	29344450	ctss_810	1	+
chr1	29345161	29345662	ctss_764	9	-
chr1	29356699	29357200	ctss_765	7	-
chr1	29376187	29376688	ctss_811	1	+
chr1	29387559	29388060	ctss_766	1	-
chr1	29396932	29397433	ctss_767	1	-
chr1	29469313	29469814	ctss_768	1	-
chr1	29471703	29472204	ctss_769	1	-
chr1	29492532	29493033	ctss_812	3	+
chr1	29509675	29510176	ctss_813	1	+
chr1	29518997	29519868	ctss_770	32	-
chr1	29524877	29525378	ctss_814	1	+
chr1	29544329	29544830	ctss_815	1	+
chr1	29567827	29568328	ctss_771	1	-
chr1	29585274	29585775	ctss_772	1	-
chr1	29591988	29592489	ctss_773	1	-
chr1	29594008	29594509	ctss_816	9	+
chr1	29595220	29595721	ctss_774	1	-
chr1	29602663	29603164	ctss_775	1	-
chr1	29609056	29609557	ctss_776	20	-
chr1	29619830	29620331	ctss_817	1	+
chr1	29661719	29662220	ctss_777	1	-
chr1	29663890	29664391	ctss_818	1	+
chr1	29726326	29726827	ctss_819	3	+
chr1	29750516	29751022	ctss_778	456	-
chr1	29750516	29751023	ctss_820	15	+
chr1	29758216	29758717	ctss_821	2	+
chr1	29791514	29792015	ctss_822	1	+
chr1	29799073	29799574	ctss_779	1	-
chr1	29890933	29891434	ctss_780	1	-
chr1	29893985	29894486	ctss_781	1	-
chr1	29894026	29894527	ctss_823	2	+
chr1	29916674	29917175	ctss_824	11	+
chr1	29930834	29931335	ctss_782	7	-
chr1	29946012	29946513	ctss_825	1	+
chr1	30033277	30033778	ctss_783	6	-
chr1	30038861	30039362	ctss_826	19	+
chr1	30044614	30045115	ctss_784	1	-
chr1	30051599	30052100	ctss_827	7	+
chr1	30064098	30064599	ctss_828	10	+
chr1	30064993	30065494	ctss_785	1	-
chr1	30084064	30084565	ctss_829	1	+
chr1	30105358	30105859	ctss_830	1	+
chr1	30146799	30147300	ctss_786	1	-
chr1	30161369	30161870	ctss_831	1	+
chr1	30201912	30202413	ctss_832	2	+
chr1	30211339	30211840	ctss_787	1	-
chr1	30217689	30218190	ctss_833	1	+
chr1	30238383	30238884	ctss_788	1	-
chr1	30273160	30273662	ctss_789	14	-
chr1	30292623	30293124	ctss_790	1	-
chr1	30303135	30303636	ctss_834	1	+
chr1	30322222	30322728	ctss_835	20	+
chr1	30342781	30343282	ctss_791	1	-
chr1	30374604	30375105	ctss_792	1	-
chr1	30444275	30444776	ctss_793	1	-
chr1	30486804	30487305	ctss_794	1	-
chr1	30496848	30497349	ctss_836	19	+
chr1	30530234	30530735	ctss_795	1	-
chr1	30551610	30552111	ctss_837	2	+
chr1	30636888	30637389	ctss_838	2	+
chr1	30694270	30694772	ctss_796	3	-
chr1	30743921	30744422	ctss_839	1	+
chr1	30769115	30769616	ctss_797	1	-
chr1	30780169	30780670	ctss_840	1	+
chr1	30820487	30820988	ctss_841	24	+
chr1	30838391	30838892	ctss_842	1	+
chr1	30854146	30854647	ctss_843	1	+
chr1	30925002	30925504	ctss_798	17	-
chr1	30934040	30934541	ctss_799	8	-
chr1	30958654	30959155	ctss_844	1	+
chr1	30958788	30959289	ctss_800	1	-
chr1	31002945	31003446	ctss_801	1	-
chr1	31023524	31024025	ctss_845	1	+
chr1	31065913	31066414	ctss_846	11	+
chr1	31092208	31092709	ctss_802	1	-
chr1	31096269	31096770	ctss_803	1	-
chr1	31108213	31108714	ctss_847	1	+
chr1	31129334	31129835	ctss_804	1	-
chr1	31203882	31204383	ctss_848	1	+
chr1	31298255	31298756	ctss_805	1	-
chr1	31373767	31374268	ctss_849	11	+
chr1	31384140	31384641	ctss_850	1	+
chr1	31433955	31434456	ctss_851	1	+
chr1	31450141	31450642	ctss_806	1	-
chr1	31465678	31466179	ctss_807	35	-
chr1	31476470	31476971	ctss_808	1	-
chr1	31482760	31483261	ctss_809	3	-
chr1	31484980	31485481	ctss_852	1	+
chr1	31502392	31502893	ctss_810	12	-
chr1	31504829	31505330	ctss_811	1	-
chr1	31538871	31539372	ctss_812	4	-
chr1	31604497	31604998	ctss_813	2	-
chr1	31624038	31624539	ctss_814	1	-
chr1	31724815	31725316	ctss_815	1	-
chr1	31739464	31739965	ctss_816	10	-
chr1	31814764	31815265	ctss_853	37	+
chr1	31819651	31820152	ctss_854	7	+
chr1	31892548	31893049	ctss_855	14	+
chr1	31904636	31905137	ctss_856	5	+
chr1	31908042	31908543	ctss_817	15	-
chr1	31952243	31952744	ctss_857	1	+
chr1	32068946	32069447	ctss_818	3	-
chr1	32118969	32119683	ctss_819	2	-
chr1	32130510	32131011	ctss_858	10	+
chr1	32181384	32181885	ctss_820	1	-
chr1	32220860	32221361	ctss_859	1	+
chr1	32222003	32222504	ctss_821	1	-
chr1	32227262	32227763	ctss_860	1	+
chr1	32229939	32230440	ctss_822	1	-
chr1	32232284	32232785	ctss_823	1	-
chr1	32238243	32238744	ctss_861	1	+
chr1	32240583	32241084	ctss_824	1	-
chr1	32246030	32246531	ctss_862	1	+
chr1	32276725	32277226	ctss_825	1	-
chr1	32331773	32332274	ctss_826	1	-
chr1	32343351	32343852	ctss_863	1	+
chr1	32345691	32346192	ctss_827	1	-
chr1	32351137	32351638	ctss_864	1	+
chr1	32416105	32416606	ctss_828	1	-
chr1	32454666	32455167	ctss_865	1	+
chr1	32458571	32459072	ctss_829	1	-
chr1	32473483	32473984	ctss_866	1	+
chr1	32478176	32478677	ctss_830	1	-
chr1	32506033	32506534	ctss_867	1	+
chr1	32530666	32531167	ctss_831	2	-
chr1	32533431	32533932	ctss_868	2	+
chr1	32547815	32548316	ctss_869	1	+
chr1	32551789	32552290	ctss_870	1	+
chr1	32552968	32553469	ctss_832	1	-
chr1	32578655	32579156	ctss_833	1	-
chr1	32586428	32586929	ctss_871	1	+
chr1	32655914	32656415	ctss_872	1	+
chr1	32658615	32659116	ctss_873	1	+
chr1	32666276	32666777	ctss_874	14	+
chr1	32667239	32667740	ctss_875	4	+
chr1	32674311	32674812	ctss_876	1	+
chr1	32684624	32685125	ctss_834	1	-
chr1	32700562	32701174	ctss_835	2	-
chr1	32707339	32707840	ctss_836	1	-
chr1	32747670	32748171	ctss_877	1	+
chr1	32759895	32760396	ctss_878	12	+
chr1	32805336	32805837	ctss_879	10	+
chr1	32828229	32828730	ctss_880	1	+
chr1	32832723	32833224	ctss_881	1	+
chr1	32848483	32848984	ctss_837	1	-
chr1	32908719	32909220	ctss_882	2	+
chr1	32910233	32910734	ctss_838	1	-
chr1	32924100	32924601	ctss_883	15	+
chr1	32924223	32924724	ctss_839	5	-
chr1	32942617	32943118	ctss_840	1	-
chr1	32950414	32950915	ctss_884	1	+
chr1	32954039	32954540	ctss_841	1	-
chr1	33012406	33012907	ctss_842	17	-
chr1	33062181	33062682	ctss_843	1	-
chr1	33085612	33086113	ctss_844	1	-
chr1	33095579	33096080	ctss_845	1	-
chr1	33099501	33100002	ctss_885	1	+
chr1	33100564	33101065	ctss_886	1	+
chr1	33233056	33233557	ctss_887	11	+
chr1	33251603	33252104	ctss_888	1	+
chr1	33268890	33269391	ctss_889	1	+
chr1	33273065	33273566	ctss_890	3	+
chr1	33291215	33291716	ctss_891	1	+
chr1	33293095	33293596	ctss_892	1	+
chr1	33317910	33318411	ctss_846	2	-
chr1	33322614	33323115	ctss_893	5	+
chr1	33343387	33343892	ctss_847	25	-
chr1	33376654	33377155	ctss_848	6	-
chr1	33404273	33404775	ctss_894	51	+
chr1	33440170	33440671	ctss_849	1	-
chr1	33490953	33491454	ctss_895	13	+
chr1	33524150	33524652	ctss_850	51	-
chr1	33531807	33532308	ctss_851	52	-
chr1	33543737	33544238	ctss_852	1	-
chr1	33579114	33579615	ctss_896	3	+
chr1	33584841	33585342	ctss_897	1	+
chr1	33587606	33588107	ctss_898	1	+
chr1	33589559	33590060	ctss_899	1	+
chr1	33591822	33592323	ctss_853	1	-
chr1	33678899	33679400	ctss_854	1	-
chr1	33765004	33765505	ctss_855	1	-
chr1	33767141	33767642	ctss_856	1	-
chr1	33809093	33809594	ctss_900	1	+
chr1	33835851	33836352	ctss_857	29	-
chr1	33846505	33847006	ctss_901	1	+
chr1	33873402	33873903	ctss_902	1	+
chr1	33876976	33877477	ctss_903	1	+
chr1	33939597	33940098	ctss_904	1	+
chr1	33943127	33943628	ctss_858	1	-
chr1	33962165	33962666	ctss_859	1	-
chr1	33976030	33976531	ctss_905	1	+
chr1	33994501	33995002	ctss_906	1	+
chr1	34014679	34015180	ctss_907	1	+
chr1	34016949	34017450	ctss_908	1	+
chr1	34031732	34032233	ctss_860	1	-
chr1	34041364	34041865	ctss_909	3	+
chr1	34061017	34061518	ctss_861	1	-
chr1	34113591	34114092	ctss_862	2	-
chr1	34119420	34119921	ctss_863	1	-
chr1	34190873	34191635	ctss_864	5	-
chr1	34193219	34193720	ctss_910	3	+
chr1	34225012	34225513	ctss_865	1	-
chr1	34228252	34228753	ctss_866	7	-
chr1	34233920	34234421	ctss_867	1	-
chr1	34251949	34252450	ctss_911	1	+
chr1	34260731	34261232	ctss_868	24	-
chr1	34280854	34281355	ctss_912	30	+
chr1	34308136	34308637	ctss_869	1	-
chr1	34404329	34404830	ctss_870	1	-
chr1	34438873	34439840	ctss_871	89	-
chr1	34461460	34461961	ctss_913	1	+
chr1	34476135	34476636	ctss_914	22	+
chr1	34506034	34506535	ctss_872	1	-
chr1	34506909	34507410	ctss_915	1	+
chr1	34522236	34522737	ctss_916	3	+
chr1	34536408	34536909	ctss_873	3	-
chr1	34591393	34591894	ctss_874	1	-
chr1	34683014	34683515	ctss_917	2	+
chr1	34694614	34695115	ctss_918	1	+
chr1	34705793	34706294	ctss_875	1	-
chr1	34740561	34741062	ctss_876	1	-
chr1	34773320	34773821	ctss_877	1	-
chr1	34777192	34777693	ctss_878	7	-
chr1	34779928	34780429	ctss_879	7	-
chr1	34792901	34793402	ctss_880	1	-
chr1	34802457	34802958	ctss_881	1	-
chr1	34835347	34835848	ctss_919	2	+
chr1	34854091	34854592	ctss_920	1	+
chr1	34867442	34867943	ctss_882	1	-
chr1	34868416	34868917	ctss_883	3	-
chr1	34878871	34879372	ctss_921	1	+
chr1	34907991	34908492	ctss_922	8	+
chr1	34910367	34910870	ctss_884	3	-
chr1	34929754	34930255	ctss_885	1	-
chr1	34964808	34965309	ctss_886	1	-
chr1	34979397	34979898	ctss_887	1	-
chr1	34989563	34990064	ctss_923	1	+
chr1	34999537	35000038	ctss_888	1	-
chr1	35019761	35020262	ctss_889	1	-
chr1	35030576	35031077	ctss_924	1	+
chr1	35195632	35196133	ctss_890	2	-
chr1	35199014	35199515	ctss_925	6	+
chr1	35220928	35221429	ctss_891	41	-
chr1	35240700	35241201	ctss_892	1	-
chr1	35257903	35258404	ctss_893	1	-
chr1	35261263	35261764	ctss_894	1	-
chr1	35269225	35269733	ctss_895	25	-
chr1	35273622	35274123	ctss_896	4	-
chr1	35276951	35277452	ctss_897	1	-
chr1	35277706	35278400	ctss_898	22	-
chr1	35280440	35280941	ctss_899	1	-
chr1	35282724	35283279	ctss_900	25	-
chr1	35344904	35345405	ctss_901	1	-
chr1	35347311	35347812	ctss_902	1	-
chr1	35371744	35372245	ctss_903	12	-
chr1	35432437	35432938	ctss_926	1	+
chr1	35443939	35444440	ctss_927	24	+
chr1	35445226	35445727	ctss_904	1	-
chr1	35461168	35461669	ctss_928	1	+
chr1	35464781	35465302	ctss_929	58	+
chr1	35469523	35470024	ctss_930	1	+
chr1	35474498	35474999	ctss_931	1	+
chr1	35495022	35495523	ctss_905	1	-
chr1	35570081	35570582	ctss_906	1	-
chr1	35575056	35575557	ctss_907	1	-
chr1	35580961	35581481	ctss_908	58	-
chr1	35628941	35629442	ctss_932	1	+
chr1	35665401	35665902	ctss_909	1	-
chr1	35685379	35685880	ctss_910	1	-
chr1	35708630	35709132	ctss_933	30	+
chr1	35715341	35715842	ctss_934	1	+
chr1	35716585	35717094	ctss_911	118	-
chr1	35716589	35717090	ctss_935	3	+
chr1	35724996	35725497	ctss_912	1	-
chr1	35761805	35762306	ctss_913	1	-
chr1	35820406	35820907	ctss_936	1	+
chr1	35835042	35835543	ctss_914	14	-
chr1	35844993	35845683	ctss_915	28	-
chr1	35856800	35857774	ctss_916	7	-
chr1	35923849	35924350	ctss_937	1	+
chr1	35926175	35926676	ctss_938	14	+
chr1	35948473	35948976	ctss_939	17	+
chr1	35967317	35967818	ctss_917	1	-
chr1	35971481	35972031	ctss_940	4	+
chr1	35987016	35987517	ctss_941	1	+
chr1	36001296	36001797	ctss_942	1	+
chr1	36066687	36067188	ctss_943	1	+
chr1	36070932	36071433	ctss_944	3	+
chr1	36096024	36096525	ctss_918	1	-
chr1	36132687	36133188	ctss_945	1	+
chr1	36184697	36185198	ctss_946	1	+
chr1	36220708	36221209	ctss_919	1	-
chr1	36249040	36249541	ctss_947	1	+
chr1	36249984	36250485	ctss_948	1	+
chr1	36252625	36253126	ctss_920	1	-
chr1	36301552	36302053	ctss_921	1	-
chr1	36339391	36339892	ctss_922	1	-
chr1	36350094	36350595	ctss_949	4	+
chr1	36358278	36358779	ctss_950	1	+
chr1	36362489	36362990	ctss_951	11	+
chr1	36368745	36369246	ctss_923	8	-
chr1	36375120	36375621	ctss_924	33	-
chr1	36394711	36395212	ctss_952	2	+
chr1	36431026	36431527	ctss_925	3	-
chr1	36491780	36492281	ctss_926	1	-
chr1	36495622	36496123	ctss_953	38	+
chr1	36534172	36534673	ctss_954	1	+
chr1	36544391	36544892	ctss_955	2	+
chr1	36544541	36545042	ctss_927	1	-
chr1	36559651	36560152	ctss_928	1	-
chr1	36570341	36570842	ctss_956	16	+
chr1	36587748	36588249	ctss_957	21	+
chr1	36592989	36593490	ctss_929	6	-
chr1	36592989	36593490	ctss_958	64	+
chr1	36607878	36608379	ctss_930	1	-
chr1	36681598	36682099	ctss_959	1	+
chr1	36702645	36703146	ctss_960	1	+
chr1	36762973	36763474	ctss_961	1	+
chr1	36788255	36788756	ctss_931	2	-
chr1	36863519	36864020	ctss_932	1	-
chr1	36868158	36868659	ctss_962	1	+
chr1	36874785	36875286	ctss_933	1	-
chr1	36933232	36933733	ctss_934	1	-
chr1	36942635	36943136	ctss_963	14	+
chr1	37044300	37044801	ctss_935	20	-
chr1	37131957	37132458	ctss_964	1	+
chr1	37134734	37135235	ctss_965	1	+
chr1	37146976	37147477	ctss_936	1	-
chr1	37160000	37160501	ctss_937	1	-
chr1	37183776	37184277	ctss_966	1	+
chr1	37186846	37187347	ctss_967	1	+
chr1	37224264	37224765	ctss_968	13	+
chr1	37240527	37241028	ctss_938	1	-
chr1	37263052	37263553	ctss_969	1	+
chr1	37264534	37265035	ctss_970	1	+
chr1	37275264	37275768	ctss_939	31	-
chr1	37302671	37303172	ctss_971	13	+
chr1	37352771	37353272	ctss_940	1	-
chr1	37355775	37356276	ctss_941	11	-
chr1	37431743	37432244	ctss_972	1	+
chr1	37455984	37456485	ctss_942	1	-
chr1	37464676	37465177	ctss_973	1	+
chr1	37504741	37505242	ctss_943	9	-
chr1	37524149	37524650	ctss_974	22	+
chr1	37530937	37531439	ctss_975	9	+
chr1	37536993	37537494	ctss_976	1	+
chr1	37542845	37543346	ctss_944	1	-
chr1	37618036	37618537	ctss_945	1	-
chr1	37636135	37636636	ctss_946	2	-
chr1	37662429	37662930	ctss_947	1	-
chr1	37711624	37712125	ctss_977	1	+
chr1	37722744	37723245	ctss_948	1	-
chr1	37776546	37777047	ctss_949	1	-
chr1	37785947	37786448	ctss_950	1	-
chr1	37839821	37840322	ctss_978	1	+
chr1	37876658	37877159	ctss_979	1	+
chr1	37892850	37893351	ctss_980	1	+
chr1	37969141	37969642	ctss_981	1	+
chr1	37981030	37981531	ctss_982	1	+
chr1	37990281	37990782	ctss_951	1	-
chr1	37998492	37998993	ctss_983	6	+
chr1	38008227	38008728	ctss_984	1	+
chr1	38035345	38035846	ctss_952	1	-
chr1	38048765	38049266	ctss_953	1	-
chr1	38057583	38058084	ctss_985	2	+
chr1	38073108	38073609	ctss_954	1	-
chr1	38088835	38089336	ctss_986	1	+
chr1	38212582	38213083	ctss_955	1	-
chr1	38215256	38215757	ctss_987	1	+
chr1	38238659	38239160	ctss_956	1	-
chr1	38254484	38254985	ctss_988	1	+
chr1	38270885	38271811	ctss_957	4	-
chr1	38283391	38283892	ctss_958	40	-
chr1	38333602	38334103	ctss_959	1	-
chr1	38335572	38336497	ctss_989	4	+
chr1	38356139	38356640	ctss_960	1	-
chr1	38382207	38382708	ctss_961	1	-
chr1	38386317	38386818	ctss_990	1	+
chr1	38401683	38402184	ctss_962	1	-
chr1	38441034	38441535	ctss_963	1	-
chr1	38468273	38468774	ctss_991	1	+
chr1	38473995	38474496	ctss_964	1	-
chr1	38570113	38570614	ctss_992	1	+
chr1	38575723	38576224	ctss_965	1	-
chr1	38587361	38587862	ctss_993	1	+
chr1	38590312	38590813	ctss_966	7	-
chr1	38604484	38604985	ctss_967	1	-
chr1	38605694	38606195	ctss_968	1	-
chr1	38607132	38607633	ctss_969	1	-
chr1	38643644	38644145	ctss_994	1	+
chr1	38683201	38683702	ctss_970	3	-
chr1	38730018	38730519	ctss_971	45	-
chr1	38742901	38743402	ctss_995	4	+
chr1	38769983	38770484	ctss_972	1	-
chr1	38793585	38794086	ctss_996	1	+
chr1	38800427	38800928	ctss_997	29	+
chr1	38820357	38820860	ctss_998	20	+
chr1	38824968	38825469	ctss_999	1	+
chr1	38830447	38830948	ctss_973	25	-
chr1	38943950	38944451	ctss_1000	1	+
chr1	38996513	38997017	ctss_974	2	-
chr1	39000543	39001045	ctss_1001	3	+
chr1	39024275	39024776	ctss_975	1	-
chr1	39075298	39075800	ctss_976	3	-
chr1	39102372	39102873	ctss_977	1	-
chr1	39105055	39105564	ctss_1002	66	+
chr1	39176383	39176884	ctss_978	1	-
chr1	39215914	39216415	ctss_979	15	-
chr1	39224691	39225192	ctss_1003	1	+
chr1	39228262	39228763	ctss_1004	1	+
chr1	39244074	39244575	ctss_980	10	-
chr1	39369060	39369561	ctss_1005	10	+
chr1	39375686	39376187	ctss_981	1	-
chr1	39391789	39392290	ctss_1006	2	+
chr1	39400287	39400788	ctss_1007	7	+
chr1	39405118	39405619	ctss_1008	1	+
chr1	39463451	39463952	ctss_1009	1	+
chr1	39473079	39473580	ctss_982	1	-
chr1	39490598	39491099	ctss_1010	1	+
chr1	39494093	39494594	ctss_1011	1	+
chr1	39497159	39497660	ctss_983	1	-
chr1	39500084	39500585	ctss_984	2	-
chr1	39501568	39502069	ctss_1012	1	+
chr1	39515360	39515861	ctss_1013	1	+
chr1	39523901	39524402	ctss_1014	1	+
chr1	39544534	39545035	ctss_1015	2	+
chr1	39563739	39564240	ctss_1016	1	+
[truncated: 148,073 more rows]
